# Supplementary material for: A new pseudopolymorph of perchlorinated neo­penta­silane: the benzene monosolvate Si(SiCl3)4·C6H6
Source: Acta Crystallogr E Crystallogr Commun. 2020 Jan 31;76(Pt 2):261–3. doi: 10.1107/S2056989020000900 (PMC7001847; doi:10.1107/S2056989020000900)
Supplement: Supplementary file 1 [file e-76-00261-sup1.cif]

##############################################################################
#                                                                            #
# This CIF contains the data in a paper accepted for publication in          #
# Acta Crystallographica Section E. It conforms to the requirements of       #
# Notes for Authors for Acta Crystallographica Section E, and has been       #
# peer reviewed under the auspices of the IUCr Commission on Journals.       #
#                                                                            #
# Full details of the Crystallographic Information File format               #
# are given in the paper "The Crystallographic Information File (CIF):       #
# a New Standard Archive File for Crystallography" by S. R. Hall, F. H.      #
# Allen and I. D. Brown [Acta Cryst. (1991), A47, 655-685].                  #
#                                                                            #
# The current version of the core CIF dictionary is obtainable from          #
# ftp://ftp.iucr.org/pub/cif_core.dic.                                       #
#                                                                            #
# Software is freely available for graphical display of the structure(s)     #
# in this CIF. For information consult the CIF software page                 #
# http://www.iucr.org/resources/cif/software.                                #
#                                                                            #
# This file may be used for bona fide research purposes within the           #
# scientific community so long as proper attribution is given to the journal # 
# article from which it was obtained.                                        #
#                                                                            #
##############################################################################
data_I
_audit_creation_method     'SHELXL-2018/3'
_chemical_name_systematic
;
Dodecachloropentasilane benzene monosolvate
;
_chemical_name_common     ?
_chemical_formula_moiety     'Cl12 Si5, C6 H6'
_chemical_formula_sum     'C6 H6 Cl12 Si5'
_chemical_formula_iupac     'Cl12 Si5, C6 H6'
_chemical_formula_weight     643.96
_chemical_melting_point     ?
_chemical_absolute_configuration     ?
_space_group_crystal_system     tetragonal
_space_group_name_H-M_alt     'P 41 2 2'
_space_group_name_Hall     'P 4w 2c'
loop_
    _space_group_symop_operation_xyz
    'x, y, z'
    '-y, x, z+1/4'
    '-x, -y, z+1/2'
    'y, -x, z+3/4'
    'x, -y, -z+1/2'
    'y, x, -z+3/4'
    '-x, y, -z'
    '-y, -x, -z+1/4'
_cell_length_a     11.9633(4)
_cell_length_b     11.9633(4)
_cell_length_c     33.7848(16)
_cell_angle_alpha     90
_cell_angle_beta     90
_cell_angle_gamma     90
_cell_volume     4835.3(4)
_cell_formula_units_Z     8
_cell_measurement_reflns_used     62511
_cell_measurement_theta_min     1.9
_cell_measurement_theta_max     27.6
_cell_measurement_temperature     173(2)
_exptl_crystal_description     block
_exptl_crystal_colour     colourless
_exptl_crystal_size_max     0.280
_exptl_crystal_size_mid     0.180
_exptl_crystal_size_min     0.160
_exptl_crystal_density_diffrn     1.769
_exptl_crystal_density_meas     ?
_exptl_crystal_density_method     ?
_exptl_crystal_F_000     2528
_exptl_absorpt_coefficient_mu     1.615
_exptl_absorpt_correction_type     multi-scan
_exptl_absorpt_process_details
;
(X-AREA; Stoe & Cie, 2001)
;
_exptl_absorpt_correction_T_min     .803
_exptl_absorpt_correction_T_max     1.0
_diffrn_ambient_temperature     173(2)
_diffrn_source     ?
_diffrn_radiation_type     MoK\a
_diffrn_radiation_wavelength     0.71073
_diffrn_measurement_device_type     'Stoe IPDS II two-circle'
_diffrn_measurement_method     \w
_diffrn_detector_area_resol_mean     ?
_diffrn_reflns_number     39180
_diffrn_reflns_av_R_equivalents     0.0474
_diffrn_reflns_av_unetI/netI     0.0223
_diffrn_reflns_theta_min     1.806
_diffrn_reflns_theta_max     27.137
_diffrn_reflns_theta_full     25.000
_diffrn_measured_fraction_theta_max     0.971
_diffrn_measured_fraction_theta_full     0.990
_diffrn_reflns_limit_h_min     -14
_diffrn_reflns_limit_h_max     15
_diffrn_reflns_limit_k_min     -15
_diffrn_reflns_limit_k_max     15
_diffrn_reflns_limit_l_min     -43
_diffrn_reflns_limit_l_max     43
_refine_special_details     ?
_reflns_number_total     5189
_reflns_number_gt     4790
_reflns_threshold_expression     'I > 2\s(I)'
_refine_ls_structure_factor_coef     Fsqd
_refine_ls_matrix_type     full
_refine_ls_R_factor_all     0.0319
_refine_ls_R_factor_gt     0.0274
_refine_ls_wR_factor_gt     0.0703
_refine_ls_wR_factor_ref     0.0748
_refine_ls_goodness_of_fit_ref     1.078
_refine_ls_restrained_S_all     1.086
_refine_ls_number_reflns     5189
_refine_ls_number_parameters     207
_refine_ls_number_restraints     5
_refine_ls_hydrogen_treatment     constr
_refine_ls_weighting_scheme     calc
_refine_ls_weighting_details
              'w=1/[\s^2^(Fo^2^)+(0.0375P)^2^+2.8317P] where P=(Fo^2^+2Fc^2^)/3'
_atom_sites_solution_hydrogens     mixed
_atom_sites_solution_primary     direct
_atom_sites_solution_secondary     ?
_refine_ls_shift/su_max     0.001
_refine_ls_shift/su_mean     0.000
_refine_diff_density_max     0.387
_refine_diff_density_min     -0.424
_refine_ls_extinction_method     none
_refine_ls_extinction_coef     .
_refine_ls_abs_structure_details
;
Flack <i>x</i> determined using 1905 quotients
[(<i>I</i>^+^)-(<i>I</i>^-^)]/[(<i>I</i>^+^)+(<i>I</i>^-^)]
(Parsons <i>et al.</i>, 2013)
;
_refine_ls_abs_structure_Flack     0.48(5)
loop_
    _atom_type_symbol
    _atom_type_description
    _atom_type_scat_dispersion_real
    _atom_type_scat_dispersion_imag
    _atom_type_scat_source
    'C' 'C' 0.0033 0.0016
                         'International Tables Vol C Tables 4.2.6.8 and 6.1.1.4'
    'H' 'H' 0.0000 0.0000
                         'International Tables Vol C Tables 4.2.6.8 and 6.1.1.4'
    'Cl' 'Cl' 0.1484 0.1585
                         'International Tables Vol C Tables 4.2.6.8 and 6.1.1.4'
    'Si' 'Si' 0.0817 0.0704
                         'International Tables Vol C Tables 4.2.6.8 and 6.1.1.4'
_computing_data_collection
;
X-AREA (Stoe & Cie, 2001)
;
_computing_cell_refinement
;
X-AREA (Stoe & Cie, 2001)
;
_computing_data_reduction
;
X-AREA (Stoe & Cie, 2001)
;
_computing_structure_solution
;
SHELXS97 (Sheldrick, 2008)
;
_computing_structure_refinement
;
SHELXL2018 (Sheldrick, 2015)
;
_computing_molecular_graphics
;
XP in SHELXTL-Plus (Sheldrick, 2008)
;
_computing_publication_material
;
SHELXL2018 (Sheldrick, 2015) and publCIF (Westrip, 2010)
;
loop_
    _atom_site_type_symbol
    _atom_site_label
    _atom_site_fract_x
    _atom_site_fract_y
    _atom_site_fract_z
    _atom_site_U_iso_or_equiv
    _atom_site_adp_type
    _atom_site_calc_flag
    _atom_site_occupancy
    _atom_site_disorder_assembly
    _atom_site_disorder_group
    Si Si1 0.54973(7) 0.45027(7) 0.125000 0.0222(3) Uani d 1 . .
    Si Si2 0.38834(7) 0.45056(7) 0.08678(2) 0.02447(19) Uani d 1 . .
    Si Si3 0.54972(8) 0.29277(8) 0.16530(3) 0.0264(2) Uani d 1 . .
    Cl Cl21 0.40377(8) 0.34525(8) 0.04060(2) 0.0400(2) Uani d 1 . .
    Cl Cl22 0.25695(7) 0.39988(8) 0.11990(3) 0.0387(2) Uani d 1 . .
    Cl Cl23 0.35776(8) 0.60671(7) 0.06658(3) 0.0384(2) Uani d 1 . .
    Cl Cl31 0.49743(8) 0.15929(7) 0.13366(3) 0.0408(2) Uani d 1 . .
    Cl Cl32 0.70602(8) 0.26452(9) 0.18579(3) 0.0453(2) Uani d 1 . .
    Cl Cl33 0.44514(8) 0.31660(9) 0.21128(3) 0.0412(2) Uani d 1 . .
    Si Si4 0.04988(7) -0.04988(7) 0.125000 0.0225(3) Uani d 1 . .
    Si Si5 0.05165(7) 0.11311(7) 0.16232(2) 0.02420(19) Uani d 1 . .
    Si Si6 0.20502(8) -0.05209(8) 0.08356(3) 0.0263(2) Uani d 1 . .
    Cl Cl51 -0.05058(7) 0.09833(8) 0.20938(2) 0.0382(2) Uani d 1 . .
    Cl Cl52 -0.00287(8) 0.24225(7) 0.12875(3) 0.0367(2) Uani d 1 . .
    Cl Cl53 0.20867(7) 0.14553(8) 0.18124(3) 0.0379(2) Uani d 1 . .
    Cl Cl61 0.23134(9) 0.10282(8) 0.06166(3) 0.0449(2) Uani d 1 . .
    Cl Cl62 0.17856(9) -0.15973(8) 0.03862(2) 0.0414(2) Uani d 1 . .
    Cl Cl63 0.34091(8) -0.10198(9) 0.11430(3) 0.0424(2) Uani d 1 . .
    C C1 0.000000 0.3434(6) 0.000000 0.100(4) Uani d 1 . .
    H H1 0.000000 0.263981 0.000000 0.120 Uiso calc 1 . .
    C C2 0.0511(5) 0.4024(4) 0.03030(13) 0.094(2) Uani d 1 . .
    H H2 0.087169 0.363505 0.051231 0.113 Uiso calc 1 . .
    C C3 0.0495(5) 0.5176(4) 0.03001(14) 0.090(2) Uani d 1 . .
    H H3 0.083717 0.556596 0.051284 0.107 Uiso calc 1 . .
    C C4 0.000000 0.5786(7) 0.000000 0.087(3) Uani d 1 . .
    H H4 0.000000 0.657984 0.000000 0.104 Uiso calc 1 . .
    C C5 0.5409(8) 0.8628(10) 0.0236(3) 0.051(2) Uiso d 0.5 A 1
    H H5 0.570943 0.806236 0.040196 0.062 Uiso d 0.5 A 1
    C C6 0.5561(8) 0.9738(11) 0.0335(3) 0.050(2) Uiso d 0.5 A 1
    H H6 0.594385 0.992910 0.057205 0.059 Uiso calc 0.5 A 1
    C C7 0.5158(9) 1.0566(8) 0.0092(3) 0.054(3) Uiso d 0.5 A 1
    H H7 0.527035 1.132987 0.015732 0.065 Uiso d 0.5 A 1
    C C5' 0.5145(10) 0.8339(8) 0.0086(3) 0.057(3) Uiso d 0.5 B 2
    H H5' 0.526088 0.757264 0.014687 0.068 Uiso d 0.5 B 2
    C C6' 0.5559(9) 0.9177(12) 0.0335(3) 0.058(2) Uiso d 0.5 B 2
    H H6' 0.594991 0.897299 0.056942 0.069 Uiso calc 0.5 B 2
    C C7' 0.5410(10) 1.0290(11) 0.0247(4) 0.062(3) Uiso d 0.5 B 2
    H H7' 0.569534 1.085379 0.041783 0.074 Uiso d 0.5 B 2
loop_
    _atom_site_aniso_label
    _atom_site_aniso_U_11
    _atom_site_aniso_U_22
    _atom_site_aniso_U_33
    _atom_site_aniso_U_12
    _atom_site_aniso_U_13
    _atom_site_aniso_U_23
    Si1 0.0213(4) 0.0213(4) 0.0241(6) 0.0004(5) 0.0008(3) 0.0008(3)
    Si2 0.0245(4) 0.0238(4) 0.0251(4) 0.0000(3) -0.0010(3) 0.0009(3)
    Si3 0.0252(4) 0.0247(4) 0.0294(4) 0.0001(4) -0.0007(3) 0.0046(3)
    Cl21 0.0521(5) 0.0364(5) 0.0316(4) -0.0014(4) 0.0003(4) -0.0084(3)
    Cl22 0.0269(4) 0.0476(5) 0.0418(4) -0.0054(4) 0.0051(3) 0.0042(4)
    Cl23 0.0464(5) 0.0278(4) 0.0411(4) 0.0058(4) -0.0079(4) 0.0060(3)
    Cl31 0.0452(5) 0.0268(4) 0.0503(5) -0.0048(4) -0.0003(4) -0.0032(4)
    Cl32 0.0317(4) 0.0461(5) 0.0579(5) 0.0068(4) -0.0113(4) 0.0116(4)
    Cl33 0.0406(5) 0.0529(6) 0.0302(4) -0.0059(4) 0.0065(4) 0.0031(4)
    Si4 0.0214(4) 0.0214(4) 0.0245(6) 0.0000(5) 0.0006(3) 0.0006(3)
    Si5 0.0236(4) 0.0242(4) 0.0248(4) -0.0008(3) -0.0010(3) -0.0011(3)
    Si6 0.0248(4) 0.0259(4) 0.0282(4) 0.0001(4) 0.0038(3) 0.0010(3)
    Cl51 0.0366(5) 0.0486(5) 0.0295(4) 0.0010(4) 0.0072(3) -0.0013(4)
    Cl52 0.0436(5) 0.0268(4) 0.0398(4) 0.0039(4) -0.0050(4) 0.0042(3)
    Cl53 0.0282(4) 0.0428(5) 0.0429(4) -0.0063(4) -0.0069(3) -0.0033(4)
    Cl61 0.0489(5) 0.0325(4) 0.0533(5) -0.0063(4) 0.0126(4) 0.0108(4)
    Cl62 0.0520(5) 0.0404(5) 0.0317(4) 0.0053(4) 0.0022(4) -0.0084(4)
    Cl63 0.0274(4) 0.0505(5) 0.0494(5) 0.0067(4) -0.0039(4) 0.0003(4)
    C1 0.074(6) 0.043(4) 0.184(11) 0.000 0.056(7) 0.000
    C2 0.068(4) 0.147(7) 0.067(4) 0.011(4) 0.001(3) 0.055(4)
    C3 0.070(4) 0.138(6) 0.060(3) -0.026(4) 0.006(3) -0.037(4)
    C4 0.067(5) 0.068(5) 0.125(8) 0.000 0.040(5) 0.000
_geom_special_details
;
 All esds (except the esd in the dihedral angle between two l.s. planes)
 are estimated using the full covariance matrix.  The cell esds are taken
 into account individually in the estimation of esds in distances, angles
 and torsion angles; correlations between esds in cell parameters are only
 used when they are defined by crystal symmetry.  An approximate (isotropic)
 treatment of cell esds is used for estimating esds involving l.s. planes.
;
loop_
    _geom_bond_atom_site_label_1
    _geom_bond_atom_site_label_2
    _geom_bond_site_symmetry_2
    _geom_bond_distance
    _geom_bond_publ_flag
    Si1 Si2 . 2.3227(11) ?
    Si1 Si2 8_665 2.3228(11) ?
    Si1 Si3 8_665 2.3246(11) ?
    Si1 Si3 . 2.3247(11) ?
    Si2 Cl21 . 2.0138(12) ?
    Si2 Cl23 . 2.0221(12) ?
    Si2 Cl22 . 2.0225(12) ?
    Si3 Cl33 . 2.0150(13) ?
    Si3 Cl31 . 2.0209(13) ?
    Si3 Cl32 . 2.0223(13) ?
    Si4 Si5 . 2.3221(11) ?
    Si4 Si5 8 2.3222(11) ?
    Si4 Si6 . 2.3250(11) ?
    Si4 Si6 8 2.3251(11) ?
    Si5 Cl51 . 2.0138(12) ?
    Si5 Cl53 . 2.0218(12) ?
    Si5 Cl52 . 2.0243(12) ?
    Si6 Cl62 . 2.0158(13) ?
    Si6 Cl63 . 2.0194(13) ?
    Si6 Cl61 . 2.0202(13) ?
    C1 C2 . 1.3855(18) ?
    C1 C2 7 1.3855(18) ?
    C1 H1 . 0.9500 ?
    C2 C3 . 1.378(3) ?
    C2 H2 . 0.9500 ?
    C3 C4 . 1.3824(18) ?
    C3 H3 . 0.9500 ?
    C4 H4 . 0.9500 ?
    C5 C6 . 1.382(15) ?
    C5 H5 . 0.9500 ?
    C6 C7 . 1.375(14) ?
    C6 H6 . 0.9500 ?
    C7 H7 . 0.9500 ?
    C5' C6' . 1.399(15) ?
    C5' H5' . 0.9501 ?
    C6' C7' . 1.376(15) ?
    C6' H6' . 0.9500 ?
    C7' H7' . 0.9500 ?
loop_
    _geom_angle_atom_site_label_1
    _geom_angle_atom_site_label_2
    _geom_angle_atom_site_label_3
    _geom_angle_site_symmetry_1
    _geom_angle_site_symmetry_3
    _geom_angle
    _geom_angle_publ_flag
    Si2 Si1 Si2 . 8_665 107.85(6) ?
    Si2 Si1 Si3 . 8_665 110.38(3) ?
    Si2 Si1 Si3 8_665 8_665 109.07(3) ?
    Si2 Si1 Si3 . . 109.07(3) ?
    Si2 Si1 Si3 8_665 . 110.37(3) ?
    Si3 Si1 Si3 8_665 . 110.06(7) ?
    Cl21 Si2 Cl23 . . 109.46(5) ?
    Cl21 Si2 Cl22 . . 108.20(6) ?
    Cl23 Si2 Cl22 . . 108.85(6) ?
    Cl21 Si2 Si1 . . 110.71(5) ?
    Cl23 Si2 Si1 . . 109.84(5) ?
    Cl22 Si2 Si1 . . 109.75(4) ?
    Cl33 Si3 Cl31 . . 109.11(6) ?
    Cl33 Si3 Cl32 . . 109.50(6) ?
    Cl31 Si3 Cl32 . . 109.58(6) ?
    Cl33 Si3 Si1 . . 109.69(5) ?
    Cl31 Si3 Si1 . . 109.31(5) ?
    Cl32 Si3 Si1 . . 109.63(5) ?
    Si5 Si4 Si5 . 8 108.07(6) ?
    Si5 Si4 Si6 . . 109.22(3) ?
    Si5 Si4 Si6 8 . 110.07(3) ?
    Si5 Si4 Si6 . 8 110.08(3) ?
    Si5 Si4 Si6 8 8 109.22(3) ?
    Si6 Si4 Si6 . 8 110.15(7) ?
    Cl51 Si5 Cl53 . . 109.35(5) ?
    Cl51 Si5 Cl52 . . 108.28(6) ?
    Cl53 Si5 Cl52 . . 109.28(6) ?
    Cl51 Si5 Si4 . . 110.45(5) ?
    Cl53 Si5 Si4 . . 109.95(5) ?
    Cl52 Si5 Si4 . . 109.50(5) ?
    Cl62 Si6 Cl63 . . 108.97(6) ?
    Cl62 Si6 Cl61 . . 109.56(6) ?
    Cl63 Si6 Cl61 . . 109.51(6) ?
    Cl62 Si6 Si4 . . 109.60(5) ?
    Cl63 Si6 Si4 . . 109.65(5) ?
    Cl61 Si6 Si4 . . 109.54(5) ?
    C2 C1 C2 . 7 118.8(7) ?
    C2 C1 H1 . . 120.6 ?
    C2 C1 H1 7 . 120.6 ?
    C3 C2 C1 . . 119.9(6) ?
    C3 C2 H2 . . 120.1 ?
    C1 C2 H2 . . 120.1 ?
    C2 C3 C4 . . 122.6(6) ?
    C2 C3 H3 . . 118.7 ?
    C4 C3 H3 . . 118.7 ?
    C3 C4 C3 7 . 116.3(7) ?
    C3 C4 H4 7 . 121.9 ?
    C3 C4 H4 . . 121.9 ?
    C6 C5 C5 . 7_655 106.0(6) ?
    C6 C5 H5 . . 119.4 ?
    C5 C5 H5 7_655 . 134.6 ?
    C5 C6 C7 . . 120.0(9) ?
    C5 C6 C7 . 7_655 104.5(8) ?
    C5 C6 H6 . . 120.0 ?
    C7 C6 H6 . . 120.0 ?
    C7 C6 H6 7_655 . 135.5 ?
    C7 C7 C6 7_655 . 133.9(6) ?
    C6 C7 C6 . 7_655 103.4(9) ?
    C7 C7 H7 7_655 . 105.9 ?
    C6 C7 H7 . . 120.2 ?
    C6 C7 H7 7_655 . 136.4 ?
    C5' C5' C6' 7_655 . 134.3(6) ?
    C5' C5' H5' 7_655 . 105.1 ?
    C6' C5' H5' . . 120.6 ?
    C6' C5' H5' 7_655 . 136.3 ?
    C7' C6' C5' . . 121.1(10) ?
    C7' C6' H6' . . 119.4 ?
    C5' C6' H6' . . 119.4 ?
    C5' C6' H6' 7_655 . 134.0 ?
    C6' C7' C7' . 7_655 104.6(7) ?
    C6' C7' H7' . . 120.6 ?
    C7' C7' H7' 7_655 . 134.8 ?
loop_
    _geom_torsion_atom_site_label_1
    _geom_torsion_atom_site_label_2
    _geom_torsion_atom_site_label_3
    _geom_torsion_atom_site_label_4
    _geom_torsion_site_symmetry_1
    _geom_torsion_site_symmetry_2
    _geom_torsion_site_symmetry_3
    _geom_torsion_site_symmetry_4
    _geom_torsion
    _geom_torsion_publ_flag
    C2 C1 C2 C3 7 . . . 0.6(4) ?
    C1 C2 C3 C4 . . . . -1.2(9) ?
    C2 C3 C4 C3 . . . 7 0.6(4) ?
    C5 C5 C6 C7 7_655 . . . -1.7(13) ?
    C5 C5 C6 C7 7_655 . . 7_655 -1.2(10) ?
    C5 C6 C7 C7 . . . 7_655 2(3) ?
    C5 C6 C7 C6 . . . 7_655 1.0(9) ?
    C7 C6 C7 C6 7_655 . . 7_655 -1(2) ?
    C5' C5' C6' C7' 7_655 . . . 0(4) ?
    C6' C5' C6' C7' 7_655 . . . 0.0(10) ?
    C6' C5' C6' C5' 7_655 . . 7_655 0(3) ?
    C5' C6' C7' C7' . . . 7_655 -0.1(14) ?
    C5' C6' C7' C7' 7_655 . . 7_655 -0.2(11) ?
_shelx_space_group_comment
;
The symmetry employed for this shelxl refinement is uniquely defined
by the following loop, which should always be used as a source of
symmetry information in preference to the above space-group names.
They are only intended as comments.
;
_shelx_estimated_absorpt_T_min     0.661
_shelx_estimated_absorpt_T_max     0.782
_shelx_hkl_file
;
  -8   5 -26    5.84    3.05   0
  -8   5 -25   45.65    3.30   0
  -8   6 -20   84.74    2.91   0
  -8   6 -19  105.94    2.43   0
  -8   7 -17   36.39    1.93   0
  -8   8 -16  155.07    2.31   0
  -8   8 -15  181.60    2.14   0
  -8   9 -15  118.07    2.16   0
  -8   9 -14   16.66    1.43   0
  -8  10 -14    4.59    1.52   0
  -8  11 -14   10.22    1.22   0
  -7   3 -22   78.50    3.19   0
  -7   3 -21  110.32    2.77   0
  -7   4 -17  275.03    3.07   0
  -7   4 -16  674.58    3.78   0
  -7   5 -13    0.42    1.26   0
  -7   8  -9  281.88    1.58   0
  -7   9  -8   19.74    0.67   0
  -7  10  -8    0.07    0.67   0
  -6   1 -39  113.70    5.11   0
  -6   1 -37  210.11    5.33   0
  -6   1 -36   30.36    4.69   0
  -6   1 -35    2.72    4.30   0
  -6   1 -23  131.88    3.12   0
  -6   1 -22  152.49    3.17   0
  -6   2 -17   67.58    2.68   0
  -6   2 -16  725.05    4.10   0
  -6   3 -13 1449.25    4.86   0
  -6   4 -10  170.00    1.87   0
  -6   5  -8 2052.30    4.00   0
  -6   7  -5  228.53    0.94   0
  -6  12  -4    2.74    0.79   0
  -5   0 -39   -0.28    4.76   0
  -5   0 -21   -1.23    2.81   0
  -5   0 -20  225.94    3.27   0
  -5   1 -14  139.82    2.16   0
  -5  14  -2    0.02    0.73   0
  -4  -1 -41   69.33    5.50   0
  -4  -1 -20  175.10    3.38   0
  -4  -1 -19  847.81    4.92   0
  -4   0 -13  229.05    2.40   0
  -4   1  -9   14.56    1.08   0
  -3  -2 -20  336.52    3.62   0
  -2  -3 -38    4.14    4.10   0
  -2  -3 -23   44.94    3.09   0
  -2  -3 -22  119.70    2.93   0
  -2  -2 -14   30.15    2.17   0
  -2  13   8   54.30    3.46   0
  -1  -4 -34   10.86    3.64   0
  -1  -4 -32   16.42    3.47   0
  -1  -4 -31   86.39    3.67   0
  -1  -4 -30    3.57    3.31   0
  -1  -4 -29   59.03    3.22   0
  -1  -4 -28   57.05    3.02   0
  -1  -4 -27   40.16    2.98   0
   0  -4 -41   15.24    5.44   0
   0  -4 -19 6445.56   11.99   0
   0   6  10  234.51    2.67   0
   0   7  11   23.23    2.30   0
   1  -5 -34   21.37    3.71   0
   1  -5 -33  248.88    4.73   0
   1  -5 -32   60.20    3.70   0
   1  -5 -31    1.92    3.19   0
   1  -5 -30   -9.54    3.42   0
   1  -5 -29 1141.61    6.93   0
   1  -5 -28   89.93    3.32   0
   1  -4 -15 4665.51    8.86   0
   1  -3  -9 2377.91    4.96   0
   1   3   8 5133.96    7.66   0
   2  -5 -40    6.75    5.15   0
   2  -5 -21   55.55    2.97   0
   2  -5 -20   13.64    2.35   0
   2  -4 -12  908.85    3.64   0
   2   8  14  292.98    4.19   0
   3  -4 -10  629.92    2.73   0
   3   9  15  260.42    4.09   0
   4  -5 -15   94.93    2.31   0
   5  -6 -25   24.29    2.90   0
   5  -6 -24    0.64    2.61   0
   5   2  10  469.58    3.31   0
   5   5  14   -2.03    2.27   0
   5   6  15  162.94    3.38   0
   5   8  16   87.10    3.34   0
   6  -6 -22  280.41    3.62   0
   7  -6 -21  103.94    2.89   0
   7   0   7   25.64    1.52   0
   7   2  11  263.76    3.53   0
   8  -2   2  201.80    1.77   0
   8   0   7 1506.40    5.23   0
   8   1   9  200.46    2.92   0
   9   0   7   -1.47    2.11   0
   9   3  12   35.49    2.71   0
  10  -6 -25  159.28    3.70   0
  10  -3  -2   16.81    1.09   0
  10   4  13 1731.40    8.35   0
  12  -3  -4   48.81    1.53   0
  13  -5 -17   -0.65    0.52   0
  13   0   4    4.76    2.66   0
  13   1   6   25.62    2.70   0
  13   2   8   56.67    3.36   0
  14  -1   0    6.95    2.38   0
  15  -1  -2   -3.53    2.64   0
  15   0   1    3.10    3.17   0
  -8   5 -33   42.96    4.08   0
  -8   5 -32   41.54    3.77   0
  -8   5 -29   38.13    3.36   0
  -8   5 -28    2.45    3.28   0
  -8   5 -27    1.94    2.71   0
  -8   6 -22   30.83    2.87   0
  -8   6 -21  357.61    3.90   0
  -8   7 -19   75.41    2.74   0
  -8   7 -18   47.54    2.16   0
  -8   8 -17    2.96    1.99   0
  -8   9 -16   82.87    2.33   0
  -8  10 -15  187.12    2.34   0
  -8  11 -15    1.74    1.59   0
  -7   3 -37   48.76    4.37   0
  -7   3 -36  206.30    5.23   0
  -7   3 -35  122.10    5.23   0
  -7   3 -34   19.74    4.99   0
  -7   3 -25   37.74    3.49   0
  -7   3 -24   11.82    2.69   0
  -7   3 -23   48.35    2.66   0
  -7   4 -18   26.27    2.44   0
  -7   5 -14   28.67    1.68   0
  -7   6 -12  114.54    1.83   0
  -6   1 -33  114.68    4.03   0
  -6   1 -32    3.98    3.32   0
  -6   1 -28   -3.07    2.85   0
  -6   1 -27  223.63    3.79   0
  -6   1 -26   20.13    2.79   0
  -6   3 -14  148.29    2.34   0
  -5   0 -37    0.02    3.93   0
  -5   0 -23    1.28    2.51   0
  -5   0 -22    3.47    2.45   0
  -5   1 -15   65.66    1.93   0
  -5   3  -8 2068.36    4.23   0
  -5  12   1   48.64    2.13   0
  -4  -1 -40    0.85    4.67   0
  -4  -1 -39    2.42    4.41   0
  -4  -1 -38   29.07    4.24   0
  -4  -1 -37   19.03    4.84   0
  -4   9   4   91.69    1.89   0
  -3  -2 -39    5.88    4.43   0
  -3  -2 -38    3.56    4.12   0
  -3  -2 -37   46.97    4.45   0
  -3  -2 -23   43.48    2.89   0
  -3  -2 -22  126.17    2.95   0
  -3  -2 -21  490.01    4.10   0
  -3  -1 -14  305.08    2.74   0
  -3   0  -9   12.11    1.24   0
  -3   8   6   13.79    1.65   0
  -2  -3 -36   40.59    4.14   0
  -2  -3 -34   53.42    4.01   0
  -2  -3 -33  156.50    4.38   0
  -2  -3 -28  532.03    5.61   0
  -2  -3 -27  165.71    4.06   0
  -2  -3 -26   22.69    2.81   0
  -2  -3 -25   50.50    2.82   0
  -2  -3 -24   65.90    2.83   0
  -2  10   9  205.18    3.40   0
  -2  11   9   28.82    3.03   0
  -1  -3 -42  171.29    6.78   0
  -1  -3 -17  362.74    3.71   0
   0  -4 -39  297.55    5.95   0
   0  -4 -21  630.49    4.69   0
   0  -4 -20  508.61    4.36   0
   0  -3 -12   25.30    1.43   0
   0   4   8 2232.04    5.10   0
   0   9  12    1.29    2.22   0
   1  -4 -16  520.17    3.86   0
   1   8  13   29.67    2.50   0
   2  -5 -38   30.86    4.37   0
   2  -5 -37   26.00    4.61   0
   2  -5 -22  105.35    2.84   0
   2   4  11 3081.60    7.35   0
   3   1   7 5185.65    7.21   0
   3   2   9   97.82    1.81   0
   3   4  12    3.01    1.90   0
   3   5  13  523.62    3.93   0
   4   5  14 1274.42    5.97   0
   5  -6 -34   22.97    3.51   0
   5  -6 -33   19.55    3.79   0
   5  -6 -32    3.97    3.66   0
   5  -6 -29    8.26    3.41   0
   5  -6 -26  589.57    5.04   0
   5  -1   4    9.96    0.94   0
   5   3  12  211.98    2.94   0
   5   7  16  682.24    5.59   0
   6  -6 -35   30.34    4.49   0
   6  -6 -34    3.60    3.84   0
   6  -6 -25    0.51    3.09   0
   6  -6 -24    2.19    2.73   0
   6  -6 -23    3.70    2.68   0
   6   1   9   97.73    1.98   0
   6   4  14   61.58    3.02   0
   6   5  15  145.19    3.26   0
   6   8  17   35.46    3.47   0
   7  -6 -23  280.14    3.80   0
   7  -6 -22  506.84    4.12   0
   7  -2   2  664.07    2.41   0
   7   6  16  278.87    4.23   0
   8  -6 -23  101.46    2.91   0
   8  -6 -22   21.46    2.56   0
   8  -1   5  768.62    3.49   0
   9  -6 -24    9.87    2.84   0
   9  -6 -23    2.55    2.43   0
   9  -2   2  203.21    1.94   0
   9   2  11  428.18    4.11   0
   9   4  14   12.57    2.71   0
  10  -6 -27  141.13    3.58   0
  10  -6 -26   10.84    3.04   0
  10   0   7    7.38    2.38   0
  11  -2   1  266.01    2.55   0
  12  -2   0   24.28    1.88   0
  12   1   8  169.36    3.81   0
  13  -3  -5  568.11    3.06   0
  13  -2  -1   25.41    2.26   0
  13   1   7   10.49    3.09   0
  14  -3  -7    5.34    1.55   0
  14  -2  -3  182.17    2.77   0
  -8   6 -32    2.53    3.88   0
  -8   6 -31    2.96    3.71   0
  -8   6 -27  292.84    4.60   0
  -8   6 -26  335.33    4.64   0
  -8   6 -24    4.09    2.93   0
  -8   6 -23   96.72    3.10   0
  -8   7 -20   88.60    2.72   0
  -8   8 -18    0.40    2.05   0
  -8  10 -16  380.84    3.25   0
  -8  11 -16    9.78    2.13   0
  -7   3 -32  645.01    6.59   0
  -7   3 -31  327.45    5.17   0
  -7   3 -30   71.57    3.69   0
  -7   3 -29   10.95    3.08   0
  -7   3 -28   33.95    3.14   0
  -7   3 -27  157.16    3.66   0
  -7   4 -20  189.42    3.06   0
  -7   4 -19   41.40    2.42   0
  -7   5 -15  128.19    2.29   0
  -7   6 -13  144.56    2.13   0
  -7   7 -11   71.83    1.62   0
  -7   9  -9   24.55    1.11   0
  -6   2 -39   22.11    4.66   0
  -6   2 -38    4.76    4.92   0
  -6   2 -20  397.47    4.23   0
  -6   2 -19  542.22    4.09   0
  -6   4 -11  445.85    2.60   0
  -6  13  -3    7.16    1.47   0
  -5   0 -34   40.61    4.03   0
  -5   0 -33    7.73    3.49   0
  -5   0 -31    3.92    3.21   0
  -5   0 -30   32.71    3.27   0
  -5   0 -29    0.49    3.01   0
  -5   0 -28   -0.87    2.63   0
  -5   0 -27   -2.28    2.61   0
  -5   0 -25   -0.20    2.52   0
  -5   1 -16   40.67    2.05   0
  -5   2 -12  863.13    3.69   0
  -5   9   1    3.09    1.12   0
  -4  -1 -34   21.14    3.84   0
  -4  -1 -33  207.24    4.54   0
  -4  -1 -32   18.76    3.88   0
  -4  -1 -30    5.90    3.84   0
  -4  -1 -29   88.48    3.85   0
  -4  -1 -26  180.77    4.05   0
  -4  -1 -25  468.54    4.59   0
  -4  -1 -23   11.46    2.46   0
  -4   0 -15  190.48    2.44   0
  -4   3  -4   18.91    0.65   0
  -3  -2 -35  254.51    5.15   0
  -3  -2 -34   46.82    4.15   0
  -3  -2 -33  142.85    4.40   0
  -3  -2 -32   34.04    3.77   0
  -3  -2 -31   51.43    3.63   0
  -3  -2 -29  465.07    5.61   0
  -3  -2 -28  480.42    5.39   0
  -3  -2 -27  160.77    3.61   0
  -3  -2 -26   22.05    2.79   0
  -3  -2 -24   67.49    2.83   0
  -3  -1 -15 1377.51    5.24   0
  -3  10   7  139.30    2.61   0
  -3  11   7   80.30    2.68   0
  -2  -2 -16    5.53    2.23   0
  -2  12   9   28.65    3.06   0
  -2  14   8   57.37    3.73   0
  -1  -3 -41   32.36    4.83   0
  -1  -3 -40  131.92    5.42   0
  -1  -3 -18 1877.40    6.58   0
  -1  -2 -11 3523.04    6.78   0
  -1  -1  -6   39.17    1.06   0
  -1   9  11   71.18    2.74   0
  -1  11  11   31.51    2.40   0
   0  -4 -36   24.78    4.33   0
   0  -4 -35  551.79    6.73   0
   0  -4 -34    8.91    4.25   0
   0  -4 -32   94.79    4.13   0
   0  -4 -25   17.50    3.03   0
   0  -4 -22  337.30    3.84   0
   0   8  12   19.78    2.33   0
   1  -4 -41   78.28    5.64   0
   1  -4 -17  859.66    4.49   0
   1   4  10   42.38    1.97   0
   1   6  12   39.99    2.11   0
   1   7  13  127.75    3.12   0
   1  10  14   29.72    2.68   0
   1  11  14  419.53    4.85   0
   2  -5 -34   11.99    3.37   0
   2  -5 -33  333.00    4.84   0
   2  -5 -32    8.62    3.77   0
   2  -5 -31    6.22    3.44   0
   2  -5 -29  398.01    5.09   0
   2  -5 -27    3.88    3.09   0
   2  -5 -26   -3.20    2.89   0
   2  -5 -25  507.90    4.61   0
   2  -4 -13  595.68    3.20   0
   2   1   6   18.52    1.07   0
   2   9  15   10.16    2.61   0
   3  -5 -39   28.75    4.84   0
   3  -5 -38  166.91    5.36   0
   3   0   5    0.81    1.10   0
   3   3  11 1658.58    5.56   0
   4  -5 -16    4.50    1.78   0
   4   0   6  918.14    3.11   0
   4   2  10  401.22    2.96   0
   4   6  15  201.05    3.37   0
   4  10  17  383.40    5.26   0
   5  -5 -14    0.99    1.41   0
   5   2  11 2919.25    7.47   0
   5   4  14 1282.94    6.00   0
   5   5  15    0.43    2.25   0
   5   8  17   33.92    3.29   0
   6  -6 -33   23.33    3.90   0
   6  -6 -32   11.66    3.80   0
   6  -6 -31   91.03    4.14   0
   6  -6 -30  800.41    6.49   0
   6  -6 -26  556.67    4.97   0
   6  -2   2  369.22    1.68   0
   6   7  17  131.68    3.83   0
   7  -6 -34   65.14    4.61   0
   7  -6 -33    3.82    4.00   0
   7  -6 -31   18.23    3.74   0
   7  -6 -26   -0.27    3.02   0
   7  -6 -25   40.02    2.78   0
   7   1  10  133.01    2.82   0
   7   3  13  283.20    3.58   0
   8  -6 -32    2.70    3.88   0
   8  -6 -25  389.09    4.22   0
   8  -6 -24    3.51    2.73   0
   8  -3  -1  186.24    1.31   0
   8   0   8  421.23    3.52   0
   8   1  10  351.49    3.71   0
   8   2  12  372.72    4.15   0
   9  -6 -30   17.11    3.61   0
   9  -6 -29    3.04    3.35   0
   9  -6 -27   77.44    3.50   0
   9  -6 -26   63.35    3.35   0
   9  -6 -25   61.30    3.05   0
   9   1  10  220.67    3.53   0
  10  -2   2  274.12    2.54   0
  10  -1   5   29.67    2.04   0
  11   0   7    2.72    2.42   0
  11   1   9   23.97    2.78   0
  12   2  10   10.03    2.88   0
  13   0   5    0.51    2.69   0
  13   2   9   55.88    3.37   0
  14  -1   1   23.42    2.93   0
  14   0   4   31.17    3.51   0
  14   1   6   36.11    3.39   0
  14   4  11   88.31    4.93   0
  15  -1  -1   43.69    2.85   0
  15   0   2    1.11    3.20   0
  -8   7 -23  189.75    3.70   0
  -8   7 -22  108.63    3.01   0
  -8   7 -21   88.68    2.86   0
  -8   8 -19   27.46    2.40   0
  -8   9 -17  189.04    2.82   0
  -7   4 -34    5.69    4.40   0
  -7   4 -22   37.48    2.78   0
  -7   4 -21   56.15    2.70   0
  -7   5 -16  642.01    3.84   0
  -7   8 -10   72.31    1.43   0
  -6   2 -35   25.88    3.52   0
  -6   2 -34   47.84    4.20   0
  -6   2 -33   52.46    3.95   0
  -6   2 -23  308.93    4.28   0
  -6   2 -22  352.78    4.00   0
  -6   2 -21  626.75    4.60   0
  -6   5  -9  160.38    1.76   0
  -6   6  -7   71.91    1.22   0
  -5   1 -40    7.45    4.65   0
  -5   1 -39   11.23    4.37   0
  -5   1 -38   38.82    4.92   0
  -5   4  -6  230.95    1.39   0
  -5   5  -4    1.82    0.59   0
  -5  13   1  195.59    2.90   0
  -4   0 -41   13.70    4.87   0
  -4   7   3  141.62    1.44   0
  -3  -1 -42  125.46    6.14   0
  -3  -1 -16  870.33    4.38   0
  -3   0 -10  103.10    1.56   0
  -3   1  -6 1831.29    3.64   0
  -3   2  -3  315.11    1.19   0
  -3   9   7   13.28    1.93   0
  -2  -2 -41   70.69    5.18   0
  -2  -2 -40   22.19    4.64   0
  -2  -2 -17  293.29    3.11   0
  -2   5   6   71.87    1.34   0
  -2  13   9   47.57    3.31   0
  -1  -3 -38   20.17    4.38   0
  -1  -3 -37   48.51    4.28   0
  -1  -3 -20  166.15    3.62   0
  -1  -3 -19 2906.93    8.17   0
  -1   7  10  132.93    2.29   0
  -1  13  11   25.95    3.46   0
   0  -4 -26  139.75    3.33   0
   0  -3 -14   64.93    2.12   0
   0   2   5 2948.21    4.25   0
   0   3   7   10.38    1.32   0
   0   5  10    0.71    1.75   0
   0   7  12   22.02    2.53   0
   0  12  13  278.54    4.32   0
   1  -4 -40   -0.86    4.28   0
   1  -4 -39   -3.41    4.10   0
   1  -4 -18  432.93    3.59   0
   1  -3 -10   24.59    1.18   0
   2   3  10   11.43    1.49   0
   2   6  14   82.60    2.82   0
   3  -5 -36   -1.08    4.31   0
   3  -5 -35   82.33    4.82   0
   3   5  14  172.73    3.11   0
   3   6  15   83.13    3.03   0
   4  -4  -9   30.31    1.17   0
   4   3  12    3.15    1.89   0
   5  -5 -15    2.22    1.66   0
   5   0   7    0.77    1.04   0
   5   3  13  487.17    4.01   0
   6   1  10    6.85    1.91   0
   6   5  16  108.96    3.12   0
   7  -6 -30   29.39    3.47   0
   7  -6 -29    4.16    3.09   0
   7  -6 -27   23.82    2.85   0
   7   0   8   37.83    1.77   0
   7   4  15  144.88    3.29   0
   8  -6 -31    1.20    3.47   0
   8  -6 -30  103.04    3.82   0
   8  -6 -29   43.06    3.38   0
   8  -6 -28   24.36    3.23   0
   8  -6 -27  313.15    4.20   0
   8  -6 -26  355.31    4.18   0
   9  -5 -13  100.43    1.51   0
   9   0   8    5.91    1.75   0
   9   4  15    6.40    2.64   0
  10   0   8  373.46    3.67   0
  10   1  10  144.02    3.23   0
  11  -3  -2   60.13    1.45   0
  11  -1   5   85.22    2.62   0
  12  -3  -3   31.30    1.61   0
  12  -2   1    5.02    2.00   0
  12  -1   4  858.66    4.96   0
  12   1   9   65.01    3.60   0
  13  -1   3  240.59    3.59   0
  13   1   8   14.95    3.31   0
  13   2  10   12.54    3.79   0
  14  -3  -6   16.32    1.67   0
  14  -2  -2   80.48    2.53   0
  14   1   7   78.86    3.65   0
  14   2   9   99.37    4.71   0
  14   4  12    7.06    4.88   0
  15  -1   0    0.91    2.96   0
  15   0   3    3.45    3.38   0
  15   1   5   16.52    3.64   0
  -8   7 -30    0.75    4.13   0
  -8   7 -29   10.18    4.21   0
  -8   7 -28   61.73    3.49   0
  -8   7 -27   41.00    3.47   0
  -8   7 -26   31.80    3.43   0
  -8   7 -25    8.51    3.28   0
  -8   7 -24   28.91    3.03   0
  -8   8 -21   55.87    2.93   0
  -8   8 -20  196.99    3.29   0
  -8   9 -18  217.61    3.12   0
  -8  10 -17   14.79    2.36   0
  -8  11 -17   35.70    2.31   0
  -7   4 -32   15.51    3.67   0
  -7   4 -31   15.91    3.69   0
  -7   4 -30    4.54    3.71   0
  -7   4 -28   52.26    3.73   0
  -7   4 -26   86.94    3.57   0
  -7   4 -25   73.13    3.35   0
  -7   4 -23    3.83    2.29   0
  -7   5 -18 1332.90    5.52   0
  -7   6 -14   88.17    2.11   0
  -6   2 -32   94.98    3.73   0
  -6   2 -30    1.28    2.97   0
  -6   2 -29    3.60    2.76   0
  -6   2 -24  221.58    3.64   0
  -6   3 -16   92.36    2.31   0
  -6   4 -12  353.38    2.54   0
  -6  11  -2   66.30    1.06   0
  -5   1 -37   10.21    4.09   0
  -5   1 -36    7.40    4.13   0
  -5   1 -35  185.48    5.35   0
  -5   1 -20   81.52    3.10   0
  -5   2 -13   38.79    1.74   0
  -5   3  -9    9.19    1.22   0
  -4   0 -39  274.14    5.97   0
  -4   0 -38   17.21    4.07   0
  -4   0 -37   84.25    5.16   0
  -4   0 -18  698.61    4.81   0
  -4   1 -11  233.66    2.03   0
  -4   4  -2  193.29    0.67   0
  -4   8   4  166.40    1.81   0
  -4  11   5   46.96    2.18   0
  -4  14   4    1.92    2.66   0
  -3  -1 -38   25.90    4.80   0
  -3  -1 -17  322.40    3.44   0
  -3   7   6 1550.72    4.22   0
  -2  -2 -38   54.30    4.54   0
  -2  -2 -37  169.82    5.01   0
  -2  -2 -36  125.41    4.99   0
  -2  -2 -19    3.95    2.59   0
  -2  -1 -11 3488.37    6.69   0
  -2   8   9  254.44    2.57   0
  -2  11  10  115.66    3.37   0
  -2  12  10    6.90    2.98   0
  -2  14   9  103.02    3.97   0
  -1  -3 -35   81.20    4.19   0
  -1  -3 -34   57.59    3.95   0
  -1  -3 -33   57.58    3.59   0
  -1  -3 -31   33.65    3.90   0
  -1  -3 -24   53.64    3.29   0
  -1  -3 -23  680.82    5.21   0
  -1  -3 -22  989.04    5.53   0
  -1  -3 -21  750.28    4.85   0
  -1  -2 -12  877.51    3.66   0
  -1   2   3   32.39    0.65   0
  -1   8  11  654.63    4.04   0
  -1  11  12    5.14    3.08   0
   0  -3 -42    5.35    4.85   0
   0  -3 -41    5.90    4.27   0
   0   8  13  424.33    4.15   0
   1  -4 -36   15.57    4.04   0
   1  -4 -35  210.08    5.32   0
   1   2   7   74.27    1.35   0
   1   3   9 2933.40    6.01   0
   1  10  15   38.76    2.74   0
   1  11  15   14.74    3.21   0
   2  -4 -41   20.54    4.74   0
   2  -4 -40   45.61    5.09   0
   2  -4 -15 1556.72    5.21   0
   2   0   4  111.61    1.14   0
   2   4  12  886.91    4.39   0
   2   9  16    4.20    2.57   0
   3  -5 -34   90.93    3.96   0
   3  -5 -33   56.48    3.82   0
   3  -5 -32  454.11    5.26   0
   3  -5 -31   96.12    3.93   0
   3  -5 -30   85.88    3.82   0
   3  -5 -29  244.27    4.26   0
   3  -5 -27   22.81    2.91   0
   3  -5 -26  288.45    4.16   0
   3  -5 -24  536.79    4.78   0
   3  -5 -23   11.41    2.35   0
   3   4  13    3.90    2.04   0
   4  -5 -38   16.27    4.09   0
   4  -5 -37   10.94    4.40   0
   4  -5 -36   45.81    4.74   0
   4  -5 -18    5.45    2.16   0
   4  -3  -4   18.36    0.47   0
   4   2  11 3193.91    7.34   0
   4   7  17  207.11    3.71   0
   5  -5 -16    0.30    1.87   0
   5   5  16   -0.08    2.31   0
   6   2  12  136.53    2.58   0
   6   3  14  139.52    3.35   0
   6   4  15  193.25    3.31   0
   7  -5 -13    1.41    1.32   0
   7  -1   6   46.50    1.58   0
   8  -5 -13  207.41    1.91   0
   8  -2   3  172.76    1.83   0
   8   1  11  623.07    4.43   0
   9  -2   3  509.78    2.85   0
   9  -1   6 1115.29    4.50   0
  10  -5 -14   23.23    1.39   0
  10  -3  -1    6.48    1.17   0
  11   0   8    2.90    2.37   0
  11   1  10    5.44    2.84   0
  12  -5 -18    7.34    1.71   0
  13  -3  -4  476.14    2.96   0
  13  -2   0    0.06    2.02   0
  13   0   6    2.62    2.80   0
  13   3  12   60.60    4.34   0
  14  -1   2    6.70    2.90   0
  14   0   5  646.10    5.73   0
  -8   8 -24  169.91    3.94   0
  -8   8 -23   27.54    3.18   0
  -8   8 -22   20.32    2.70   0
  -8   9 -20   41.29    2.54   0
  -8   9 -19   24.18    2.41   0
  -8  10 -19   26.20    2.64   0
  -8  10 -18    5.70    2.41   0
  -8  11 -18   41.96    2.48   0
  -7   5 -35    0.47    4.46   0
  -7   5 -20   92.66    2.70   0
  -7   5 -19  551.00    4.21   0
  -7   6 -15   59.49    2.22   0
  -7  10  -9  133.62    1.43   0
  -7  11  -9  128.15    1.56   0
  -6   3 -38   24.63    4.59   0
  -6   3 -37   24.54    3.92   0
  -6   3 -36  133.01    5.03   0
  -6   3 -18   21.15    2.53   0
  -6   5 -10  290.72    2.20   0
  -6  12  -2  384.12    2.05   0
  -5   1 -34   27.09    4.03   0
  -5   1 -32   59.70    3.57   0
  -5   1 -31    2.88    3.58   0
  -5   1 -30  -12.04    4.07   0
  -5   1 -25   34.31    3.08   0
  -5   1 -23  399.70    4.40   0
  -5   1 -21   83.44    2.72   0
  -5   2 -40   15.63    5.00   0
  -5  10   2   20.43    1.32   0
  -5  11   2   10.57    1.59   0
  -5  12   2  104.75    2.25   0
  -5  14   1    3.96    2.29   0
  -4   0 -36   34.72    4.35   0
  -4   0 -34    5.65    4.29   0
  -4   6   2  108.30    0.92   0
  -4  13   5   49.25    2.51   0
  -3  -1 -37   58.98    4.40   0
  -3  -1 -35  102.53    4.35   0
  -3  -1 -34   78.08    4.48   0
  -3  -1 -19 3004.20    8.34   0
  -3   6   5  118.73    1.39   0
  -3  10   8   21.96    2.01   0
  -3  12   8   61.81    2.76   0
  -3  14   7    8.23    3.11   0
  -2  -2 -35   15.88    3.83   0
  -2  -2 -34   60.48    3.97   0
  -2  -2 -33  103.29    4.13   0
  -2  -2 -32   85.41    4.42   0
  -2  -2 -21   20.02    2.30   0
  -2   9  10  326.58    3.29   0
  -2  13  10   11.48    3.39   0
  -1  -3 -30   36.97    3.50   0
  -1  -3 -29  536.51    5.27   0
  -1  -3 -25   63.55    2.91   0
  -1  -2 -42    8.09    4.91   0
  -1  -2 -41   25.72    4.63   0
  -1  -2 -13  178.52    2.18   0
  -1  -1  -7  515.90    2.21   0
  -1  13  12   73.25    3.78   0
   0  -3 -39   -0.71    3.84   0
   0  -3 -38    3.54    4.57   0
   0  -3 -16   56.28    2.21   0
   0  10  14  306.53    3.75   0
   0  12  14    1.29    2.78   0
   1  -4 -34   15.23    3.80   0
   1  -4 -31   96.41    3.50   0
   1  -4 -30    6.26    3.34   0
   1  -4 -29   87.44    3.57   0
   1  -4 -25  552.66    4.90   0
   1  -4 -24   93.11    3.38   0
   1  -4 -23   10.38    2.78   0
   1  -4 -22   -3.53    2.36   0
   1  -4 -21  328.17    3.63   0
   1  -3 -11   92.95    1.51   0
   2  -4 -39   19.19    4.07   0
   2  -4 -38  199.23    5.58   0
   2  -3  -8 1304.37    3.27   0
   2  -1   1   29.85    0.40   0
   3  -4 -12    3.41    1.36   0
   3   1   8 5029.60    7.39   0
   3   3  12 1391.71    5.15   0
   4  -5 -35   14.97    3.90   0
   4  -5 -34   14.97    4.21   0
   4  -5 -33    3.07    4.00   0
   4  -5 -20  113.84    2.74   0
   4   3  13    4.13    2.07   0
   4   8  18  536.16    5.04   0
   5  -5 -38    0.13    3.79   0
   5  -5 -37    4.03    4.38   0
   5  -5 -17   13.16    2.03   0
   5  -1   5   96.21    1.32   0
   6   5  17    9.55    2.68   0
   7  -2   3  363.21    2.07   0
   7   1  11  357.73    3.31   0
   7   4  16  628.14    5.02   0
   9   0   9   -0.18    2.28   0
   9   2  13    7.69    2.49   0
  10  -1   6  633.35    3.83   0
  11  -5 -16    2.22    1.61   0
  12  -5 -19   56.96    2.21   0
  12   1  10   29.08    3.56   0
  13  -1   4  233.20    3.59   0
  13   2  11   20.88    3.74   0
  14  -2  -1   44.84    2.39   0
  14   1   8   25.00    3.65   0
  14   3  12    3.69    4.53   0
  15  -1   1   47.23    3.08   0
  15   0   4    6.66    3.33   0
  -8   8 -28    6.21    3.55   0
  -8   8 -27   -0.72    3.19   0
  -8   8 -26   -2.07    3.15   0
  -8   8 -25   55.61    3.45   0
  -8   9 -22   48.76    3.19   0
  -8   9 -21   35.30    2.84   0
  -8  10 -20   45.09    2.80   0
  -8  11 -19   18.48    2.51   0
  -7   5 -34    5.79    3.68   0
  -7   5 -33   20.71    3.63   0
  -7   5 -32  156.66    4.88   0
  -7   5 -31   12.89    4.19   0
  -7   5 -22   18.43    2.75   0
  -7   5 -21   37.72    2.61   0
  -7   6 -16  274.17    3.00   0
  -7   7 -13  514.16    3.05   0
  -7   8 -11    8.46    1.34   0
  -7   9 -10   35.31    1.37   0
  -6   3 -34   10.44    3.60   0
  -6   3 -33   25.67    4.01   0
  -6   3 -32    9.84    3.79   0
  -6   4 -14   56.90    1.90   0
  -5   1 -28  109.67    3.48   0
  -5   1 -26   38.18    2.74   0
  -5   2 -39   49.40    4.49   0
  -5   2 -38   31.31    4.36   0
  -5   2 -15  131.58    2.42   0
  -5   3 -10 2829.98    5.56   0
  -5  13   2  706.50    3.99   0
  -4   0 -33  156.99    4.16   0
  -4   0 -30   23.25    4.58   0
  -4   0 -29 3060.52   10.91   0
  -4   0 -25   14.34    3.05   0
  -4   0 -24   26.81    3.49   0
  -4   0 -23  678.92    4.99   0
  -4   0 -22  297.06    3.91   0
  -4   1 -41   65.34    5.06   0
  -4   1 -40    6.31    4.30   0
  -4   1 -13  255.40    2.54   0
  -4   2  -8   35.73    1.15   0
  -4   9   5   24.52    1.60   0
  -3  -1 -33   57.58    3.73   0
  -3  -1 -31   31.39    3.49   0
  -3  -1 -23  764.25    5.36   0
  -3  -1 -22 1086.36    5.70   0
  -3   0 -42    6.97    5.11   0
  -3   0 -41    9.30    4.55   0
  -3   0 -12   20.82    1.65   0
  -3   4   2    3.28    0.44   0
  -3  13   8  422.32    4.39   0
  -2  -2 -31    4.14    3.16   0
  -2  -2 -29   38.20    2.99   0
  -2  -2 -28  186.85    3.68   0
  -2  -2 -27   34.00    2.92   0
  -2  -2 -25  577.24    4.80   0
  -2  -2 -23    6.15    2.38   0
  -2  -2 -22    8.46    2.27   0
  -2  -1 -41   26.14    4.70   0
  -2  -1 -40   22.62    4.66   0
  -2   6   8  871.85    3.37   0
  -2   7   9  191.48    2.35   0
  -2  12  11    2.06    2.77   0
  -2  14  10   79.68    3.97   0
  -1  -2 -39   -0.07    4.05   0
  -1  -2 -14   83.39    2.16   0
  -1   5   9  221.53    2.13   0
  -1   6  10    5.12    1.35   0
  -1   7  11  477.16    3.24   0
  -1   8  12  388.96    3.74   0
  -1  10  13   -0.59    2.69   0
  -1  14  12   10.96    3.97   0
   0  -3 -37    3.83    3.99   0
   0  -3 -36    8.27    3.95   0
   0  -3 -17    1.03    1.74   0
   0  -2  -9 4828.36    6.85   0
   0   1   3    3.76    0.59   0
   0   7  13    9.16    2.12   0
   1  -4 -28   76.61    3.07   0
   1  -4 -27   45.83    2.90   0
   1  -4 -26  187.49    3.55   0
   1  -3 -42  147.40    5.65   0
   1  -3 -41   32.85    4.78   0
   1  -3 -12   45.21    1.62   0
   1   4  11  258.89    2.42   0
   1  10  16   12.55    2.69   0
   2  -4 -36   60.27    4.14   0
   2  -4 -17  321.34    3.15   0
   2   1   7   69.66    1.54   0
   2   2   9  409.14    2.54   0
   2   6  15  709.86    4.59   0
   2   9  17   54.70    2.88   0
   3  -4 -40    3.25    4.43   0
   3  -4 -13    3.38    1.45   0
   3  -3  -6  208.35    1.25   0
   3   4  14   19.46    2.60   0
   3   6  16  110.81    2.88   0
   3   7  17  195.50    3.48   0
   4  -5 -31   63.01    3.47   0
   4  -5 -30  149.75    4.10   0
   4  -5 -28  417.25    5.04   0
   4  -5 -27  187.10    4.15   0
   4  -5 -26  321.42    4.36   0
   4  -5 -25   93.49    3.33   0
   4  -5 -23   27.35    2.65   0
   4   4  15  146.28    3.25   0
   4   5  16    2.08    2.25   0
   4   7  18   26.99    2.81   0
   4   9  19  552.37    5.57   0
   5  -5 -36    3.91    3.58   0
   5  -5 -34  172.90    4.90   0
   5  -5 -18   46.18    2.16   0
   5   0   8    1.72    1.36   0
   6  -1   6  196.73    1.92   0
   7   0   9    1.79    1.60   0
   8  -5 -14    9.76    1.41   0
   9  -5 -14   88.19    1.57   0
  10  -5 -15  166.02    2.07   0
  10   0   9   13.73    2.00   0
  10   3  15   74.74    3.12   0
  11  -3  -1  218.85    1.91   0
  11  -2   3  124.85    2.47   0
  11  -1   6   13.35    2.22   0
  11   0   9    5.14    2.41   0
  11   1  11   33.53    3.03   0
  12  -5 -20    0.29    2.11   0
  12  -3  -2    6.73    1.63   0
  12  -2   2  110.37    2.31   0
  12   3  14   31.33    3.82   0
  13  -2   1   26.16    2.35   0
  13   0   7    3.50    2.88   0
  14  -3  -5   11.82    1.70   0
  14  -1   3  201.20    3.93   0
  14   0   6   31.50    3.55   0
  -8   9 -26   96.38    3.67   0
  -8   9 -25   81.42    3.50   0
  -8   9 -24   21.23    3.05   0
  -8   9 -23   45.74    3.07   0
  -8  10 -23    1.47    3.02   0
  -8  10 -22   21.18    2.89   0
  -8  10 -21   25.28    2.94   0
  -7   5 -29  135.13    3.82   0
  -7   5 -28    7.17    2.64   0
  -7   5 -27   66.18    3.06   0
  -7   5 -26  140.07    3.71   0
  -7   5 -25   13.25    2.55   0
  -7   6 -34   69.42    4.70   0
  -7   6 -17  156.29    2.58   0
  -7   7 -14 1088.13    4.41   0
  -7  13 -10   36.36    1.50   0
  -6   3 -31    9.67    3.18   0
  -6   3 -30    1.36    3.07   0
  -6   3 -29    6.61    2.75   0
  -6   3 -27   11.98    2.95   0
  -6   3 -26   58.07    3.25   0
  -6   3 -25  318.48    4.12   0
  -6   3 -23  105.93    2.87   0
  -6   4 -38    6.05    4.14   0
  -6   4 -37   21.85    4.53   0
  -6   4 -36    2.80    4.49   0
  -6   4 -15  197.25    2.57   0
  -6   5 -11   14.67    1.52   0
  -6   6  -8    0.31    1.16   0
  -6  13  -2   17.62    1.35   0
  -5   2 -36  147.30    4.70   0
  -5   2 -35   19.38    4.36   0
  -5   2 -34   18.62    4.05   0
  -5   2 -17 1755.52    6.10   0
  -5   3 -11 1926.43    5.00   0
  -5   4  -7  223.15    1.65   0
  -5   8   1 1129.97    2.33   0
  -4   1 -39    3.41    4.03   0
  -4   1 -38   25.56    4.15   0
  -4   1 -37   12.93    4.65   0
  -4   1 -14  594.00    3.51   0
  -4  11   6  206.58    2.75   0
  -4  12   6   44.21    2.38   0
  -4  14   5   30.34    2.85   0
  -3  -1 -28  416.42    4.82   0
  -3  -1 -26    4.34    2.69   0
  -3  -1 -24   60.65    2.88   0
  -3   0 -40    2.38    4.58   0
  -3   0 -39    0.35    4.12   0
  -3   0 -38    4.27    4.66   0
  -3   0 -13    0.11    1.71   0
  -3  11   9  296.35    3.59   0
  -3  12   9   45.36    2.77   0
  -3  14   8    3.72    3.17   0
  -2  -1 -39    1.92    4.18   0
  -2  -1 -38    2.87    4.12   0
  -2  -1 -13  172.30    2.15   0
  -2   0  -7  986.39    2.89   0
  -2   3   3  304.31    1.16   0
  -2   8  10  259.86    2.54   0
  -2  13  11   26.41    3.40   0
  -1  -2 -37    2.98    3.80   0
  -1  -2 -15  134.43    2.23   0
  -1   0  -3    3.16    0.59   0
  -1  13  13   96.85    3.53   0
   0  -3 -34    7.73    3.25   0
   0  -3 -33   -0.87    3.23   0
   0  -3 -32    4.40    3.19   0
   0  -3 -31    2.97    3.78   0
   0  -3 -20   11.98    2.63   0
   0  -3 -19    5.34    2.05   0
   0  -3 -18   -0.76    1.93   0
   0  -2 -42   54.02    4.87   0
   0  -1  -4    0.18    0.68   0
   0   3   8   -0.50    1.30   0
   0  10  15   41.19    2.90   0
   1  -3 -39  213.87    5.28   0
   1  -3 -38   25.29    4.77   0
   1   5  13  482.70    3.59   0
   1   6  14   12.42    2.11   0
   2  -4 -33   76.58    3.80   0
   2  -4 -32  118.18    4.43   0
   2  -4 -31  396.53    5.14   0
   2  -4 -19  426.32    3.88   0
   2  11  18    4.13    3.31   0
   3  -4 -39   18.80    4.18   0
   3  -4 -38   34.25    4.07   0
   3  -4 -37    3.73    4.22   0
   3  -1   3 1279.24    2.44   0
   3   0   6    0.68    0.98   0
   3  10  19  161.52    4.10   0
   4   2  12  867.14    4.33   0
   5  -5 -33   79.11    3.63   0
   5  -5 -32   -1.07    3.46   0
   5  -5 -20    2.66    2.18   0
   5  -5 -19    1.50    2.12   0
   5   4  16    3.71    2.21   0
   6  -5 -35   27.35    4.00   0
   6  -5 -34   19.24    3.78   0
   6  -5 -17    8.54    1.98   0
   6  -5 -16  115.15    2.06   0
   6  -2   3 2331.19    3.95   0
   6   6  19    9.17    3.30   0
   7  -5 -15  128.91    2.05   0
   7   1  12  190.02    3.24   0
   7   4  17  238.11    3.79   0
   8  -3   0  481.02    1.85   0
   8   0  10   33.76    2.41   0
   8   1  12  387.78    3.68   0
   8   2  14  293.72    3.78   0
   9   0  10    3.16    2.22   0
   9   1  12  408.20    3.81   0
   9   2  14    9.43    2.50   0
  10  -1   7   67.37    2.62   0
  10   1  12   -1.06    3.03   0
  11  -5 -17   -1.17    1.72   0
  12  -5 -22   17.54    2.57   0
  12  -5 -21   11.16    2.25   0
  12   1  11   92.15    3.86   0
  13  -3  -3  140.91    2.20   0
  13   1  10   37.37    3.39   0
  13   2  12   19.68    3.61   0
  14  -2   0   46.38    2.52   0
  15  -2  -2   62.09    2.70   0
  15  -1   2   -0.66    3.10   0
  15   0   5    1.52    3.44   0
  -7   6 -33    0.56    3.51   0
  -7   6 -32   11.11    3.74   0
  -7   6 -31   19.25    4.02   0
  -7   6 -30   33.63    3.83   0
  -7   6 -20  197.79    3.37   0
  -7   6 -18  281.20    3.22   0
  -7   8 -12    9.64    1.48   0
  -6   4 -35    4.53    3.92   0
  -6   4 -34   37.36    5.06   0
  -6   4 -16 1293.67    5.13   0
  -5   2 -33  272.32    4.83   0
  -5   2 -32   12.82    3.36   0
  -5   2 -31    2.68    3.91   0
  -5   2 -18  118.89    3.08   0
  -5   3 -39   26.95    4.75   0
  -5   3 -38  166.41    5.68   0
  -5   9   2   27.46    1.13   0
  -5  11   3   56.60    1.77   0
  -5  12   3  291.69    2.73   0
  -5  14   2    7.03    2.12   0
  -4   1 -35  210.92    5.01   0
  -4   1 -15 4232.00    8.52   0
  -4   2 -41   23.76    5.29   0
  -4   2  -9   24.89    1.21   0
  -4   3  -5   48.74    0.83   0
  -4  10   6   19.92    1.74   0
  -4  13   6   22.08    2.43   0
  -3   0 -37    5.43    3.94   0
  -3   0 -36   12.89    3.81   0
  -3   0 -14   65.19    2.13   0
  -3   1 -42  157.78    6.56   0
  -3   7   7 2539.69    5.35   0
  -3   8   8   25.71    1.74   0
  -3  10   9   20.57    2.02   0
  -3  13   9   80.99    3.23   0
  -2  -1 -37   -2.73    3.94   0
  -2  -1 -36   18.07    3.87   0
  -2  -1 -35  128.49    4.78   0
  -2  -1 -14   74.71    1.80   0
  -2   5   7  311.14    1.96   0
  -2   9  11  415.50    3.54   0
  -2  11  12  359.11    4.13   0
  -2  12  12   10.72    2.91   0
  -1  -2 -34   15.28    3.49   0
  -1  -2 -33   43.16    4.10   0
  -1  -1 -42   -1.85    4.84   0
  -1  -1 -41   13.11    5.36   0
  -1  -1  -8 5433.70    6.82   0
  -1   7  12  202.44    2.88   0
   0  -3 -30    1.93    2.67   0
   0  -3 -28   26.22    2.86   0
   0  -3 -27   37.49    2.78   0
   0  -3 -26    3.85    2.55   0
   0  -3 -25   10.21    2.53   0
   0  -3 -21   14.84    2.22   0
   0  -2 -40    9.22    4.48   0
   0  -2 -10  556.87    2.65   0
   0   4  10  124.83    1.76   0
   0   6  13 4612.66    9.49   0
   0   7  14   -0.00    2.47   0
   0   9  15   32.96    2.47   0
   1  -3 -37   53.85    4.27   0
   1  -3 -36   58.41    4.80   0
   1  -3 -13   28.59    1.38   0
   1  -2  -6   16.23    0.82   0
   1   4  12  244.34    2.72   0
   1  10  17   18.91    2.74   0
   2  -4 -30    6.28    2.89   0
   2  -4 -29   31.98    2.78   0
   2  -4 -28    9.38    2.56   0
   2  -4 -27   30.39    3.04   0
   2  -4 -26  139.29    3.58   0
   2  -4 -24   16.49    3.05   0
   2  -4 -23   43.06    3.04   0
   2  -4 -22   22.79    2.44   0
   2  -3 -41   49.43    4.83   0
   2  -3 -40   80.17    5.16   0
   2  -3  -9   80.01    1.22   0
   2   9  18   13.05    2.69   0
   3  -4 -36   12.73    3.55   0
   3  -4 -35  141.54    4.66   0
   3   1   9 3007.71    6.01   0
   3   3  13 4240.42    8.78   0
   3   7  18  208.28    3.58   0
   4  -4 -39    7.42    4.11   0
   4  -4 -11 2109.61    4.58   0
   4   3  14   23.49    2.19   0
   4   5  17   83.52    2.63   0
   4   7  19   35.53    3.04   0
   5  -5 -28    3.18    2.73   0
   5  -5 -27   56.76    3.18   0
   5  -5 -26  213.09    3.78   0
   5  -5 -25    3.92    2.91   0
   5  -5 -24   -0.36    2.69   0
   5  -5 -23   15.44    2.72   0
   5  -5 -22  737.62    4.69   0
   5   2  13   40.24    2.12   0
   6  -5 -33   17.27    3.35   0
   6   2  14   79.44    2.94   0
   7  -5 -35    1.49    3.53   0
   7  -5 -33   25.07    3.86   0
   7  -5 -16  623.67    3.44   0
   7   3  16  400.59    4.16   0
   8   5  19   47.79    3.27   0
   9  -5 -15  238.87    2.18   0
  10  -5 -16   18.25    1.71   0
  10  -3   0   13.15    1.22   0
  10  -2   4  632.16    3.46   0
  10   0  10   20.59    2.56   0
  11  -5 -18    1.97    1.94   0
  11  -1   7   22.42    2.49   0
  12  -1   6   68.63    2.79   0
  12   0   9  116.56    3.73   0
  13  -1   5  218.04    3.19   0
  13   0   8    0.81    2.91   0
  14  -1   4   42.24    3.36   0
  14   0   7    4.19    3.38   0
  -7   6 -29    0.89    3.26   0
  -7   6 -28   77.25    3.69   0
  -7   6 -27   23.64    3.32   0
  -7   6 -25   43.60    3.26   0
  -7   6 -24   15.11    3.09   0
  -7   6 -21  107.42    3.25   0
  -7   7 -16   51.91    2.22   0
  -7   7 -15  270.77    2.83   0
  -7   9 -11   19.63    1.58   0
  -6   4 -33  202.81    5.07   0
  -6   4 -32 1344.11    8.34   0
  -6   4 -31   25.04    4.27   0
  -6   4 -30   20.26    3.77   0
  -6   5 -12   16.21    1.72   0
  -5   2 -30   85.98    3.69   0
  -5   2 -28   12.79    2.76   0
  -5   2 -27    3.78    2.62   0
  -5   2 -26   -4.16    3.03   0
  -5   2 -25  515.10    5.05   0
  -5   2 -24  893.42    5.90   0
  -5   2 -23  541.16    4.85   0
  -5   2 -22  109.77    3.27   0
  -5   3 -12  198.55    2.22   0
  -4   1 -32   19.87    3.31   0
  -4   2 -40   29.93    4.86   0
  -4   2 -39    8.37    4.91   0
  -4   8   5  307.55    2.06   0
  -4  14   6    0.75    2.88   0
  -3   0 -35    2.66    3.63   0
  -3   0 -34    5.06    3.40   0
  -3   0 -33   -0.70    3.69   0
  -3   0 -15   35.66    1.83   0
  -3   6   6   24.29    1.24   0
  -3   9   9  126.53    2.26   0
  -3  14   9   36.04    3.33   0
  -2  -1 -32   43.44    4.16   0
  -2  -1 -16  458.40    3.52   0
  -2  -1 -15  108.24    2.17   0
  -2   0 -41  123.55    5.58   0
  -2   0 -40    1.57    4.94   0
  -2   0  -8 5465.58    6.87   0
  -2   7  10   -0.46    1.81   0
  -1  -2 -32   40.72    3.51   0
  -1  -2 -30  512.17    5.32   0
  -1  -2 -29  298.62    4.70   0
  -1  -2 -18 3529.74    8.48   0
  -1  -2 -17 2285.20    6.68   0
  -1  -1 -40  194.86    5.55   0
  -1   4   8   75.64    1.27   0
  -1   8  13   29.78    2.23   0
  -1  10  14   34.07    2.42   0
   0  -2 -39  143.63    5.16   0
   0  -2 -38  287.56    5.54   0
   0  -2 -37   64.15    4.79   0
   0   5  12    0.29    1.82   0
   0   8  15    6.80    2.50   0
   1  -3 -35   85.03    4.04   0
   1  -3 -15 1456.74    5.03   0
   1   6  15  154.12    2.79   0
   1   7  16  150.40    3.05   0
   2  -3 -38    6.50    4.49   0
   2   2  10   35.21    1.54   0
   2   3  12  123.96    2.12   0
   2   5  15  145.06    2.72   0
   2  10  19  260.42    4.37   0
   3  -4 -33  150.82    4.08   0
   3  -4 -32   61.91    4.06   0
   3   4  15   17.05    2.14   0
   4  -4 -36   65.92    5.07   0
   4   4  16    3.64    2.15   0
   5   0   9    1.84    1.44   0
   5   8  21   65.70    3.79   0
   6  -5 -30  256.17    4.02   0
   6  -5 -29   11.53    3.17   0
   6  -5 -28  253.36    4.21   0
   6  -5 -26  530.49    4.80   0
   6  -5 -25   26.73    2.81   0
   6  -5 -24    1.36    2.38   0
   6  -5 -23   18.65    2.30   0
   6  -5 -22    4.86    2.16   0
   6  -5 -21   43.98    2.37   0
   6  -5 -20   98.33    2.51   0
   6  -5 -19   19.06    2.09   0
   6   1  12   36.35    1.96   0
   6   3  16  113.14    2.96   0
   6   5  19   18.72    2.91   0
   6   6  20    0.29    3.10   0
   7  -5 -31   17.86    3.77   0
   7  -5 -30  716.07    6.07   0
   7  -5 -18 1423.57    5.25   0
   7  -5 -17   53.24    2.22   0
   7   4  18   29.97    2.83   0
   8  -5 -33   41.03    4.38   0
   8  -5 -32   41.41    4.10   0
   8   2  15  258.36    3.66   0
   9  -5 -16    4.92    1.61   0
   9  -1   8   99.62    2.34   0
   9   2  15   12.01    2.62   0
  10  -5 -17   26.93    1.72   0
  11  -5 -20   15.20    2.31   0
  11  -5 -19   86.33    2.44   0
  11  -2   4  652.70    3.61   0
  11   0  10    5.17    2.43   0
  12  -2   3   63.95    2.21   0
  12   2  14  280.99    4.57   0
  13  -2   2   91.55    2.46   0
  13   1  11   29.43    3.62   0
  13   4  17   -0.58    4.66   0
  15  -2  -1   54.87    2.70   0
  15  -1   3    7.31    2.98   0
  15   0   6    2.11    3.27   0
  -7   7 -32    1.57    3.34   0
  -7   7 -31    0.15    4.16   0
  -7   7 -30   78.61    4.59   0
  -7   7 -17   67.66    2.40   0
  -7  10 -10   97.96    1.68   0
  -6   4 -29   37.49    3.07   0
  -6   4 -27    6.66    3.31   0
  -6   4 -26  252.99    4.40   0
  -6   4 -25   59.31    3.58   0
  -6   4 -23  121.48    3.35   0
  -6   4 -22  577.69    4.58   0
  -6   4 -20  241.23    3.30   0
  -6   5 -36  153.86    4.81   0
  -6   5 -35   24.45    4.52   0
  -6   5 -34   23.07    4.52   0
  -6   5 -13   85.19    2.14   0
  -6   6  -9  117.41    1.72   0
  -6   8  -5  328.75    1.46   0
  -6  12  -1  623.24    2.23   0
  -5   3 -34   96.13    4.32   0
  -5   3 -13  540.65    3.11   0
  -5   4 -39    5.05    5.00   0
  -5  10   3  223.55    1.78   0
  -4   1 -30    5.44    2.85   0
  -4   1 -29   61.56    2.96   0
  -4   1 -20  158.54    3.50   0
  -4   2 -38  164.15    5.11   0
  -4   2 -37  157.88    5.47   0
  -4   2 -10  398.26    2.42   0
  -4  11   7  844.47    4.14   0
  -4  12   7  256.08    3.07   0
  -4  13   7   57.25    2.58   0
  -3   0 -32    8.16    3.23   0
  -3   0 -31    1.06    3.19   0
  -3   0 -30    3.13    2.95   0
  -3   0 -29   30.74    3.43   0
  -3   0 -17    1.02    2.08   0
  -3   0 -16   53.40    1.94   0
  -3   1 -39  208.53    5.24   0
  -3   1 -38   23.90    4.74   0
  -3  10  10    7.00    2.18   0
  -2  -1 -31  144.63    4.12   0
  -2  -1 -29  304.32    4.68   0
  -2   0 -38  323.55    6.29   0
  -2  14  12   35.03    3.80   0
  -1  -2 -28  272.14    4.15   0
  -1  -2 -27   81.89    3.25   0
  -1  -2 -25  411.71    4.30   0
  -1  -2 -24  364.74    4.02   0
  -1  -2 -23  684.32    4.88   0
  -1  -2 -21  130.95    2.80   0
  -1  -2 -20   83.13    2.49   0
  -1  -1 -38   35.56    4.38   0
  -1   0 -43    6.28    5.27   0
  -1   5  10  842.22    3.50   0
   0  -2 -11   -0.26    1.23   0
   0  -1 -43    1.24    5.00   0
   0  -1 -42    0.44    5.01   0
   0   9  16    0.59    2.38   0
   1  -3 -31   31.84    3.05   0
   1  -3 -30   23.20    3.47   0
   1  -3 -16  865.80    4.16   0
   1  -2 -41   10.75    4.38   0
   1  -2 -40   25.24    4.70   0
   1   5  14  138.48    2.49   0
   1   8  17   17.76    2.53   0
   2  -3 -37   46.75    4.08   0
   2  -3 -36   46.05    4.67   0
   2   0   5 2914.55    4.22   0
   3  -4 -31  140.40    3.64   0
   3  -4 -30   92.53    3.41   0
   3  -4 -29   14.13    3.06   0
   3  -4 -28   46.20    3.14   0
   3  -4 -18  694.86    4.12   0
   3  -4 -17   48.40    1.91   0
   3  -3 -41    3.25    4.42   0
   3  -3 -40    2.89    4.86   0
   3  -3  -7   62.82    1.01   0
   3   2  12  129.71    2.39   0
   3   5  17    2.64    2.30   0
   3   7  19  189.54    3.51   0
   4  -4 -35  428.74    6.15   0
   4  -4 -13 1315.90    4.34   0
   4  -1   5  101.95    1.20   0
   4   0   8 2439.37    5.11   0
   4   2  13  620.39    3.79   0
   4   3  15   14.51    2.18   0
   4   5  18    5.72    2.33   0
   4   7  20  168.97    3.59   0
   5  -4 -37   10.69    4.69   0
   5  -4 -10   89.08    1.48   0
   5   3  16 1205.81    5.67   0
   6   0  10  221.07    2.43   0
   7  -5 -28    9.55    3.12   0
   7  -5 -27   64.15    3.31   0
   7  -5 -26  138.38    3.43   0
   7  -5 -20  100.25    2.66   0
   7  -4  -7   55.54    0.91   0
   7  -3   0   61.78    0.82   0
   7   3  17  212.97    3.51   0
   7   6  21  105.83    4.15   0
   8  -5 -31  134.18    4.12   0
   8  -5 -30   75.46    3.76   0
   8  -5 -18   15.55    1.85   0
   8  -5 -17   28.52    1.84   0
   9  -5 -31  349.16    5.27   0
   9  -5 -30   12.69    3.54   0
   9  -5 -29   18.94    3.31   0
   9  -5 -18   26.08    2.09   0
   9  -5 -17  297.17    2.72   0
   9  -2   5  415.38    2.75   0
  10  -5 -28    0.74    3.34   0
  10  -5 -19  104.85    2.42   0
  10  -5 -18    1.88    1.84   0
  10  -1   8   12.43    2.25   0
  10   0  11   33.99    2.88   0
  11  -5 -26   17.61    3.08   0
  11  -5 -25  115.01    3.48   0
  11  -5 -24    8.25    2.93   0
  11  -5 -23  278.61    3.67   0
  11  -5 -22    9.75    2.64   0
  11  -5 -21   40.47    2.51   0
  11  -3   0  345.05    2.22   0
  11   1  13    4.64    2.62   0
  11   2  15   55.13    3.15   0
  12  -3  -1    5.44    1.54   0
  13   0   9   -0.75    2.99   0
  13   1  12   82.65    3.97   0
  14  -3  -4  109.36    1.85   0
  14  -2   1   40.89    2.48   0
  14  -1   5   77.08    3.59   0
  14   1  11   16.20    3.74   0
  -7   7 -27  300.02    4.70   0
  -7   7 -25  184.24    3.77   0
  -7   7 -24   43.52    3.10   0
  -7   7 -23   51.18    3.29   0
  -7   7 -22  108.13    3.46   0
  -7   7 -21   24.36    3.01   0
  -7   7 -20    9.96    2.79   0
  -7   7 -19  116.10    2.91   0
  -7   7 -18  178.35    2.89   0
  -7   8 -14  135.60    2.19   0
  -7   9 -12   39.59    1.77   0
  -7  11 -10    3.44    1.49   0
  -6   5 -33   16.93    3.82   0
  -6   5 -32    4.63    4.40   0
  -6   5 -14 1711.09    5.27   0
  -6   7  -7   63.99    1.26   0
  -6  13  -1    8.56    1.31   0
  -5   3 -33   72.75    3.77   0
  -5   3 -31   93.45    4.38   0
  -5   3 -14  166.93    2.31   0
  -5   4 -38    9.99    4.45   0
  -5   4 -37   13.81    4.62   0
  -5  14   3    4.19    2.12   0
  -4   1 -26  183.63    3.66   0
  -4   1 -25  502.30    4.56   0
  -4   1 -24   82.79    2.90   0
  -4   1 -22    0.24    2.48   0
  -4   1 -21  347.36    3.71   0
  -4   2 -36   57.23    4.43   0
  -4   2 -35  134.60    4.61   0
  -4   2 -11 3112.12    6.11   0
  -4   3 -40    4.22    4.91   0
  -4  10   7  859.13    3.87   0
  -4  14   7    3.40    2.87   0
  -3   0 -28   31.67    2.96   0
  -3   0 -26    6.80    2.65   0
  -3   0 -23   30.30    3.03   0
  -3   0 -22   37.46    2.84   0
  -3   0 -21   18.82    2.59   0
  -3   0 -20    9.03    2.21   0
  -3   0 -19    3.94    2.11   0
  -3   0 -18    2.23    1.95   0
  -3   1 -37   48.44    4.24   0
  -3   1 -36   58.88    4.99   0
  -3   2 -42   17.01    4.98   0
  -3   8   9   13.63    1.79   0
  -3  14  10    1.63    3.22   0
  -2  -1 -27   92.35    3.37   0
  -2  -1 -24  389.91    4.05   0
  -2  -1 -22 1601.74    6.45   0
  -2  -1 -21  136.17    2.84   0
  -2  -1 -20   70.74    2.54   0
  -2   0 -37   55.31    4.22   0
  -2   0 -36   31.89    4.63   0
  -2   0  -9 5269.11    7.16   0
  -2   1 -42    6.83    5.53   0
  -2  12  13  106.88    3.50   0
  -2  13  13   66.12    3.89   0
  -2  14  13  132.25    4.41   0
  -1  -1 -37    6.13    3.88   0
  -1  -1 -36  320.52    5.41   0
  -1  -1 -10   60.65    1.70   0
  -1   0 -42    2.67    4.70   0
  -1   6  12   35.54    2.04   0
  -1   8  14   19.09    2.68   0
  -1  14  15    2.77    4.47   0
   0  -2 -33   88.03    4.37   0
   0  -1 -41    4.21    4.38   0
   0   3   9   10.70    1.24   0
   0   4  11  772.50    3.42   0
   0   7  15    7.16    2.26   0
   0  10  17   12.62    3.31   0
   1  -3 -26    4.19    3.17   0
   1  -3 -25   66.66    3.19   0
   1  -3 -20  164.93    3.59   0
   1  -3 -19 3003.05    8.13   0
   1  -3 -18 1754.68    6.15   0
   1  -2 -39   -1.52    4.08   0
   1  -2 -38    0.85    4.76   0
   1  -2  -7   62.59    1.08   0
   1   4  13  226.18    2.53   0
   2  -3 -34   48.45    4.44   0
   2  -3 -11  165.00    1.80   0
   2  -2 -42   58.85    5.00   0
   2   1   8  315.06    2.07   0
   2   5  16  607.69    4.21   0
   3  -4 -26  119.75    3.09   0
   3  -4 -25   33.43    2.61   0
   3  -4 -24    4.64    2.43   0
   3  -4 -23  192.87    3.55   0
   3  -4 -22 1265.45    5.97   0
   3  -4 -21  401.80    3.67   0
   3  -4 -19  518.07    3.77   0
   3  -3 -38  428.09    6.84   0
   3   0   7   12.66    1.30   0
   4  -4 -33   -1.76    3.36   0
   4  -4 -32    2.27    3.41   0
   4  -4 -31   -0.89    3.37   0
   4   1  11  260.93    2.37   0
   4   4  17   31.21    2.35   0
   5  -4 -36   47.47    4.09   0
   5  -4 -35   20.70    4.66   0
   5   4  18    7.86    2.41   0
   6  -4 -37   18.94    4.47   0
   6   3  17   69.03    2.77   0
   7  -5 -25   14.29    2.84   0
   7  -5 -24  398.93    4.19   0
   7  -5 -23  164.63    3.28   0
   7  -5 -22   20.84    2.49   0
   8  -5 -28    5.48    2.88   0
   8  -5 -26    5.67    2.74   0
   8  -5 -25   45.99    3.04   0
   8  -5 -24   88.13    3.16   0
   8  -5 -23  102.26    3.27   0
   8  -5 -22  168.17    3.26   0
   8  -5 -21   60.10    2.83   0
   8  -5 -20   61.93    2.46   0
   8  -5 -19   50.98    2.16   0
   8  -2   5   12.04    1.49   0
   8   2  16  333.49    3.92   0
   9  -5 -28   85.08    3.53   0
   9  -5 -27  224.42    3.98   0
   9  -5 -26   25.11    3.22   0
   9  -5 -25   80.30    3.11   0
   9  -5 -24    1.70    2.65   0
   9  -5 -21  201.24    2.96   0
   9  -5 -20   50.53    2.31   0
   9  -5 -19    7.85    2.03   0
   9   2  16    5.71    2.68   0
  10  -5 -27    4.96    2.92   0
  10  -5 -25    0.12    3.00   0
  10  -5 -24   11.97    2.92   0
  10  -5 -23   22.41    2.73   0
  10  -5 -22    1.49    2.37   0
  10  -5 -21   15.64    2.34   0
  10  -5 -20   49.24    2.29   0
  10   2  16 2048.72    8.35   0
  11   0  11   28.63    2.71   0
  12  -2   4   86.33    2.33   0
  12   1  13   49.63    3.40   0
  13  -3  -2   88.36    2.00   0
  13  -2   3   62.26    2.41   0
  13   0  10    5.30    3.33   0
  13   4  18   -2.23    4.20   0
  15  -1   4   18.27    3.09   0
  -7   8 -30    5.44    3.76   0
  -7   8 -29   35.63    4.04   0
  -7   8 -28   44.94    3.51   0
  -7   8 -16   16.58    2.04   0
  -7   8 -15  162.50    2.50   0
  -7  10 -11  111.09    1.92   0
  -7  12 -10   12.94    1.45   0
  -6   5 -31   71.63    3.65   0
  -6   5 -30  239.47    4.49   0
  -6   5 -29   11.24    3.93   0
  -6   5 -28  240.58    4.54   0
  -6   5 -16  101.08    2.42   0
  -6   5 -15  178.93    2.52   0
  -6   6 -35   33.63    4.01   0
  -6   6 -34    3.76    4.17   0
  -6   6 -10 3210.71    5.66   0
  -5   3 -30   68.52    3.52   0
  -5   3 -27   22.98    3.08   0
  -5   3 -16 1327.78    5.09   0
  -5   4 -35   22.70    4.58   0
  -5   4  -9  391.07    2.28   0
  -5  11   4   15.99    1.59   0
  -5  12   4   13.29    1.89   0
  -5  13   4  128.57    2.56   0
  -4   2 -33   72.92    3.95   0
  -4   2 -32  126.56    4.33   0
  -4   2 -12  794.11    3.55   0
  -4   3 -39   19.77    4.24   0
  -4   3 -38   38.42    4.81   0
  -4   3  -6  726.34    2.24   0
  -4   6   3    8.06    0.74   0
  -4  11   8  116.65    2.46   0
  -4  12   8   97.40    2.60   0
  -3   1 -35   78.61    4.28   0
  -3   1 -34   64.25    4.16   0
  -3   1 -10   26.21    1.46   0
  -3   2 -40   66.35    4.66   0
  -3   7   8 2525.28    5.43   0
  -3   9  10    3.11    1.88   0
  -3  11  11    9.89    2.69   0
  -3  12  11   12.13    2.60   0
  -3  13  11   65.94    3.33   0
  -2   0 -35  228.57    5.07   0
  -2   0 -34 1059.31    8.09   0
  -2   1 -40   24.20    5.06   0
  -2   7  11  249.54    2.68   0
  -2  12  14  282.17    4.14   0
  -1   0 -41   -1.15    4.50   0
  -1   0 -40    7.95    5.07   0
  -1   4   9   12.42    1.29   0
  -1   9  15    6.43    2.22   0
   0  -2 -32    3.77    3.38   0
   0  -2 -31  107.41    3.79   0
   0  -1 -40    7.61    4.51   0
   0  -1 -39   22.79    4.33   0
   0  -1  -5    0.89    0.75   0
   0   5  13    1.36    1.57   0
   0   9  17    1.31    2.32   0
   1  -3 -24   46.19    3.01   0
   1  -3 -23  687.98    5.04   0
   1  -3 -22 1093.69    5.79   0
   1  -2 -37    1.30    3.93   0
   1  -2 -36   18.25    4.51   0
   1   5  15   57.41    2.20   0
   2  -3 -33  128.14    3.91   0
   2  -3 -32   36.27    3.62   0
   2  -3 -12  121.95    1.78   0
   2  -2 -41   74.59    5.05   0
   2  -2 -40   19.41    4.79   0
   3  -3 -37  435.67    6.06   0
   3  -3 -36  352.29    5.82   0
   3   5  18  839.79    5.07   0
   4  -4 -30  220.23    3.81   0
   4  -4 -15  146.94    2.25   0
   4   2  14 1293.41    5.40   0
   5  -4 -34   11.09    3.67   0
   5  -4 -33    4.64    3.97   0
   5   0  10    3.12    1.52   0
   5   6  21   47.44    3.27   0
   6  -4 -36    1.65    3.58   0
   6  -4 -35   11.61    4.10   0
   6  -2   4  739.57    2.49   0
   7   5  21   35.49    3.48   0
   8  -1   9  219.71    2.60   0
   8   0  12   20.56    2.76   0
   9  -5 -23    4.83    2.23   0
   9  -5 -22   12.23    2.23   0
   9  -1   9   74.52    2.40   0
   9   0  12    2.25    2.44   0
  10  -3   1    5.67    1.29   0
  10   0  12  259.74    3.74   0
  11  -2   5  177.06    2.58   0
  11   1  14  398.53    4.34   0
  12  -1   8  162.90    3.25   0
  12   3  18   11.77    4.62   0
  13  -1   7   11.58    2.48   0
  14  -2   2   75.41    2.70   0
  14  -1   6   33.48    3.42   0
  14   0   9  196.36    4.10   0
  14   1  12   16.12    4.16   0
  15  -2   0   19.38    2.54   0
  -7   8 -27   38.39    3.54   0
  -7   8 -26   23.81    3.47   0
  -7   8 -25    9.65    3.12   0
  -7   8 -24   31.41    3.28   0
  -7   8 -19   81.28    2.86   0
  -7   8 -18   51.28    2.61   0
  -7   8 -17   40.61    2.24   0
  -7   9 -13  202.77    2.32   0
  -6   5 -26  595.24    5.27   0
  -6   5 -24   -1.03    2.75   0
  -6   5 -19   24.47    2.33   0
  -6   5 -18   43.37    2.37   0
  -6   5 -17   10.63    2.15   0
  -6   6 -33   17.81    3.59   0
  -6   6 -32   12.13    4.29   0
  -5   3 -24  522.92    4.75   0
  -5   3 -23   13.33    3.04   0
  -5   3 -22  107.46    3.35   0
  -5   3 -21  116.63    3.40   0
  -5   3 -20 1021.49    5.55   0
  -5   3 -19  988.54    5.37   0
  -5   3 -18  776.67    4.42   0
  -5   4 -33    8.94    3.95   0
  -5   5 -38   -0.33    4.10   0
  -5   5 -37    1.49    4.44   0
  -5   8   2  173.86    1.24   0
  -5  14   4   16.51    2.36   0
  -4   2 -30    7.09    3.32   0
  -4   3 -37    1.42    4.03   0
  -4   3 -36   13.38    4.45   0
  -4   5   1   13.24    0.33   0
  -4   9   7  754.24    3.34   0
  -4  13   8  222.80    3.27   0
  -4  14   8  214.27    3.75   0
  -3   1 -32   17.60    3.24   0
  -3   2 -39   12.57    3.98   0
  -3   2 -38    0.62    4.64   0
  -3  10  11    4.13    2.22   0
  -3  14  11   11.29    3.22   0
  -2   0 -32    2.45    3.93   0
  -2   1 -39    3.69    4.14   0
  -2   6  10  503.16    2.92   0
  -2  14  14  117.49    4.11   0
  -1  -1 -31   14.94    3.16   0
  -1  -1 -11   31.70    1.37   0
  -1   0 -38    8.58    4.57   0
  -1   0  -4    1.05    0.67   0
  -1   8  15   12.88    2.81   0
  -1  10  16    9.99    2.51   0
  -1  14  16    8.49    4.38   0
   0  -2 -27   71.90    3.79   0
   0  -2 -15  967.25    4.23   0
   0  -1 -38    5.81    4.08   0
   0  -1 -37    3.99    4.39   0
   0   0 -43    6.22    4.95   0
   0   2   7  749.36    2.54   0
   0   7  16    2.92    2.24   0
   1  -2 -35   95.91    3.80   0
   1  -2 -34   10.96    3.78   0
   1  -2  -8  296.19    1.92   0
   1  -1 -42    0.51    4.51   0
   1  -1 -41   19.44    5.21   0
   1   0   3    1.93    0.58   0
   2  -3 -30  201.91    3.81   0
   2  -3 -29  506.43    5.32   0
   2  -3 -13  145.76    1.97   0
   2  -2 -39   24.43    4.17   0
   3  -3 -35  554.09    6.33   0
   3  -3 -34  907.60    7.44   0
   3  -3  -8    0.77    0.81   0
   3  -2 -41   66.13    5.25   0
   3   3  15 4275.40    9.19   0
   4  -4 -26   15.91    2.83   0
   4  -4 -25  378.34    4.21   0
   4  -4 -24   10.81    2.71   0
   4  -4 -16    5.53    1.80   0
   4  -3 -38   36.50    4.02   0
   4  -3  -5   52.68    0.66   0
   4   0   9 5275.82    7.78   0
   4   1  12  216.75    2.56   0
   4   4  18  698.53    4.68   0
   5  -4 -32   47.22    3.51   0
   5  -4 -31   76.48    4.04   0
   5  -4 -12  427.90    2.54   0
   5  -2   3  651.99    1.96   0
   5  -1   7   95.48    1.46   0
   6  -4 -34   41.76    4.24   0
   6  -4 -33  174.70    4.54   0
   6  -4  -9  665.10    2.37   0
   6  -1   8  319.20    2.38   0
   6   3  18   21.29    2.58   0
   7  -4 -36   35.63    3.92   0
   7  -4 -35   60.86    4.64   0
   7  -2   5  408.52    2.35   0
   8  -3   1  183.94    1.42   0
   9   1  15    5.17    2.38   0
  10   6  23    4.45    4.44   0
  11  -1   9   21.53    2.46   0
  11   0  12    0.67    2.78   0
  11   1  15   17.46    3.51   0
  11   2  17    8.99    3.84   0
  12  -3   0   12.23    1.59   0
  12   1  14    3.67    2.80   0
  13   0  11    2.33    3.13   0
  14  -3  -3   44.24    1.70   0
  14   0  10    7.31    3.30   0
  14   2  15   31.95    4.76   0
  15  -1   5   15.93    3.07   0
  -7   8 -23  193.84    3.42   0
  -7   8 -22   92.50    3.08   0
  -7   8 -21   90.43    2.95   0
  -7   8 -20   79.52    2.80   0
  -7   9 -28   27.38    3.75   0
  -7   9 -27   14.48    3.47   0
  -7   9 -26   -0.15    3.31   0
  -7   9 -15  121.42    2.43   0
  -7   9 -14  178.20    2.35   0
  -7  10 -12   45.91    1.91   0
  -7  11 -11   25.49    1.74   0
  -6   5 -23   18.49    2.37   0
  -6   5 -20   84.59    2.44   0
  -6   6 -31   71.30    3.88   0
  -6   6 -30  817.25    6.61   0
  -6   6 -29   78.01    3.90   0
  -6   6 -12    0.07    1.57   0
  -6   7 -34   63.46    4.66   0
  -5   4 -32   50.57    3.60   0
  -5   4 -31   69.07    4.00   0
  -5   4 -30  155.17    4.05   0
  -5   5 -36   -3.44    3.83   0
  -5   5 -35    3.10    4.36   0
  -5   5  -6   21.69    0.98   0
  -5  10   4   26.42    1.25   0
  -5  12   5   90.24    2.23   0
  -4   2 -29   34.19    2.90   0
  -4   2 -27   27.99    2.72   0
  -4   2 -26  125.05    3.59   0
  -4   2 -14 1247.37    4.67   0
  -4   3 -35  121.97    4.51   0
  -4   3 -34  128.20    4.74   0
  -4   3  -7  324.52    1.76   0
  -4   7   5   51.03    1.27   0
  -4  12   9   20.63    2.27   0
  -3   1 -30   22.75    2.99   0
  -3   1 -29  594.77    5.60   0
  -3   1 -12   39.49    1.61   0
  -3   2 -36   47.74    4.94   0
  -3   3 -41   10.95    4.64   0
  -3   8  10   22.85    1.72   0
  -3   9  11   19.62    2.26   0
  -3  12  12   47.87    2.80   0
  -3  13  12   56.24    3.69   0
  -2   0 -31  111.45    4.14   0
  -2   0 -30 1050.06    6.83   0
  -2   0 -29  798.62    6.46   0
  -2   0 -11    0.21    1.26   0
  -2   1 -38    1.94    4.03   0
  -2   1 -37    1.21    3.82   0
  -2   1  -4   11.63    0.75   0
  -2   2 -42   50.01    4.99   0
  -2   8  13  327.98    3.31   0
  -2  13  15   87.51    4.13   0
  -1  -1 -29   74.72    3.12   0
  -1  -1 -28  190.25    3.98   0
  -1  -1 -13   51.60    1.90   0
  -1  -1 -12    1.33    1.37   0
  -1   0 -37    1.08    3.77   0
  -1   1 -42   -1.82    4.80   0
  -1   6  13    1.01    1.66   0
  -1  12  17   25.10    3.61   0
  -1  13  17   20.18    4.58   0
   0  -2 -25 1050.62    6.15   0
   0  -2 -24 1221.76    6.13   0
   0  -2 -23  271.83    3.46   0
   0  -2 -22   13.02    2.30   0
   0  -2 -21  246.80    3.13   0
   0  -2 -20   19.78    2.12   0
   0  -2 -19   35.98    2.12   0
   0  -2 -18    6.71    1.86   0
   0  -2 -16 2191.07    6.12   0
   0  -1 -36   -1.78    3.69   0
   0  -1 -35    2.47    3.95   0
   0   0 -42   27.10    5.30   0
   0   0 -41   54.99    5.40   0
   0   3  10  117.90    1.81   0
   0   4  12   31.40    1.67   0
   0   5  14   16.46    2.01   0
   1  -2 -32   38.38    4.02   0
   1   3  12   41.51    1.60   0
   1   5  16   41.47    2.50   0
   2  -3 -28  400.44    4.42   0
   2  -3 -27  156.22    3.39   0
   2  -3 -26   20.15    3.21   0
   2  -2 -38   69.47    4.42   0
   2  -2 -37  179.32    5.10   0
   3  -3 -33  201.01    4.53   0
   3  -3 -32   69.10    4.00   0
   3  -1   4 3248.37    4.09   0
   3   5  19  995.69    5.65   0
   3   8  22   21.29    3.06   0
   4  -4 -22  202.36    3.10   0
   4  -4 -21   98.62    2.57   0
   4  -3 -37    8.92    3.71   0
   4  -3 -36   17.76    4.18   0
   4   5  20  102.12    2.97   0
   5  -4 -28  415.80    4.86   0
   5  -3 -38  161.84    5.68   0
   5   5  21    0.84    2.73   0
   6  -4 -32 1526.34    8.43   0
   6  -4 -31   22.17    3.90   0
   7  -4 -33   19.96    3.79   0
   7  -1   9  244.22    2.46   0
   7   1  15  495.60    4.00   0
   8  -4 -34   53.77    4.09   0
   8  -2   6   33.11    1.66   0
   8   0  13  432.85    3.86   0
   9  -1  10  230.65    3.03   0
   9   0  13    1.91    2.50   0
  10  -1  10  167.47    2.90   0
  10   3  20   51.70    4.21   0
  10   6  24   -0.05    4.36   0
  10   7  25   13.55    5.07   0
  11  -2   6    8.52    1.94   0
  12  -2   5  170.20    2.63   0
  12  -1   9   59.20    3.04   0
  12   1  15    5.78    3.42   0
  12   3  19   35.28    4.37   0
  13  -4 -12  251.90    1.90   0
  13  -1   8   12.77    2.58   0
  14  -2   3  191.56    3.12   0
  14  -1   7   70.90    3.44   0
  14   1  13  133.75    4.52   0
  15  -2   1   63.37    2.70   0
  -7   9 -25  117.53    3.71   0
  -7   9 -24   43.83    3.28   0
  -7   9 -23   11.32    3.34   0
  -7   9 -22  166.52    3.81   0
  -7   9 -21  793.40    5.37   0
  -7   9 -19  590.30    4.49   0
  -7   9 -18  340.46    3.54   0
  -7   9 -17   81.51    2.57   0
  -7   9 -16  108.40    2.53   0
  -7  10 -13   34.70    1.88   0
  -7  12 -11   41.96    1.75   0
  -6   6 -28   19.27    3.31   0
  -6   6 -27  117.23    3.90   0
  -6   7 -33    2.05    3.73   0
  -6   7 -32   12.43    3.99   0
  -6   7  -8  270.93    1.83   0
  -6  12   0  129.67    1.38   0
  -6  13   0   38.99    1.28   0
  -5   4 -29   73.86    3.27   0
  -5   4 -28  395.43    4.85   0
  -5   4 -11  397.91    2.58   0
  -5   5 -34  176.38    4.78   0
  -5   6 -37   19.24    4.97   0
  -5  11   5  148.05    2.09   0
  -5  13   5   33.52    2.33   0
  -4   2 -25  214.70    3.53   0
  -4   2 -24   14.59    2.53   0
  -4   2 -23   41.54    2.68   0
  -4   2 -22   22.72    2.91   0
  -4   2 -21  119.60    3.30   0
  -4   2 -19  438.77    4.05   0
  -4   2 -18  637.27    4.35   0
  -4   2 -17  291.02    3.37   0
  -4   2 -16  400.51    3.22   0
  -4   3 -33  143.24    4.27   0
  -4   3 -32   63.12    4.10   0
  -4   4 -38  170.78    5.10   0
  -4   4 -37  160.27    5.36   0
  -4  11   9  145.35    2.65   0
  -4  13   9  121.31    2.97   0
  -4  14   9   49.87    3.33   0
  -3   1 -28  348.73    4.46   0
  -3   1 -27  336.51    4.17   0
  -3   1 -26   -0.44    3.25   0
  -3   1 -13   29.43    1.75   0
  -3   2 -34   55.87    4.23   0
  -3   3 -40    6.94    4.36   0
  -3   4   3   11.00    0.54   0
  -3   7   9  836.80    3.45   0
  -3  10  12   13.46    2.39   0
  -3  14  12    1.88    3.30   0
  -2   0 -27   94.74    3.51   0
  -2   1 -36   14.50    3.75   0
  -2   1 -35  120.51    4.57   0
  -2   2 -40   20.31    4.58   0
  -2   3   4 1538.19    2.57   0
  -2   5   9   74.95    1.47   0
  -2   7  12  203.88    2.40   0
  -2   9  14    7.70    2.37   0
  -2  14  15   34.41    4.09   0
  -1  -1 -27    1.94    2.65   0
  -1  -1 -26   32.73    2.84   0
  -1  -1 -24 3102.62    9.16   0
  -1  -1 -15    0.96    1.99   0
  -1  -1 -14    6.89    1.49   0
  -1   0 -36    1.88    3.74   0
  -1   0 -35    0.55    3.60   0
  -1   1 -41   18.04    4.83   0
  -1   1 -40  205.47    6.20   0
  -1   5  12  101.62    2.18   0
  -1   8  16    7.11    2.84   0
  -1  10  17   16.50    2.66   0
   0  -1 -34    3.39    3.68   0
   0  -1 -33   56.29    4.01   0
   0  -1  -6    2.74    0.84   0
   0   0 -40 1806.24   11.41   0
   0   0 -39   26.57    5.47   0
   0   7  17    2.43    2.27   0
   1  -2 -31  123.66    3.63   0
   1  -2 -30  556.28    5.47   0
   1  -1 -38   34.99    4.34   0
   1   0 -43    2.26    5.11   0
   1   2  10 6817.53    8.76   0
   2  -3 -25   63.56    2.82   0
   2  -3 -23   34.45    2.55   0
   2  -3 -21  468.95    4.26   0
   2  -3 -20  341.73    3.77   0
   2  -3 -19  517.38    4.12   0
   2  -3 -18  834.72    4.54   0
   2  -3 -17 1425.96    5.24   0
   2  -2 -35   11.93    4.12   0
   2  -1 -42   10.00    4.51   0
   2  -1 -41   30.28    4.82   0
   2   2  12   22.61    1.54   0
   2   5  18  114.81    2.81   0
   3  -3 -31   55.38    3.32   0
   3  -3 -30   10.30    3.28   0
   3  -3  -9   86.60    1.27   0
   3  -2 -39    8.24    4.00   0
   3   0   8    1.82    1.06   0
   3   1  11  116.75    1.83   0
   4  -3 -34  128.15    4.61   0
   4  -2 -41   23.14    4.65   0
   4   2  15 1566.12    5.80   0
   4   4  19   45.53    2.61   0
   5  -4 -25   93.55    3.37   0
   5  -4 -14 1191.47    4.04   0
   5  -3 -37  149.04    4.76   0
   5   0  11    8.25    1.45   0
   5   4  20  111.23    3.03   0
   6  -4 -30   20.87    3.37   0
   6  -4 -29   35.07    3.39   0
   6  -4 -10  167.39    1.59   0
   6  -3 -38   20.93    4.36   0
   6   2  17   73.04    2.78   0
   6   3  19   23.94    2.61   0
   7  -4 -32   16.23    3.62   0
   7  -4  -8  104.23    1.15   0
   8  -4 -33   45.23    4.32   0
   8  -4  -7   49.37    0.91   0
   8   1  16    7.59    3.14   0
   8   8  26    4.15    4.56   0
   9   1  16   83.49    2.77   0
  10   1  16    9.42    2.97   0
  11  -1  10    5.44    2.54   0
  11   0  13   -0.32    2.90   0
  11   1  16  276.71    4.64   0
  11   2  18    2.12    3.48   0
  11   4  22   23.18    4.84   0
  12   2  18  330.54    5.33   0
  13   0  12    2.44    3.16   0
  13   3  19    5.25    4.61   0
  14   0  11   -0.53    3.39   0
  14   1  14   21.31    3.96   0
  -7   9 -20  180.78    3.39   0
  -7  10 -25    0.25    3.25   0
  -7  10 -24   -0.71    3.54   0
  -7  10 -23   66.96    3.68   0
  -7  10 -15    2.43    2.20   0
  -7  10 -14    4.02    1.91   0
  -7  11 -13   38.22    2.11   0
  -7  11 -12   21.97    1.82   0
  -7  12 -12   28.59    1.93   0
  -6   6 -25    3.00    3.01   0
  -6   6 -24   -0.74    2.97   0
  -6   6 -23    1.74    2.62   0
  -6   6 -15   56.61    2.30   0
  -6   6 -14  203.20    2.41   0
  -6   7 -31   13.71    3.34   0
  -6   7 -30   35.99    4.03   0
  -6   7  -9   56.02    1.58   0
  -5   4 -27  171.89    3.46   0
  -5   4 -26  292.41    3.86   0
  -5   4 -13  157.11    2.27   0
  -5   5 -33   78.95    4.26   0
  -5   5 -32   -0.55    4.04   0
  -5   6 -36  147.76    4.72   0
  -5   6  -3  107.60    0.77   0
  -5  14   5   15.11    2.24   0
  -4   3 -31  150.00    4.01   0
  -4   3 -30  114.14    4.06   0
  -4   4 -35  482.85    6.40   0
  -4   4  -3    0.77    0.53   0
  -4   5 -39   -1.14    4.51   0
  -4   8   7   45.41    1.56   0
  -4   9   8   34.38    1.80   0
  -4  10   9  139.09    2.42   0
  -3   1 -25   64.79    2.95   0
  -3   1 -24   56.68    3.02   0
  -3   1 -23  684.47    5.07   0
  -3   1 -21  758.50    4.98   0
  -3   1 -15 1298.77    4.77   0
  -3   1 -14  273.99    2.54   0
  -3   2 -33  129.04    3.95   0
  -3   2 -32   36.60    3.90   0
  -3   3 -37  520.10    7.26   0
  -3  12  13   58.18    2.85   0
  -2   0 -24 1360.65    6.34   0
  -2   0 -14  651.28    3.39   0
  -2   0 -13  268.50    2.31   0
  -2   2 -38   63.07    4.96   0
  -2   4   7   54.80    1.08   0
  -2  13  16  156.28    4.00   0
  -1  -1 -23  302.83    3.69   0
  -1  -1 -22    3.63    2.18   0
  -1  -1 -20    8.50    2.03   0
  -1  -1 -19    2.68    2.07   0
  -1  -1 -18   19.75    2.04   0
  -1  -1 -16  386.03    3.05   0
  -1   0 -34    3.03    3.52   0
  -1   0 -33   58.22    3.86   0
  -1   1 -39  276.58    5.73   0
  -1   4  10   45.15    1.26   0
  -1   9  17  227.91    3.37   0
  -1  10  18    1.18    3.19   0
   0  -1 -32    3.31    3.16   0
   0  -1 -31    2.82    3.43   0
   0   0 -38    6.96    4.30   0
   0   1 -43    7.95    4.73   0
   0   1 -42   -3.95    5.31   0
   0   6  16  117.63    2.66   0
   0  11  20    9.96    3.65   0
   0  13  20   18.02    4.13   0
   1  -2 -28  230.94    3.81   0
   1   0 -41   -1.31    5.26   0
   1   3  13   30.15    2.00   0
   1   4  15 3727.98    8.29   0
   2  -2 -33  108.66    4.09   0
   2  -1 -40   18.50    4.15   0
   3  -3 -29  222.16    3.79   0
   3  -3 -28  318.50    4.55   0
   3  -2 -37   47.93    3.97   0
   3  -1 -42  165.93    6.28   0
   4  -3 -33  150.17    4.04   0
   4  -3 -32   65.05    3.72   0
   4  -2 -39    9.88    4.86   0
   4   5  21   35.75    2.84   0
   5  -4 -23   27.95    2.51   0
   5  -4 -22  109.34    2.84   0
   5  -4 -21   34.38    2.46   0
   5  -4 -20  105.07    2.66   0
   5  -4 -19   44.21    2.33   0
   5  -4 -18    5.95    2.05   0
   5  -4 -16    3.07    1.70   0
   5  -4 -15   93.69    1.96   0
   5  -3 -36   -0.38    3.99   0
   5  -1   8   73.57    1.47   0
   6  -4 -28  151.29    3.73   0
   6  -4 -27    1.80    3.07   0
   6  -4 -11  431.33    2.27   0
   6  -2   5  268.49    1.81   0
   6  -1   9   79.53    1.77   0
   7  -4 -29   22.56    3.12   0
   7  -2   6  831.51    3.27   0
   7  -1  10  127.49    2.13   0
   7   0  13   12.91    2.03   0
   8  -4 -32   32.72    3.56   0
   8  -4 -31    4.92    4.00   0
   8   8  27    2.43    4.70   0
   9  -4 -31    1.37    3.69   0
   9  -3   2  155.46    1.68   0
   9  -1  11   69.05    2.44   0
   9   0  14   -0.05    2.63   0
  10  -4  -7  785.30    1.85   0
  10  -3   2   17.68    1.35   0
  10  -2   7  681.77    4.14   0
  10   3  21    5.47    3.90   0
  10   6  25  173.96    5.61   0
  11   0  14    5.24    3.13   0
  11   2  19    6.58    4.00   0
  11   3  21  339.35    5.79   0
  11   5  24    1.16    5.37   0
  12  -3   1    6.04    1.58   0
  12  -2   6  267.69    3.10   0
  12  -1  10   30.08    2.88   0
  12   1  16    4.23    3.59   0
  13  -4 -13   67.82    1.64   0
  13  -2   5   77.89    2.51   0
  13  -1   9   13.99    2.63   0
  13   2  18    5.44    4.26   0
  13   3  20    0.02    4.50   0
  14  -3  -2   11.21    1.55   0
  14  -2   4   60.76    2.75   0
  14  -1   8   22.73    3.24   0
  15  -2   2   65.50    2.71   0
  -7  10 -22   51.91    3.17   0
  -7  10 -21    5.97    3.04   0
  -7  10 -20    0.26    2.84   0
  -7  10 -19   33.98    2.83   0
  -7  10 -18   85.79    2.74   0
  -7  10 -17   58.50    2.54   0
  -7  10 -16    7.32    2.21   0
  -7  11 -14    0.44    2.13   0
  -7  12 -13   18.89    2.21   0
  -6   6 -21    2.91    2.38   0
  -6   6 -20    2.59    2.40   0
  -6   6 -19    7.40    2.48   0
  -6   6 -18 1139.02    5.24   0
  -6   6 -17   67.04    2.47   0
  -6   6 -16    1.74    1.95   0
  -6   7 -29    3.02    3.12   0
  -6   7 -28   87.93    3.89   0
  -6   7 -27   25.13    3.16   0
  -6   8 -32    0.99    3.57   0
  -6   8 -31    7.27    4.18   0
  -6   9  -4   31.91    0.97   0
  -5   4 -24  436.26    4.17   0
  -5   4 -22  105.95    3.04   0
  -5   4 -21   34.94    2.85   0
  -5   4 -19   50.43    2.57   0
  -5   4 -18    6.76    2.32   0
  -5   4 -17   99.61    2.56   0
  -5   4 -16    4.29    2.17   0
  -5   4 -15   82.41    2.43   0
  -5   4 -14 1222.91    4.52   0
  -5   5 -30   21.24    3.67   0
  -5   5  -7    5.69    1.06   0
  -5   6 -34   20.75    4.55   0
  -5   9   4   54.71    1.28   0
  -5  10   5    8.26    1.29   0
  -5  12   6   17.89    2.03   0
  -4   3 -28   53.09    3.34   0
  -4   4 -34  933.62    7.38   0
  -4   5 -38    9.20    4.40   0
  -4  11  10   27.30    2.19   0
  -4  12  10   23.01    2.22   0
  -4  13  10   47.03    3.06   0
  -3   1 -20  182.70    3.80   0
  -3   1 -17  384.50    3.36   0
  -3   2 -31   47.12    3.39   0
  -3   2  -6 3626.81    4.76   0
  -3   3 -36  305.23    6.03   0
  -3   4 -40    2.27    4.38   0
  -3   6   8  250.83    1.97   0
  -3   8  11   25.35    1.88   0
  -3   9  12   35.28    2.25   0
  -3  10  13   30.48    2.59   0
  -3  14  13   38.25    3.50   0
  -2   0 -22   17.30    2.32   0
  -2   0 -20   17.32    2.14   0
  -2   0 -18    8.85    2.09   0
  -2   0 -17  197.62    3.13   0
  -2   0 -16 2194.48    6.32   0
  -2   1 -32   28.91    3.58   0
  -2   1 -31  167.98    4.64   0
  -2   1  -5   17.36    0.90   0
  -2   2 -37  170.30    5.01   0
  -2   3 -41   56.54    4.90   0
  -2   7  13  154.72    2.76   0
  -2   9  15   10.19    2.53   0
  -2  11  16    2.52    3.01   0
  -1   0 -32    1.58    3.30   0
  -1   0 -31    2.60    3.61   0
  -1   1 -38   39.56    4.41   0
  -1   1 -37   12.35    4.52   0
  -1   2 -42    6.27    4.90   0
  -1   8  17   20.33    2.66   0
   0  -1 -30    5.16    2.86   0
   0  -1  -7   22.68    1.00   0
   0   0 -37   14.64    4.08   0
   0   0 -36  638.43    6.98   0
   0   1 -41   -0.47    4.56   0
   0   2   8 4438.53    6.04   0
   0   3  11   77.39    1.76   0
   0   4  13  216.73    2.37   0
   0   5  15    1.61    1.82   0
   0  11  21    7.13    3.82   0
   0  13  21   -1.19    4.83   0
   1  -2 -27   72.46    3.31   0
   1  -2 -26  801.10    5.57   0
   1  -2 -25  484.42    4.89   0
   1  -2 -11 3047.41    5.83   0
   1  -1 -35   16.52    3.58   0
   1   0 -40    7.54    5.04   0
   1   5  17  429.95    3.67   0
   1  10  22    2.45    3.44   0
   1  12  23    4.90    4.48   0
   2  -2 -32   79.86    3.41   0
   2  -1 -39    2.96    4.08   0
   2  -1 -38    2.17    4.46   0
   2   2  13   97.41    2.20   0
   2   5  19   58.23    2.62   0
   3  -3 -26  557.29    4.72   0
   3  -2 -35  260.41    5.21   0
   3  -1 -41   29.52    5.02   0
   3   1  12   38.43    1.95   0
   3   3  17 3003.06    8.06   0
   4  -3 -31  153.32    3.59   0
   4  -3 -30  103.02    3.66   0
   4  -3  -6  703.21    1.87   0
   4  -2 -38  180.00    5.47   0
   4   2  16  506.22    3.79   0
   4  10  26    4.26    4.44   0
   5  -3 -34   99.50    4.08   0
   5  -3 -33   64.72    4.39   0
   5   0  12    1.20    1.81   0
   6  -4 -24  201.89    3.36   0
   6  -4 -12  354.88    2.29   0
   6  -3 -36  119.02    4.46   0
   6  -3 -35   28.15    4.48   0
   6   0  13 4167.79    8.87   0
   6   2  18  157.84    3.19   0
   7  -4 -28   58.71    3.38   0
   7  -4 -27   46.77    3.13   0
   7  -4  -9    2.60    1.12   0
   7  -3 -37   47.60    4.75   0
   7  -3   1   89.89    0.92   0
   7   9  28   23.71    5.06   0
   8  -4 -30  200.78    4.25   0
   8  -4 -29   48.49    3.52   0
   8  -3   2  157.92    1.44   0
   8  -2   7   18.69    1.70   0
   8  -1  11  595.99    3.94   0
   8   0  14  552.69    4.07   0
   9  -4 -30   -0.54    3.42   0
   9  -4  -7  690.26    1.80   0
   9   1  17  277.60    3.74   0
  10  -4 -30   51.75    3.80   0
  10   1  17   15.12    3.05   0
  10   5  25    7.45    4.86   0
  11  -4  -8  109.54    1.13   0
  11  -3   2   54.44    1.60   0
  11  -2   7   13.03    2.03   0
  11  -1  11   36.10    2.83   0
  12   0  14    4.63    3.41   0
  12   3  21   16.72    4.82   0
  13  -3   0   39.43    1.88   0
  13  -1  10   35.73    3.17   0
  13   0  13    6.68    3.48   0
  13   1  16   24.45    4.37   0
  14   1  15    2.85    4.23   0
  -7  11 -22   52.63    3.14   0
  -7  11 -21  146.35    3.65   0
  -7  11 -20   21.27    3.07   0
  -7  11 -19  147.06    3.46   0
  -7  11 -18   72.60    2.78   0
  -7  11 -17   10.20    2.48   0
  -7  11 -16    7.42    2.35   0
  -7  11 -15   14.31    2.28   0
  -7  12 -16    2.27    2.61   0
  -7  12 -15   76.19    2.64   0
  -7  12 -14   34.50    2.35   0
  -6   7 -26    2.95    2.95   0
  -6   7 -25   44.87    3.27   0
  -6   7 -10  105.02    1.81   0
  -6   8 -30   95.64    4.29   0
  -5   5 -29   13.51    3.09   0
  -5   5 -28    4.85    3.28   0
  -5   6 -33   18.33    3.86   0
  -5   6 -32   -3.98    4.45   0
  -5   7 -35    1.34    4.43   0
  -5  11   6  162.02    2.14   0
  -4   3 -26  141.82    3.19   0
  -4   3  -9  322.87    2.03   0
  -4   4 -32    1.72    3.86   0
  -4   5 -36   47.42    4.14   0
  -4   7   6   15.80    1.19   0
  -4   9   9   12.87    1.81   0
  -4  14  10  150.77    3.50   0
  -3   2 -29  441.43    4.79   0
  -3   3 -34  914.66    7.74   0
  -3   4 -39   23.16    4.36   0
  -3   4 -38   35.29    4.79   0
  -3  11  14  139.19    3.60   0
  -3  12  14   34.02    2.82   0
  -3  13  14  114.91    3.74   0
  -3  14  14    2.34    3.49   0
  -2   1 -30  506.64    5.23   0
  -2   2 -35   11.78    4.02   0
  -2   3 -39    6.62    4.60   0
  -2   6  12  129.93    2.14   0
  -1   0 -30    3.94    2.76   0
  -1   0 -29   90.97    3.60   0
  -1   1 -36  310.09    5.41   0
  -1   2 -40   29.89    4.49   0
  -1   2   5   16.03    0.85   0
  -1   4  11  252.22    2.21   0
  -1   5  13  463.51    3.21   0
  -1   7  16  156.23    2.79   0
  -1   9  18  212.75    3.49   0
  -1  10  19    3.95    3.42   0
  -1  11  19   14.67    2.98   0
   0  -1 -28   13.08    2.88   0
   0  -1 -27  133.15    3.60   0
   0   0 -35   12.99    3.77   0
   0   1 -40    8.05    4.37   0
   0   6  17   36.82    2.39   0
   1  -2 -21  152.92    3.22   0
   1  -2 -13  188.40    2.19   0
   1  -1 -34    6.58    3.23   0
   1  -1 -33   63.51    4.10   0
   1   0 -39   19.00    4.33   0
   1   6  19 1724.99    7.12   0
   2  -2 -31    5.78    2.70   0
   2  -2 -30    1.06    2.60   0
   2  -1 -37   -3.96    3.90   0
   2  -1   2    2.02    0.43   0
   2   0 -42   45.20    4.88   0
   2   8  23   59.34    3.15   0
   3  -3 -22  157.22    3.38   0
   3  -3 -12 1430.39    4.20   0
   3  -1 -40  113.62    4.85   0
   3   2  15   99.82    2.27   0
   4  -3 -29   13.60    2.76   0
   4  -2 -37  146.24    4.51   0
   4  -1   7  217.91    1.70   0
   4   1  14  545.49    3.47   0
   4  10  27  203.79    6.16   0
   5  -3 -32  488.44    5.57   0
   5  -2 -39   41.52    4.22   0
   5  -2   4   58.90    0.96   0
   6  -4 -23  123.33    2.97   0
   6  -4 -22  576.93    4.29   0
   6  -4 -21   45.08    2.53   0
   6  -3 -34    8.25    4.47   0
   6  -1  10    4.71    1.51   0
   7  -4 -26   86.47    3.38   0
   7  -3 -36  204.18    4.88   0
   7   0  14    1.97    2.08   0
   7   4  23    5.93    3.29   0
   8  -4 -28   45.36    3.23   0
   8  -4 -27   97.74    3.30   0
   8  -4  -8  189.20    1.35   0
   8   8  28    3.23    5.26   0
   9  -4 -29   32.41    3.26   0
   9  -4 -28   12.81    3.33   0
   9   2  20   30.67    3.16   0
  10  -4 -29   79.09    3.76   0
  10  -4 -28   25.98    3.27   0
  10  -2   8 1363.92    5.12   0
  10  -1  12   -0.38    2.28   0
  10   1  18    6.02    3.99   0
  10   3  22    4.27    3.56   0
  11  -4 -27   76.50    3.63   0
  11   0  15    0.41    3.27   0
  11   2  20    9.99    4.11   0
  12  -4 -10   21.76    1.18   0
  12  -2   7   68.59    2.54   0
  12   1  17   28.03    3.42   0
  12   3  22   32.22    4.97   0
  13  -4 -15   37.55    1.92   0
  13  -4 -14    8.18    1.57   0
  13  -2   6   -0.29    2.24   0
  13   0  14   11.71    3.59   0
  13   2  19   10.09    4.28   0
  14  -2   5   17.07    2.62   0
  14  -1   9    6.89    2.96   0
  14   0  13  227.50    4.89   0
  14   1  16   15.08    4.06   0
  15  -2   3   25.95    2.69   0
  -7  12 -17    4.70    2.61   0
  -6   7 -24   14.63    2.65   0
  -6   7 -22  636.63    5.04   0
  -6   7 -11   80.64    1.78   0
  -6   8 -28   21.72    3.67   0
  -6   8 -27  336.09    4.86   0
  -6   9 -30   14.97    4.22   0
  -5   5 -26  206.68    3.97   0
  -5   5  -8    0.90    1.17   0
  -5   6 -30  308.92    5.13   0
  -5   7 -34   12.59    3.69   0
  -5   8   3    4.37    0.92   0
  -4   3 -24    4.76    2.64   0
  -4   3 -23  184.42    3.82   0
  -4   3 -10  629.12    2.81   0
  -4   4 -31   -0.80    3.19   0
  -4   4 -30  248.89    4.73   0
  -4   5 -35   14.95    3.59   0
  -4   6 -37   15.26    4.67   0
  -4  10  10  118.78    2.54   0
  -4  12  11   19.17    2.45   0
  -4  13  11  246.99    4.03   0
  -3   2 -28  525.62    5.02   0
  -3   2 -27  145.61    3.42   0
  -3   2 -26   23.74    3.19   0
  -3   3 -33  203.95    4.54   0
  -3   4 -37    4.98    4.11   0
  -3   8  12  214.87    2.60   0
  -3   9  13  605.00    4.12   0
  -3  10  14   19.86    2.69   0
  -2   1 -29  303.60    4.27   0
  -2   2 -34   61.63    3.71   0
  -2   3 -38    2.20    4.09   0
  -2   8  15  249.74    3.11   0
  -2   9  16    4.25    2.55   0
  -2  11  17    8.59    2.67   0
  -1   0 -28   11.78    2.83   0
  -1   0 -27  133.14    3.66   0
  -1   0  -6    2.07    0.84   0
  -1   1 -35   20.46    3.74   0
  -1   2 -39   -0.51    4.03   0
  -1   3 -42  147.95    6.39   0
  -1   8  18   16.79    2.74   0
   0  -1 -25    2.81    2.47   0
   0  -1  -8    0.62    1.01   0
   0   0 -34   17.24    3.88   0
   0   0 -33   48.36    4.64   0
   0   1 -39   24.90    4.41   0
   0   1 -38    2.21    4.61   0
   0   1   5    1.03    0.89   0
   0   2 -42   58.35    5.29   0
   0  13  22    1.14    4.32   0
   1  -2 -17 1965.99    6.15   0
   1  -2 -15  106.46    1.93   0
   1  -2 -14   76.57    1.72   0
   1  -1 -31   13.39    3.41   0
   1   0 -38    4.07    3.92   0
   1   0 -37    4.83    4.38   0
   1   0   4    0.55    0.81   0
   1   1 -42    3.76    4.86   0
   1   3  14  335.33    2.81   0
   1  12  24    2.90    4.50   0
   2  -2 -29   31.99    3.00   0
   2  -2 -28  199.87    3.58   0
   2   0 -41  123.77    5.30   0
   2   0 -40    3.87    5.03   0
   2   0   7  973.23    2.96   0
   2   3  16  756.70    4.24   0
   2   5  20   10.43    2.53   0
   3  -3 -21    4.37    2.27   0
   3  -3 -20   71.26    2.46   0
   3  -3 -16 2068.48    6.28   0
   3  -3 -15 3991.19    7.76   0
   3  -2 -33  127.09    3.90   0
   3  -1 -39  197.11    5.25   0
   3   3  18 2434.28    7.46   0
   4  -3 -27   14.84    3.06   0
   4  -2 -35  153.34    4.72   0
   4  -1 -41   64.98    4.60   0
   4   2  17  258.43    3.20   0
   4   8  26   86.03    4.48   0
   4   9  27    5.42    4.14   0
   5  -3 -30   85.79    3.95   0
   5  -2 -38   33.97    4.09   0
   5  -2 -37   31.36    4.52   0
   5   8  27    3.64    4.06   0
   6  -4 -18   55.24    2.15   0
   6  -4 -17  243.93    2.71   0
   6  -4 -16 1287.25    4.55   0
   6  -3 -33   24.28    3.35   0
   6  -3 -32    6.23    3.77   0
   6  -2 -39   26.66    4.65   0
   6  -2   6  402.47    2.16   0
   7  -4 -24   36.89    2.86   0
   7  -4 -23    2.37    2.45   0
   7  -4 -10    8.73    1.20   0
   7  -3 -34   20.69    4.48   0
   7  -2   7 1099.21    3.74   0
   7  -1  11  443.63    3.00   0
   8  -4 -26   92.84    3.38   0
   8  -4 -25   62.86    3.05   0
   8   0  15    9.06    2.57   0
   8   4  24  142.21    4.23   0
   9  -4 -27    5.64    3.16   0
   9  -4 -26   11.84    3.09   0
   9  -3   3  464.13    2.28   0
   9  -1  12  404.87    3.57   0
   9   2  21    1.74    3.50   0
  10  -4 -27  199.10    4.03   0
  10  -4 -26   14.00    3.22   0
  10  -3   3   16.98    1.35   0
  10   2  21   16.31    4.14   0
  10   3  23    6.03    4.19   0
  10   5  26   -2.01    4.51   0
  11  -4 -26   15.63    3.28   0
  11  -4 -25   32.38    3.22   0
  11  -2   8  110.57    2.44   0
  12  -3   2    7.47    1.67   0
  12   0  15    2.78    3.44   0
  12   1  18   27.37    3.82   0
  13  -4 -19   -0.36    2.24   0
  13  -4 -18    0.75    2.12   0
  13  -4 -17    1.29    2.06   0
  13  -4 -16    9.68    1.97   0
  13  -3   1   99.27    2.06   0
  13  -1  11   32.34    3.14   0
  13   1  17   16.25    4.08   0
  13   2  20    4.89    4.40   0
  14  -3  -1   30.16    1.70   0
  14  -1  10   19.86    3.25   0
  -6   7 -21  105.72    3.12   0
  -6   7 -18  284.03    3.30   0
  -6   7 -13  143.97    2.29   0
  -6   8 -26  317.81    4.62   0
  -6   9 -28   12.87    3.87   0
  -6  13   1    7.00    1.09   0
  -5   5 -24    1.64    2.38   0
  -5   5 -23   18.14    2.91   0
  -5   5  -9   73.29    1.55   0
  -5   6 -29    8.89    3.82   0
  -5   7 -33   24.32    3.82   0
  -5   7 -32  170.19    5.17   0
  -5  10   6   23.41    1.37   0
  -5  12   7    8.65    2.02   0
  -5  13   7    3.68    2.18   0
  -4   3 -22 1427.38    6.31   0
  -4   3 -21  353.74    3.77   0
  -4   3 -20  159.09    3.38   0
  -4   3 -19  654.41    4.54   0
  -4   3 -13    3.14    1.58   0
  -4   3 -12    3.73    1.38   0
  -4   4 -29  108.56    3.51   0
  -4   4 -28   49.85    3.40   0
  -4   5 -33    4.78    3.49   0
  -4   6 -36    3.68    4.41   0
  -4  11  11   23.78    2.04   0
  -4  14  11   75.18    3.03   0
  -3   2 -25   47.67    2.89   0
  -3   2 -24   76.85    3.47   0
  -3   3 -32   72.56    3.48   0
  -3   3 -31   68.21    3.74   0
  -3   4 -35  132.29    5.22   0
  -3   5 -38  165.72    5.53   0
  -3   6   9  240.60    2.08   0
  -3   7  11  146.85    2.20   0
  -3  11  15   18.97    3.22   0
  -3  12  15  105.29    3.29   0
  -3  13  15  150.35    3.99   0
  -2   1 -27   84.34    3.50   0
  -2   1 -26  864.69    5.73   0
  -2   2 -32   81.28    4.09   0
  -2   4 -40   41.11    4.65   0
  -2   4   8   27.42    1.10   0
  -2  11  18    3.43    3.03   0
  -1   0 -25    2.42    2.41   0
  -1   2 -38   -3.58    4.03   0
  -1   2 -37   -3.30    4.63   0
  -1   3 -41   34.36    4.96   0
  -1   3   9 3034.27    5.36   0
  -1   5  14  137.35    2.38   0
  -1   7  17  100.48    2.67   0
  -1   9  19    8.43    2.92   0
  -1  10  20    7.29    3.62   0
   0  -1 -24    7.35    2.43   0
   0  -1 -23   58.79    2.54   0
   0   0 -32 1275.10    7.71   0
   0   1 -37    5.06    3.78   0
   0   2 -41  143.39    5.31   0
   0   2   9 4840.39    6.68   0
   0   6  18    3.35    2.37   0
   1  -1 -30   23.48    3.02   0
   1  -1  -2   46.12    0.51   0
   1   0 -36    2.71    3.58   0
   1   1 -40  208.22    6.09   0
   1   6  20  178.86    3.50   0
   1  10  24    2.26    3.35   0
   2  -2 -27   28.62    2.77   0
   2  -1 -34   16.32    3.25   0
   2   0 -39  139.22    5.34   0
   2  11  26    2.12    4.00   0
   3  -2 -31   44.60    3.27   0
   3  -1 -37   53.01    4.17   0
   3   0 -42    8.02    4.68   0
   4  -3 -26  120.57    3.11   0
   4  -3 -25   32.26    2.97   0
   4  -3  -7  296.15    1.46   0
   4  -2 -34   68.24    3.81   0
   4  -1 -40    3.43    4.06   0
   4  -1 -39   -0.03    4.90   0
   4   8  27  101.12    4.67   0
   5  -3 -29  242.46    3.79   0
   5  -2 -36  171.91    4.84   0
   5   0  13    0.34    1.54   0
   5   1  16   41.11    2.20   0
   5   8  28    2.81    4.31   0
   6  -3 -31    9.30    3.79   0
   6  -2 -38    5.07    3.95   0
   7  -4 -21   56.09    2.47   0
   7  -4 -11   39.17    1.41   0
   7  -3 -33   70.30    4.25   0
   7   0  15    5.26    2.29   0
   7   8  29   44.80    4.97   0
   8  -4 -24  150.83    3.48   0
   8  -3 -34   18.78    4.15   0
   8  -2   8  245.70    2.27   0
   8   0  16 2099.41    7.64   0
   8   7  29   33.16    5.66   0
   9  -4 -25   30.20    2.84   0
   9  -4 -24   90.98    3.37   0
   9   1  19    5.75    3.24   0
   9   5  27  244.60    6.10   0
   9   6  28    1.55    4.53   0
  10  -4 -25  101.77    3.35   0
  10  -4 -24   74.49    3.22   0
  10  -1  13    3.27    2.32   0
  10   1  19    0.33    3.50   0
  10   5  27   -0.51    5.25   0
  11  -4 -24   50.33    3.37   0
  11  -4 -23  332.89    4.14   0
  11  -3   3  195.02    2.00   0
  11   0  16   -1.32    3.29   0
  11   1  19   15.26    3.97   0
  11   2  21   -0.06    3.77   0
  12  -4 -22   37.30    2.97   0
  12  -4 -21   33.66    2.76   0
  12  -4 -11   18.98    1.43   0
  12  -2   8   10.45    2.36   0
  12  -1  12  289.85    3.83   0
  12   3  23   -1.14    4.70   0
  13  -2   7   41.33    2.50   0
  13   0  15    8.15    3.56   0
  13   1  18   41.08    4.44   0
  14  -2   6   39.40    2.70   0
  14   0  14  130.46    4.29   0
  -6   8 -24    1.19    3.07   0
  -6   9 -27   62.00    3.98   0
  -5   5 -22  700.94    4.63   0
  -5   5 -21   -1.37    2.36   0
  -5   5 -20    1.53    2.42   0
  -5   5 -19    1.55    2.21   0
  -5   5 -11    2.65    1.48   0
  -5   5 -10  109.23    1.74   0
  -5   6 -28  218.92    4.11   0
  -5   6 -27  109.19    3.98   0
  -5   8 -33   42.04    4.75   0
  -5   9   5  377.54    2.02   0
  -5  11   7  288.83    2.51   0
  -5  14   7    3.12    2.13   0
  -4   3 -15   13.79    1.70   0
  -4   3 -14   17.98    1.50   0
  -4   4 -27  287.36    4.06   0
  -4   4 -26   17.29    3.13   0
  -4   6 -35    3.17    3.82   0
  -4   7   7   56.42    1.55   0
  -4   9  10   18.98    1.98   0
  -4  10  11  528.74    3.59   0
  -4  12  12   10.05    2.48   0
  -4  13  12  276.23    3.98   0
  -4  14  12    0.01    2.98   0
  -3   2 -22  110.68    3.06   0
  -3   2  -9   87.61    1.48   0
  -3   3 -30    3.43    2.76   0
  -3   4 -34  119.09    4.56   0
  -3   5 -37  143.68    5.24   0
  -3   5   7  718.47    2.48   0
  -3  10  15   61.00    3.11   0
  -2   2 -31    1.18    3.30   0
  -2   3 -36   41.61    4.39   0
  -2   3 -35  262.02    5.76   0
  -2   4 -39    7.90    4.38   0
  -2   8  16  343.88    3.59   0
  -1   0 -23   58.50    2.52   0
  -1   1 -31    9.97    3.05   0
  -1   2 -36   17.06    3.77   0
  -1   3 -40  122.23    5.63   0
  -1   6  16   36.73    2.25   0
  -1   8  19   18.16    2.93   0
  -1  11  21  154.86    4.51   0
  -1  12  21   -0.01    3.77   0
   0  -1 -21    4.05    2.11   0
   0  -1 -19   58.57    2.57   0
   0  -1 -18   18.38    2.27   0
   0  -1 -11   95.48    1.57   0
   0   0 -31   23.02    3.53   0
   0   0 -30    1.00    3.50   0
   0   1 -36    1.01    3.74   0
   0   5  17    2.28    2.05   0
   0   8  21   59.56    3.00   0
   0  11  23    1.01    3.42   0
   1  -1 -29   74.11    3.14   0
   1  -1 -28  170.92    3.87   0
   1   0 -35    2.81    3.59   0
   1   1 -39  306.84    5.90   0
   1   8  23   30.25    3.09   0
   1  11  25   14.39    4.38   0
   1  12  25    5.23    4.00   0
   2  -2 -25  502.80    4.77   0
   2  -2 -24  794.26    5.19   0
   2   1 -42    7.77    4.93   0
   2   3  17 1685.32    6.02   0
   2   5  21   59.09    2.78   0
   2  10  26   17.44    3.59   0
   2  11  27    2.03    4.61   0
   3  -2 -29  494.11    5.15   0
   3  -1 -36   52.38    4.09   0
   3   0 -41    7.28    4.21   0
   3   0 -40    1.66    4.72   0
   3   3  19  321.54    3.50   0
   3   4  21  316.36    3.73   0
   4  -3 -23  177.49    3.58   0
   4  -3 -22 1390.96    6.22   0
   4  -3  -8  107.83    1.19   0
   4  -2 -32  124.16    4.34   0
   4  -1 -38   26.61    4.59   0
   4  -1   8   77.24    1.42   0
   4   0  12   28.69    1.65   0
   4   2  18  625.29    4.24   0
   4   9  28   12.15    4.26   0
   5  -3 -27   20.44    3.08   0
   5  -2 -35   21.49    3.56   0
   5  -1 -40    4.98    4.44   0
   5   5  25   11.54    3.46   0
   6  -3 -30    1.48    3.02   0
   6  -2 -37   27.36    4.12   0
   6  -2 -36   75.63    4.89   0
   7  -4 -19   39.17    2.29   0
   7  -4 -18   27.01    2.06   0
   7  -4 -17  230.05    2.80   0
   7  -4 -16  582.35    3.50   0
   7  -4 -15  139.59    2.23   0
   7  -4 -14  139.06    2.08   0
   7  -4 -13  300.26    2.31   0
   7  -1  12  159.94    2.62   0
   7   2  21  144.11    3.43   0
   7   8  30    5.46    4.88   0
   8  -4 -22  207.11    3.35   0
   8  -4 -21   10.53    2.60   0
   8  -3 -33   -0.40    3.27   0
   8  -3 -32   11.08    3.79   0
   8  -1  13   31.06    2.51   0
   8   1  19   17.68    2.80   0
   8   5  27    3.75    4.36   0
   9  -4 -23  129.57    3.12   0
   9  -4 -22  100.81    3.17   0
   9  -2   9  357.00    2.92   0
   9  -1  13   62.50    2.41   0
   9   2  22   16.37    3.68   0
   9   4  26    7.22    4.75   0
   9   6  29    0.80    5.34   0
  10  -4  -8  140.02    1.34   0
  10   2  22   10.16    3.54   0
  11  -4 -22   24.33    2.99   0
  11  -4  -9  131.21    1.38   0
  11  -2   9   27.70    2.28   0
  11  -1  13   -1.05    3.13   0
  11   2  22   24.46    4.47   0
  11   3  24    5.16    4.17   0
  12  -4 -20   64.66    2.74   0
  12  -4 -19  141.11    2.90   0
  12  -4 -18   37.65    2.58   0
  12  -4 -12   14.26    1.57   0
  12  -3   3   28.54    1.87   0
  12  -1  13   59.70    3.26   0
  12   0  16  281.64    4.32   0
  12   1  19   34.40    3.74   0
  12   3  24   10.92    4.85   0
  13   2  21    9.02    4.53   0
  14  -3   0  158.90    2.06   0
  14  -1  11   12.15    3.30   0
  -6   8 -22   23.15    3.01   0
  -6   8 -20   72.15    3.20   0
  -6   8  -9   24.38    1.46   0
  -6   9 -25   66.81    3.74   0
  -6  10 -27  166.12    4.70   0
  -5   5 -18   47.17    2.35   0
  -5   5 -17   14.53    2.24   0
  -5   5 -15    3.08    1.81   0
  -5   5 -14    0.56    1.72   0
  -5   5 -13   30.86    1.75   0
  -5   5 -12   -0.02    1.50   0
  -5   6 -26  532.23    4.90   0
  -5   6 -25   26.77    3.33   0
  -5   6  -4 1027.37    2.10   0
  -5   7 -29  160.14    4.36   0
  -5   8 -32   38.58    4.24   0
  -5  12   8    3.12    1.94   0
  -5  13   8   13.80    2.25   0
  -4   4 -25  338.97    4.24   0
  -4   6 -33  193.75    6.03   0
  -4   7 -36   28.64    4.06   0
  -4   8   9    8.64    1.56   0
  -4  11  12    6.33    2.21   0
  -3   2 -20  227.97    3.39   0
  -3   2 -19  489.28    3.96   0
  -3   2 -18  830.88    4.90   0
  -3   2 -10   12.56    1.28   0
  -3   3 -28  308.10    4.31   0
  -3   4 -32   61.55    4.13   0
  -3   4   4   16.22    0.61   0
  -3   6 -38   27.68    5.04   0
  -3  11  16   63.88    2.92   0
  -3  12  16   83.41    3.28   0
  -3  13  16  203.98    4.15   0
  -2   1 -21  147.50    2.92   0
  -2   1  -8  300.39    1.98   0
  -2   2 -30    1.60    2.90   0
  -2   2 -29   35.09    3.61   0
  -2   3 -34   51.48    3.79   0
  -2   4 -38  178.51    5.16   0
  -2   4 -37  170.01    5.60   0
  -2   5 -40    7.34    5.31   0
  -2   7  15  756.48    4.19   0
  -2  13  19    8.56    4.09   0
  -1   0 -22    0.99    2.13   0
  -1   0 -21    2.51    2.12   0
  -1   0 -20    6.16    2.40   0
  -1   0  -8    0.52    1.03   0
  -1   1 -30   22.37    3.06   0
  -1   1 -29   80.47    3.78   0
  -1   3 -38   29.49    5.28   0
  -1   4 -41   77.02    5.64   0
  -1   7  18   56.25    2.51   0
  -1  10  21    5.82    2.88   0
  -1  13  22   47.80    4.72   0
   0  -1 -17  139.66    2.31   0
   0  -1 -16    0.84    1.70   0
   0  -1 -15    0.54    1.49   0
   0  -1 -14   -0.41    1.46   0
   0  -1 -12    4.11    1.33   0
   0   0 -29    7.23    2.79   0
   0   1 -35   -0.93    3.67   0
   0   1 -34   -0.24    4.18   0
   0   2 -39  142.69    5.00   0
   0   2 -38  324.58    6.27   0
   1  -1 -27   -1.17    2.77   0
   1   0 -34    1.05    3.50   0
   1   0 -33   59.18    4.09   0
   1   1   9  859.53    3.00   0
   1   2 -42    7.98    4.71   0
   1   2 -41   24.52    5.49   0
   1  10  25   10.83    3.58   0
   1  12  26    3.66    4.49   0
   2  -2 -23    4.02    2.55   0
   2  -2 -22    7.21    2.40   0
   2  -2 -21   23.76    2.68   0
   2  -1 -32   40.12    3.45   0
   2  -1 -31  150.63    4.09   0
   2   0 -37   45.88    4.44   0
   2   0   8 5077.87    6.57   0
   2   1 -41   13.70    4.47   0
   2   1  12 1059.34    4.09   0
   2  10  27   40.93    4.01   0
   3  -2 -28  436.18    4.58   0
   3  -2 -27  160.36    3.71   0
   3  -1 -35   82.13    4.04   0
   3   0 -39    0.37    4.51   0
   4  -3 -21  369.97    3.70   0
   4  -3 -20  158.81    3.22   0
   4  -3  -9  306.05    1.84   0
   4  -2 -31  366.60    4.95   0
   4  -1 -37   11.91    3.90   0
   4   0 -41   14.43    5.52   0
   4   7  27   51.83    3.78   0
   5  -3 -26  251.66    3.49   0
   5  -3 -25  482.46    4.54   0
   5  -2 -33  346.33    5.23   0
   5  -2   5   57.39    0.96   0
   5  -1 -39    6.04    4.32   0
   5   0  14   15.50    1.69   0
   5   8  29   55.27    4.56   0
   6  -3 -29    4.55    2.94   0
   6  -3 -28  175.21    4.12   0
   6  -2 -35   26.22    4.95   0
   6   6  28   12.26    4.20   0
   7  -3 -30   91.71    4.02   0
   7  -3   2  229.91    1.32   0
   7  -2 -37    5.43    3.92   0
   7  -2 -36  106.97    4.83   0
   7  -2   8  429.07    2.65   0
   7   0  16    4.38    2.28   0
   7   1  19    5.26    2.69   0
   7   3  24   17.56    3.18   0
   7   5  27   78.92    4.28   0
   7   7  30   85.85    5.87   0
   8  -4 -20   59.72    2.31   0
   8  -4 -19  156.79    2.78   0
   8  -4 -18  526.51    3.65   0
   8  -4 -11   34.09    1.49   0
   8  -4 -10  106.02    1.51   0
   8  -3 -31    1.22    3.69   0
   8  -2   9  303.60    2.56   0
   8   1  20    1.37    3.30   0
   8   4  26   83.60    4.54   0
   8   7  30    6.92    5.25   0
   9  -4 -21  176.27    3.30   0
   9  -4 -20  155.92    3.16   0
   9  -3 -32   85.53    4.54   0
   9  -3   4   76.66    1.55   0
   9  -1  14  725.81    4.57   0
   9   0  17   -1.10    2.42   0
   9   1  20   14.43    2.91   0
   9   5  28   76.96    4.91   0
  10  -4 -22  124.81    2.91   0
  10  -4 -21  248.58    3.49   0
  10  -3   4   36.30    1.48   0
  10   1  20    5.05    3.32   0
  10   2  23   20.54    3.94   0
  10   3  25    8.02    4.29   0
  10   5  28    0.52    4.95   0
  11  -4 -21  142.79    3.01   0
  11  -4 -20   75.01    2.74   0
  11  -3   4   35.60    1.58   0
  11  -1  14  423.09    4.36   0
  11   0  17   32.65    2.98   0
  11   1  20  197.60    4.34   0
  12  -4 -17  114.36    2.63   0
  12  -4 -16   91.78    2.40   0
  12  -4 -15   14.80    1.96   0
  12  -4 -14    0.91    1.78   0
  12  -4 -13    0.80    1.62   0
  12  -2   9   32.08    2.35   0
  12   1  20   -1.69    3.78   0
  13  -3   2   92.60    2.05   0
  13  -2   8   49.88    2.48   0
  13   0  16    9.26    3.40   0
  13   1  19   10.07    3.74   0
  14  -2   7  208.17    3.29   0
  14   0  15  429.17    5.60   0
  -6   8 -18   17.73    2.55   0
  -6   8 -17   40.69    2.61   0
  -6   8 -10   58.11    1.65   0
  -6   9 -24    5.22    3.07   0
  -6   9 -23    2.01    2.87   0
  -6   9  -5   16.29    1.08   0
  -6  10 -26   12.98    3.64   0
  -6  10 -25  157.12    3.93   0
  -5   6 -24   -0.28    2.50   0
  -5   6 -23   23.83    3.00   0
  -5   7 -27   76.39    3.61   0
  -5   8 -31  120.92    4.03   0
  -5   8 -30   87.57    4.42   0
  -5  10   7    3.28    1.42   0
  -5  11   8    5.48    1.82   0
  -5  14   8    9.36    2.25   0
  -4   5 -29   78.95    3.33   0
  -4   5 -28  424.03    5.02   0
  -4   6   5   19.35    0.91   0
  -4   7 -35   51.27    4.26   0
  -4   7 -34   17.76    4.52   0
  -4   9  11   64.96    2.14   0
  -4  12  13   -1.25    2.37   0
  -4  13  13   69.99    3.26   0
  -3   2 -15   88.61    2.14   0
  -3   2 -13  135.68    1.84   0
  -3   2 -12  102.46    1.61   0
  -3   2 -11  153.95    1.68   0
  -3   4 -31  164.40    4.43   0
  -3   6 -37   28.78    4.97   0
  -3   6  10  126.31    1.92   0
  -3  10  16   32.29    3.15   0
  -3  12  17   42.81    3.45   0
  -3  13  17   40.82    3.59   0
  -2   1 -20   68.91    2.68   0
  -2   1 -19  560.89    4.91   0
  -2   1 -18 3706.56    8.55   0
  -2   1 -17 2274.43    6.64   0
  -2   1  -9 2153.85    4.59   0
  -2   2 -28  191.83    3.72   0
  -2   3 -33  121.97    4.14   0
  -2   4 -36   61.19    5.03   0
  -2   6  14   75.22    2.24   0
  -2   8  17  296.17    3.60   0
  -2   9  18   12.03    2.37   0
  -2  10  19  294.75    4.34   0
  -2  13  20    3.22    4.26   0
  -1   0 -19   66.87    2.30   0
  -1   0 -18    8.31    1.94   0
  -1   0 -17  140.62    2.37   0
  -1   0 -16    2.14    2.05   0
  -1   0 -10    5.63    1.22   0
  -1   1 -28  177.52    3.66   0
  -1   2 -34   16.59    3.54   0
  -1   2 -33   39.94    4.07   0
  -1   2   6   19.93    0.83   0
  -1   3 -37   51.30    4.36   0
  -1   3  10   26.71    1.40   0
  -1   4 -40    5.14    4.42   0
  -1   5  15   65.48    1.99   0
  -1   6  17   40.44    2.38   0
  -1   8  20    5.13    2.89   0
  -1   9  21  295.28    4.78   0
  -1  11  22  229.40    4.46   0
   0   0 -28   15.02    2.87   0
   0   0 -27   24.88    2.80   0
   0   1 -33   56.82    3.90   0
   0   2 -37   54.46    5.00   0
   0   3 -41    6.24    4.87   0
   0   3 -40    9.43    5.39   0
   0   3  13    2.84    1.44   0
   0   7  21   10.75    2.64   0
   0  10  24  354.75    5.70   0
   1   1 -37   13.56    3.89   0
   1   2 -40   24.26    5.02   0
   1   2  13  151.79    2.06   0
   1   3  16  898.94    4.31   0
   1   9  25    9.65    3.32   0
   2  -2 -20   69.52    2.32   0
   2  -1 -30  488.06    4.87   0
   2   1 -40   23.05    4.57   0
   2   6  24  209.35    4.39   0
   2   8  26    3.36    3.36   0
   2  11  28    2.45    4.51   0
   3  -2 -26   21.36    3.16   0
   3   0 -38    4.47    3.91   0
   3   0  11   79.86    1.80   0
   3   1 -42  135.83    5.86   0
   3  10  29   10.17    4.31   0
   4  -3 -17   60.46    2.20   0
   4  -3 -16   42.26    1.90   0
   4  -2 -30    3.61    2.89   0
   4   0 -40  200.93    5.74   0
   4   7  28   44.96    4.17   0
   5  -3 -24  528.35    4.44   0
   5  -3 -23   13.70    2.65   0
   5  -1 -38   31.77    4.40   0
   5   1  18  181.61    3.39   0
   5   8  30   71.29    4.84   0
   6  -3 -27   10.54    3.12   0
   6  -2 -34   50.55    4.33   0
   6  -1 -39  110.03    5.82   0
   6   0  16  115.40    3.24   0
   6   8  31    7.01    5.45   0
   7  -3 -29   11.42    3.16   0
   7  -2 -35  144.84    5.09   0
   7   0  17    2.40    2.78   0
   7   5  28    3.75    4.17   0
   8  -4 -17  432.96    3.15   0
   8  -4 -16  180.16    2.58   0
   8  -4 -15  469.15    3.11   0
   8  -4 -14  130.41    2.10   0
   8  -4 -13    4.58    1.61   0
   8  -4 -12   95.23    1.75   0
   8  -3 -30    9.01    3.54   0
   8  -2 -36   59.11    5.11   0
   8  -1  14   27.15    2.55   0
   8   4  27   95.63    4.64   0
   8   6  30   91.15    5.73   0
   9  -4 -19  508.62    3.77   0
   9  -4 -18  129.30    2.56   0
   9  -4  -9   13.74    1.13   0
   9  -3 -31   15.48    3.90   0
   9  -3 -30   42.55    3.88   0
   9  -2  10  341.61    3.06   0
   9   0  18    4.29    3.08   0
   9   4  27    6.17    4.12   0
   9   6  30   12.45    5.08   0
  10  -4 -20   19.84    2.27   0
  10  -4 -19   24.49    2.32   0
  10  -4 -18   28.78    2.30   0
  10  -4  -9  139.64    1.45   0
  10  -3 -31   63.59    4.41   0
  10   0  18 3732.46   11.28   0
  10   1  21   11.15    3.97   0
  11  -4 -19  253.51    3.18   0
  11  -4 -18    9.04    2.22   0
  11  -4 -17   52.05    2.31   0
  11  -4 -10   27.05    1.23   0
  11  -2  10  113.84    2.62   0
  11   0  18   -1.64    3.43   0
  11   2  23   29.24    4.10   0
  11   4  27   84.90    5.18   0
  12   3  25   57.34    4.50   0
  13  -2   9   54.49    2.66   0
  13  -1  13  100.57    3.47   0
  13   0  17    5.50    3.91   0
  14  -3   1   34.23    1.80   0
  -6   8 -16   79.50    2.29   0
  -6   8 -13   18.29    1.85   0
  -6   8 -12  131.05    2.09   0
  -6   8 -11    7.45    1.58   0
  -6   9 -22   21.42    2.85   0
  -6   9 -21   45.43    2.86   0
  -6  10 -24    2.39    3.25   0
  -5   6 -22    6.49    2.58   0
  -5   6 -21   50.67    2.87   0
  -5   7 -26  163.60    4.05   0
  -5   9 -31  332.36    6.00   0
  -5  13   9   25.95    2.33   0
  -4   4 -22  220.49    3.34   0
  -4   4 -21   99.78    3.07   0
  -4   4  -5   78.66    0.97   0
  -4   6 -30   22.06    3.72   0
  -4  11  13   34.49    2.21   0
  -3   3 -25  236.57    3.93   0
  -3   4 -30   92.11    3.39   0
  -3   5 -33   55.16    4.72   0
  -3   6 -36  133.54    4.86   0
  -2   1 -16  363.64    3.09   0
  -2   1 -14   80.16    1.95   0
  -2   1 -13  171.20    2.13   0
  -2   1 -12  921.03    3.84   0
  -2   2 -27   38.22    2.91   0
  -2   2 -26  104.32    3.78   0
  -2   3 -32   35.20    3.42   0
  -2   3 -31   43.84    3.90   0
  -2   4 -35  139.78    4.93   0
  -2   5 -38   33.73    4.45   0
  -2   9  19    2.28    2.83   0
  -2  11  20    8.88    3.15   0
  -1   0 -15    0.16    1.53   0
  -1   0 -13   22.21    1.50   0
  -1   0 -12    5.66    1.34   0
  -1   1 -27   -2.60    2.67   0
  -1   1 -26   19.64    3.37   0
  -1   2 -32   35.93    3.52   0
  -1   4 -39   -2.70    4.14   0
  -1  10  22    4.70    3.06   0
  -1  11  23   33.08    4.01   0
   0   0 -26  106.39    3.76   0
   0   0 -25  376.51    5.45   0
   0   1 -32    2.45    3.25   0
   0   1   6    1.58    0.82   0
   0   2 -36   27.83    4.04   0
   0   3 -39    2.07    4.77   0
   0   7  22    2.63    3.23   0
   0   8  23  417.99    4.74   0
   0   9  24    5.57    3.71   0
   0  11  25    1.71    3.85   0
   1  -1 -23  288.41    3.69   0
   1   0 -31    1.37    2.87   0
   1   0   5    1.24    0.75   0
   1   1 -36  340.18    5.67   0
   1   1 -35   16.92    4.42   0
   1   1  10   62.64    1.71   0
   1   2 -39    4.06    4.85   0
   1   3 -42  167.81    6.11   0
   1   7  24  486.92    4.98   0
   1  11  27   29.16    4.48   0
   2  -2 -17  285.47    2.77   0
   2  -2 -16    3.35    2.01   0
   2  -2 -15   54.52    2.06   0
   2  -2 -10   43.83    1.40   0
   2  -2  -9  391.50    2.11   0
   2  -1 -28  243.24    4.33   0
   2   0 -34 1029.61    7.60   0
   2   1 -38   -0.77    4.62   0
   2   2  16    2.06    1.89   0
   2  10  28   63.89    4.39   0
   2  11  29    9.35    5.57   0
   3  -2 -24   81.76    3.42   0
   3  -1 -32   14.91    3.15   0
   3   0 -37    4.90    3.89   0
   3   1 -41   34.02    4.72   0
   3   7  27  150.59    4.15   0
   4  -3 -15   14.29    1.47   0
   4  -3 -14   21.11    1.59   0
   4  -3 -13    3.89    1.43   0
   4  -3 -12    4.69    1.32   0
   4  -2 -29   29.99    2.91   0
   4  -1 -35  183.32    4.68   0
   4  -1 -34   14.30    4.09   0
   4  -1   9   12.57    1.31   0
   4   0 -39  321.17    6.03   0
   4   5  26  287.46    4.62   0
   5  -3 -22  109.79    3.13   0
   5  -2 -31   -0.64    3.23   0
   5  -1 -37    8.02    3.78   0
   5  -1 -36    9.97    3.89   0
   5   0  15   -0.16    1.68   0
   6  -3 -26   55.34    2.93   0
   6  -3 -25  346.91    4.34   0
   6  -2 -33   52.15    3.72   0
   6  -1 -38   32.16    4.29   0
   6   2  22  403.71    4.52   0
   6   4  26  254.57    4.63   0
   7  -3 -28   32.15    2.77   0
   7  -2 -34   56.22    4.93   0
   7  -2   9  197.43    2.22   0
   7   7  31    4.44    4.68   0
   8  -3   4   56.31    1.36   0
   8  -2 -35   69.86    4.83   0
   8  -2  10  279.81    2.59   0
   8   1  21   13.27    2.77   0
   8   3  26  140.22    5.03   0
   9  -4 -17   26.45    1.99   0
   9  -4 -16   40.67    1.94   0
   9  -4 -15    5.55    1.74   0
   9  -4 -14   12.54    1.70   0
   9  -4 -12   96.16    1.72   0
   9  -1  15    8.05    2.71   0
   9   2  24   57.98    4.22   0
   9   4  28   13.47    4.12   0
  10  -4 -17  375.10    3.10   0
  10  -4 -16  104.96    2.29   0
  10  -4 -10  107.84    1.48   0
  10  -3 -30   -0.85    3.75   0
  10  -3   5  155.36    1.95   0
  10   3  26   20.05    3.77   0
  10   4  28   23.27    4.39   0
  11  -4 -16    5.79    1.86   0
  11  -4 -15    2.21    1.74   0
  11  -4 -14   11.40    1.74   0
  11  -4 -13   30.18    1.70   0
  11  -4 -12    6.79    1.58   0
  11  -4 -11   22.40    1.36   0
  11  -3   5   29.73    1.61   0
  11  -1  15   14.19    3.17   0
  11   2  24   27.59    4.71   0
  12  -3   4   51.32    1.85   0
  12  -2  10   11.89    2.20   0
  12   0  18   16.24    3.34   0
  12   1  21    4.16    3.38   0
  12   2  24   93.03    4.97   0
  13  -3   3  142.88    2.33   0
  13  -1  14  116.63    3.55   0
  14  -2   8   50.04    3.01   0
  14  -1  13  131.56    3.97   0
  -6   9 -20    1.81    2.55   0
  -6   9 -19   22.83    2.61   0
  -6   9  -6   15.13    1.15   0
  -6  10 -23    2.65    3.22   0
  -6  10 -22   32.28    3.39   0
  -6  11 -24    2.38    3.44   0
  -6  11 -23   16.49    3.56   0
  -5   6 -20   86.61    2.76   0
  -5   6 -19   26.74    2.52   0
  -5   6  -5   97.77    1.20   0
  -5   7 -24  430.64    4.67   0
  -5   8 -28    0.75    3.01   0
  -5   8 -27    3.41    3.28   0
  -5   9 -30   11.05    4.15   0
  -5  12   9   10.32    2.09   0
  -5  14   9    7.35    2.32   0
  -4   4 -20   27.48    2.34   0
  -4   4 -19   30.99    2.80   0
  -4   4 -18  801.61    4.66   0
  -4   5 -25   96.50    3.60   0
  -4   5   2    0.36    0.33   0
  -4   6 -29   44.24    3.80   0
  -4  12  14    1.84    2.57   0
  -3   3 -23  411.64    4.14   0
  -3   4 -29   11.04    2.94   0
  -3   4 -28   51.80    3.43   0
  -3   5 -32  481.77    5.96   0
  -3   6 -35   26.07    3.93   0
  -3   7 -37   41.03    4.93   0
  -3   7  13  290.51    2.72   0
  -3  12  18   13.96    3.32   0
  -3  13  18    5.46    3.26   0
  -2   3 -30  209.32    3.89   0
  -2   4 -34   62.70    4.04   0
  -2   4  10  416.69    2.39   0
  -2   6 -39   25.54    4.34   0
  -2   6  15  742.13    4.08   0
  -2   8  18  278.55    3.46   0
  -2  11  21    2.51    3.18   0
  -2  12  21   83.31    4.46   0
  -2  13  21    4.06    3.90   0
  -1   1 -25   80.62    3.97   0
  -1   2 -31  126.11    3.89   0
  -1   5 -40    7.42    5.20   0
  -1   5  16   43.72    2.06   0
  -1   7  20  226.41    4.03   0
  -1   8  21   11.61    2.57   0
  -1   9  22  298.19    4.37   0
  -1  10  23   11.56    3.97   0
  -1  12  24    6.07    4.19   0
   0   0 -24 9999.99   15.64   0
   0   1 -31    2.49    2.94   0
   0   2 -35  233.63    5.13   0
   0   3 -38   -1.97    4.56   0
   0   3  14   60.41    1.74   0
   0   4 -41   13.42    5.07   0
   0   5  19    1.04    2.34   0
   0   6  21 1080.27    6.16   0
   0  10  25   40.51    4.02   0
   0  11  26    6.77    4.32   0
   0  12  26   63.00    5.03   0
   1  -1 -22   -1.79    2.32   0
   1  -1 -21   43.74    2.69   0
   1   0 -29   89.84    3.72   0
   1   2 -38    3.19    4.05   0
   1   2  14   72.91    1.80   0
   1   3  17  329.66    3.18   0
   1  10  27   23.47    4.16   0
   1  11  28  170.24    5.58   0
   2  -2 -14   27.70    1.40   0
   2   0 -33  101.31    3.92   0
   2   0   9 4848.12    6.78   0
   2   1 -37   -0.02    4.44   0
   2   1  13  189.81    2.17   0
   2   2 -41   81.57    5.03   0
   2  10  29    1.67    4.48   0
   3   0 -36   11.05    3.97   0
   3   1 -40  119.53    5.10   0
   3   7  28   26.59    3.55   0
   3   9  30   47.15    5.04   0
   4  -2 -27   26.25    2.70   0
   4   0  14  146.98    2.53   0
   4   1 -41   76.25    5.69   0
   4   4  25  338.30    4.88   0
   4   8  30  204.64    5.39   0
   4   9  31    0.78    4.58   0
   5  -3 -20 1088.71    5.48   0
   5  -2 -30   73.70    3.37   0
   5  -2   6   73.49    1.19   0
   5  -1 -35  181.76    4.88   0
   5   0 -40   25.25    4.44   0
   5   5  28    7.67    4.42   0
   5   8  31  140.16    5.55   0
   6  -3 -24  417.83    4.42   0
   6  -2   8  822.92    3.11   0
   6  -1 -37  234.36    5.12   0
   6  -1  13    3.15    1.99   0
   6   8  32    2.13    5.40   0
   7  -3 -26  101.25    3.40   0
   7  -2 -33  168.51    5.17   0
   7  -1 -38    3.64    4.53   0
   7  -1  14  290.62    3.14   0
   7   0  18    3.67    3.00   0
   7   6  31    0.27    5.01   0
   7   7  32   -2.09    5.03   0
   8  -3 -28  204.97    3.77   0
   8  -3 -27  168.84    3.78   0
   8  -2 -34   87.68    4.50   0
   8  -1  15   12.89    2.58   0
   8   4  28   46.03    4.47   0
   8   5  30   69.82    4.60   0
   8   6  31    3.36    4.65   0
   9  -4 -13   49.87    1.57   0
   9  -3   5  103.02    1.72   0
   9  -2  11  428.80    3.38   0
   9   0  19    1.87    3.12   0
   9   3  27  433.34    6.48   0
  10  -4 -15   23.24    1.83   0
  10  -4 -14  124.57    2.17   0
  10  -4 -13 1578.58    4.42   0
  10  -4 -12    5.34    1.60   0
  10  -4 -11  501.30    2.43   0
  10  -3 -29    4.54    3.56   0
  10  -1  16   14.29    2.70   0
  10   0  19  138.90    4.10   0
  10   1  22    0.87    3.44   0
  10   2  25  106.65    4.62   0
  10   3  27   14.55    4.82   0
  11  -3 -28   10.59    3.72   0
  11   0  19    7.12    3.31   0
  11   2  25   16.68    4.48   0
  12  -2  11    2.51    2.44   0
  12  -1  15   12.03    2.90   0
  12   0  19    2.34    3.67   0
  12   1  22    3.74    4.17   0
  13  -2  10   13.16    2.71   0
  13   0  18    3.70    3.63   0
  13   1  21  191.64    4.89   0
  14  -3   2   12.81    1.83   0
  -6   9 -17   74.29    2.81   0
  -6   9 -16   16.53    2.47   0
  -6   9  -7   23.80    1.30   0
  -6  10 -21  896.10    5.87   0
  -6  10 -20    5.13    2.85   0
  -6  10  -3   66.32    1.05   0
  -6  11 -22   22.94    3.49   0
  -5   6 -18   33.15    2.39   0
  -5   6 -17    8.86    2.34   0
  -5   6  -6  109.35    1.38   0
  -5   7 -23  155.15    3.55   0
  -5   8 -26    7.26    3.16   0
  -5  10   8    3.68    1.38   0
  -5  11   9   26.31    1.83   0
  -5  13  10   32.79    2.43   0
  -4   4 -17   24.96    2.05   0
  -4   4 -16    3.73    2.01   0
  -4   4 -15  117.32    2.64   0
  -4   4  -7   58.59    1.20   0
  -4   5 -24  432.41    4.47   0
  -4   6 -28  138.84    3.69   0
  -4   6   6  339.32    1.71   0
  -4   7 -31   14.43    3.71   0
  -4   9  12   88.45    2.19   0
  -4  11  14    9.14    2.24   0
  -3   3 -22  148.29    3.13   0
  -3   3 -21    5.86    2.90   0
  -3   4 -27   16.17    2.68   0
  -3   4   5   53.36    0.84   0
  -3   7 -36  210.22    5.31   0
  -3  11  18  132.03    3.44   0
  -2   5 -36  188.83    5.09   0
  -2   6 -38    2.37    4.16   0
  -2   8  19  202.11    3.53   0
  -2  10  21   12.96    3.25   0
  -1   1 -24 2814.59    8.81   0
  -1   2 -30  589.89    5.69   0
  -1   2 -29  305.00    4.77   0
  -1   2   7   58.57    1.24   0
  -1   3 -34   74.84    3.88   0
  -1   3 -33   62.97    4.13   0
  -1   4  14  593.77    3.30   0
  -1   5 -39   16.83    4.94   0
  -1   6  19 1705.79    6.72   0
  -1   8  22   47.86    3.07   0
  -1  11  24   93.36    4.20   0
   0   0 -23  -10.57    3.54   0
   0   1 -29   85.17    3.24   0
   0   2  11   -1.19    1.24   0
   0   3 -37    8.64    3.81   0
   0   4 -40  196.57    5.78   0
   0   7  23    7.77    2.73   0
   0  10  26   92.94    4.68   0
   1  -1 -19    1.63    2.38   0
   1  -1  -3  418.59    1.16   0
   1   0 -28   11.52    2.78   0
   1   1 -33   70.45    3.77   0
   1   2 -37    2.75    3.94   0
   1   3 -40  124.63    5.37   0
   1   6  24  142.45    4.14   0
   1  10  28   13.12    4.01   0
   2   1 -36   22.00    3.77   0
   2   2  17  251.06    2.96   0
   2   4  22   26.53    2.65   0
   3  -2 -22  115.04    2.98   0
   3  -2 -21  463.96    4.29   0
   3  -1 -30   17.97    3.15   0
   3  -1 -29  572.81    5.45   0
   3   0 -35   -0.96    3.58   0
   3   2  19  565.24    4.07   0
   3   4  24    9.05    2.78   0
   3   5  26  283.87    4.82   0
   3   8  30    6.60    4.89   0
   4  -1 -32   16.81    3.82   0
   4  -1  10   43.10    1.55   0
   4   1 -40    6.94    4.99   0
   4   2  21  114.59    2.93   0
   4   5  27  199.08    4.49   0
   4   7  30    4.59    4.30   0
   4   8  31    5.63    4.26   0
   4   9  32   25.31    5.47   0
   5  -3 -19  887.75    4.80   0
   5  -2 -29  339.69    4.20   0
   5  -2 -28   18.74    3.00   0
   5  -1 -34   26.64    3.90   0
   5   0 -39    4.58    4.06   0
   5   0 -38   43.67    4.75   0
   5   6  30  274.49    5.48   0
   5   7  31   14.98    4.75   0
   6  -3 -23  104.52    2.81   0
   6  -2 -31   99.19    3.74   0
   6  -2 -30    3.01    3.49   0
   6  -1 -36   28.26    3.91   0
   6   4  28  161.07    4.90   0
   6   7  32   14.84    4.82   0
   7  -3 -25   41.08    2.86   0
   7  -2 -32   98.20    4.16   0
   7  -2  10    1.39    1.71   0
   7  -1 -37   56.22    4.19   0
   8  -3 -26  139.88    3.72   0
   8  -2  11  225.90    2.64   0
   8   1  22   48.77    2.98   0
   8   2  25  117.07    4.33   0
   8   3  27  175.09    4.97   0
   8   6  32    3.52    4.94   0
   9  -3 -27  456.37    5.01   0
   9  -2 -34   10.13    3.97   0
   9  -2 -33   13.52    4.11   0
   9   0  20   10.90    3.25   0
   9   1  23  141.23    4.10   0
   9   5  31  271.88    6.48   0
  10  -3 -27   11.20    3.35   0
  10  -3   6  125.23    2.02   0
  10  -2  12 2104.78    6.96   0
  10   1  23   13.43    4.16   0
  11  -3 -27  113.62    3.81   0
  11  -3   6   61.72    1.88   0
  11  -2  12  334.34    3.86   0
  11   1  23   35.58    4.39   0
  12  -3   5  125.13    2.15   0
  12  -1  16    1.52    2.91   0
  13  -3   4  472.99    3.21   0
  13  -1  15   40.96    3.26   0
  13   0  19   19.89    3.95   0
  13   1  22   45.71    4.95   0
  14  -1  14   17.57    3.24   0
  -6   9 -15  846.54    4.44   0
  -6   9 -14  109.01    2.56   0
  -6   9 -13   10.42    2.00   0
  -6   9 -12  114.45    2.25   0
  -6   9  -9   48.83    1.61   0
  -6   9  -8   18.56    1.38   0
  -6  10 -19  555.48    4.55   0
  -6  10 -18   42.47    2.81   0
  -6  11 -21   96.34    3.48   0
  -6  11 -20   42.38    3.45   0
  -5   6 -15  166.06    2.67   0
  -5   6 -14 1928.65    5.76   0
  -5   6 -13   84.05    2.24   0
  -5   6  -8 2155.66    4.45   0
  -5   8 -25   48.81    3.37   0
  -5   8   5   44.73    1.12   0
  -5   9 -27  243.29    4.85   0
  -5   9   7 2425.99    4.61   0
  -5  10 -29    3.11    3.88   0
  -5  10 -28    1.54    3.68   0
  -4   4 -14 5062.63    8.61   0
  -4   4 -13 1594.60    4.94   0
  -4   4 -12  247.20    2.45   0
  -4   4 -11 2042.56    5.11   0
  -4   4  -9   25.28    1.50   0
  -4   5 -22  109.71    3.32   0
  -4   6 -26  258.48    4.26   0
  -4   7 -30    4.43    3.27   0
  -4   7 -29   35.16    3.88   0
  -4   7   9    3.93    1.42   0
  -4   8 -32   28.71    3.82   0
  -4  10  14  135.26    3.08   0
  -4  12  15   21.39    2.60   0
  -4  13  15   40.23    2.86   0
  -3   3 -19  299.44    4.16   0
  -3   5 -30   71.46    3.53   0
  -3   5   9   11.38    1.22   0
  -3   7  14  185.67    2.59   0
  -3  10  18   45.17    3.13   0
  -3  11  19  173.53    3.92   0
  -3  12  19   38.41    3.25   0
  -3  13  19    6.73    3.29   0
  -2   2 -22    8.66    2.32   0
  -2   2 -21   21.79    2.67   0
  -2   3 -28  528.15    5.02   0
  -2   3 -27  161.36    3.89   0
  -2   4 -32  124.81    4.11   0
  -2   4 -31  399.80    5.20   0
  -2   5 -35   27.16    3.95   0
  -2   5 -34   13.94    4.57   0
  -2   6 -37   26.08    4.27   0
  -2   6  16  754.13    4.51   0
  -2   7  18   44.60    2.79   0
  -2  11  22   26.57    3.68   0
  -1   3 -32   19.64    4.09   0
  -1   5 -38   33.43    4.34   0
  -1   5  17  434.07    3.50   0
  -1   7  21 1232.05    6.44   0
  -1  10  24    7.13    3.35   0
  -1  12  25    5.19    4.11   0
   0   1 -28    9.91    2.80   0
   0   1   7   23.13    1.01   0
   0   3 -36   13.89    3.83   0
   0   4 -39  273.11    6.12   0
   0   5  20  240.66    3.40   0
   0   9  26   -0.39    3.83   0
   0  11  27    9.98    3.82   0
   1  -1 -17  433.62    3.36   0
   1   1 -32  126.54    3.86   0
   1   2 -36   18.54    3.91   0
   1   3 -39  209.14    5.58   0
   1   7  26  413.75    5.55   0
   1   9  28   19.61    3.61   0
   1  10  29   17.71    4.66   0
   1  11  29    1.95    4.37   0
   2  -1 -25  470.58    4.68   0
   2  -1 -24  353.24    4.56   0
   2   1 -35  107.57    4.09   0
   2   2 -38   73.09    5.23   0
   2   3 -41   64.71    5.97   0
   2   4  23   48.03    3.42   0
   2   8  29  142.92    5.07   0
   3  -2 -20  230.33    3.39   0
   3  -2 -19  503.42    4.08   0
   3  -1 -28  367.38    4.86   0
   3   0 -33    0.93    3.75   0
   3   1 -37   57.11    5.15   0
   3   2 -41   52.93    4.89   0
   3   9  31   10.15    4.58   0
   4  -2 -24   15.95    3.16   0
   4  -2   4  322.90    1.45   0
   4  -1 -31   96.67    3.51   0
   4   0 -36   20.75    4.38   0
   4   1 -39    3.50    4.71   0
   4   3  24    7.46    2.89   0
   4   5  28  360.06    5.27   0
   4   7  31   19.34    4.91   0
   5  -3 -17   -2.72    2.17   0
   5  -3 -16 1335.73    4.78   0
   5  -2 -27    1.08    3.13   0
   5  -1 -33  266.65    5.07   0
   5   0 -37   -2.45    4.48   0
   5   1  20   74.19    3.00   0
   5   5  29   11.11    4.23   0
   5   7  32  160.96    6.10   0
   5   8  33   45.49    5.66   0
   6  -3 -21   93.01    2.83   0
   6  -2 -29    0.36    3.35   0
   6  -2   9  306.35    2.24   0
   6  -1 -35    0.05    3.46   0
   6   0 -39   23.77    4.53   0
   6   0  18    3.56    2.45   0
   6   7  33    9.85    5.65   0
   7  -3 -24   15.75    2.27   0
   7  -2 -31    0.97    3.63   0
   7  -1 -36   10.81    4.03   0
   7   0  19    4.68    2.55   0
   7   1  22  255.92    3.98   0
   7   2  25  137.19    3.65   0
   7   6  32   16.18    4.82   0
   8  -3 -25  113.31    3.54   0
   8  -3   5   13.17    1.34   0
   8  -2 -32   19.13    3.89   0
   8  -1  16    6.41    2.21   0
   8   0  20   79.54    3.59   0
   8   1  23   31.96    2.99   0
   8   3  28  231.61    5.73   0
   8   5  31  141.15    5.26   0
   9  -3 -26  279.71    4.37   0
   9  -3   6   79.68    1.85   0
   9  -2 -32  234.86    5.03   0
   9  -2  12  224.41    2.98   0
   9   2  26   -0.03    3.26   0
   9   3  28    9.69    4.09   0
   9   4  30    3.74    4.25   0
  10  -3 -26   18.68    3.35   0
  10  -1  17   12.20    3.00   0
  10   2  26   17.75    3.74   0
  10   3  28   53.97    4.60   0
  10   4  30   51.07    4.89   0
  11  -1  17  221.54    4.13   0
  11   2  26   -0.84    4.04   0
  11   3  28   28.49    5.05   0
  12  -3 -25   54.13    3.43   0
  12  -2  12   11.67    2.65   0
  12   0  20   33.68    3.75   0
  12   1  23   -1.35    3.57   0
  13  -2  11   23.31    2.73   0
  13  -1  16   28.74    3.28   0
  14  -3   3   49.16    2.08   0
  14  -1  15   -3.74    3.31   0
  -6   9 -11   77.21    1.84   0
  -6   9 -10   13.58    1.57   0
  -6  10 -17  101.25    2.91   0
  -6  10 -16   13.79    2.22   0
  -6  11 -19  138.95    3.70   0
  -6  12 -20    1.21    3.29   0
  -5   6 -12   15.76    1.67   0
  -5   6 -11   15.27    1.66   0
  -5   6 -10  283.35    2.27   0
  -5   7 -20  116.59    3.06   0
  -5   7 -19  468.97    4.24   0
  -5   8 -24   87.60    3.39   0
  -5   8 -23  118.61    3.60   0
  -5   9 -26   29.19    3.65   0
  -5  10 -27    2.78    3.66   0
  -5  10   9    8.71    1.58   0
  -5  11  10    4.79    1.89   0
  -5  13  11   93.44    2.74   0
  -4   5 -21   28.38    2.78   0
  -4   6 -25   63.77    3.50   0
  -4   7 -28   59.83    4.09   0
  -4   8 -31   11.55    3.72   0
  -4   9 -32   30.09    4.64   0
  -4   9  13   47.62    2.08   0
  -4  11  15    1.18    2.17   0
  -4  12  16   91.11    3.18   0
  -4  13  16   20.73    2.91   0
  -3   3 -18 2038.40    7.06   0
  -3   3 -17 2974.25    7.73   0
  -3   4 -24    4.13    3.27   0
  -3   5 -29  260.68    4.28   0
  -3   5 -28   27.97    3.44   0
  -3   7 -34   21.10    4.01   0
  -3   7 -33   69.15    4.81   0
  -3   8 -35   41.08    4.92   0
  -3   8  16  165.46    2.71   0
  -3  12  20   20.20    3.34   0
  -3  13  20   -0.84    3.27   0
  -2   2 -20   79.60    2.43   0
  -2   3 -26   17.37    3.31   0
  -2   4 -30    6.87    3.48   0
  -2   6 -36   70.98    4.41   0
  -2   8  20  193.70    3.79   0
  -2   9  21    6.26    2.90   0
  -2  10  22   10.69    3.47   0
  -1   1 -21   51.75    2.40   0
  -1   1 -20   12.63    2.51   0
  -1   2 -27   71.14    3.40   0
  -1   3 -31   31.23    4.13   0
  -1   3  12   37.02    1.32   0
  -1   4 -35  226.73    5.16   0
  -1   4 -34   12.54    4.37   0
  -1   4  15 4439.36    8.41   0
  -1   5  18  202.17    3.52   0
  -1   6 -39   97.13    5.87   0
  -1   8  23   30.83    3.28   0
  -1  10  25   12.60    3.72   0
  -1  12  26    0.46    4.39   0
   0   0 -20 6799.25   11.58   0
   0   0 -19   47.17    2.57   0
   0   2  12  222.68    2.02   0
   0   3 -35    0.54    3.74   0
   0   4 -38   19.42    4.32   0
   0   5 -40   28.99    4.72   0
   0   5  21    0.85    3.22   0
   0   7  24   33.79    3.06   0
   0  10  27    4.86    3.98   0
   1  -1 -16  266.67    2.56   0
   1  -1 -15    1.30    1.95   0
   1   0 -26   25.69    2.69   0
   1   0 -25    0.93    3.18   0
   1   1 -31   11.71    3.07   0
   1   3 -38   29.90    4.23   0
   1   4 -40    6.40    5.62   0
   1   4  21  354.86    3.77   0
   1   6  25  185.66    3.80   0
   1   8  28   15.47    3.96   0
   2   0 -29  777.31    6.34   0
   2   0  10  617.87    2.74   0
   2   1 -34   13.07    3.48   0
   2   2 -37  180.75    5.69   0
   2   2  18  229.63    3.01   0
   2  10  31    2.90    4.64   0
   3  -2 -18  799.70    4.39   0
   3  -1 -27  330.25    4.21   0
   3   0 -32    7.18    3.91   0
   3   0  13    1.83    1.59   0
   3   1 -36   55.42    5.10   0
   3   2 -40   74.31    4.89   0
   3   7  30   81.68    4.58   0
   3   8  31    1.25    4.17   0
   3   9  32   64.45    4.95   0
   4  -2 -23   43.41    2.63   0
   4  -1 -30    8.46    2.70   0
   4  -1  11  237.42    2.26   0
   4   0 -35  535.40    6.19   0
   4   1 -38   30.21    4.77   0
   4   2 -41   27.74    5.40   0
   4   4  27  305.95    5.14   0
   4   6  30   19.68    4.04   0
   5  -3 -15  424.42    2.98   0
   5  -3 -14  177.10    2.18   0
   5  -1 -32   67.25    3.80   0
   5  -1  13  474.31    3.25   0
   5   0 -36   93.80    4.69   0
   5   0  17    2.49    2.19   0
   5   1 -40   10.44    4.59   0
   5   1  21   84.96    3.41   0
   5   6  31   70.38    4.61   0
   6  -3 -20  140.44    2.49   0
   6  -3 -19   19.84    2.26   0
   6  -2 -28   68.74    3.66   0
   6   0 -38   10.74    4.45   0
   6   1  22  118.77    3.40   0
   6   3  27    8.45    3.51   0
   6   4  29   41.56    3.89   0
   6   6  32    7.04    4.59   0
   7  -3 -22   80.33    2.87   0
   7  -2 -30   78.02    3.59   0
   7  -2  11  273.93    2.62   0
   7  -1 -35   63.27    4.18   0
   7  -1  16  161.66    3.36   0
   7   0  20   24.67    2.97   0
   7   1  23  700.61    5.47   0
   7   6  33    1.42    5.08   0
   8  -3 -24  108.12    3.32   0
   8  -2 -31    1.12    3.03   0
   8  -2  12  357.53    3.18   0
   8  -1 -36   21.18    3.99   0
   8   2  26   -1.74    3.38   0
   8   5  32   40.47    5.03   0
   9  -3 -25  610.04    5.27   0
   9  -2  13    5.34    2.43   0
   9   0  21   -0.62    3.34   0
   9   1  24  160.81    3.90   0
   9   2  27   35.09    4.00   0
   9   3  29   46.35    5.01   0
  10  -3 -25    5.66    3.00   0
  10  -2  13  846.59    4.91   0
  10   1  24    5.90    3.64   0
  10   2  27   43.31    4.64   0
  10   3  29    9.14    4.52   0
  11  -3 -25   37.32    3.25   0
  11  -3   7   67.03    1.94   0
  11  -2  13   79.78    2.94   0
  11   0  21    5.04    3.05   0
  11   2  27    7.29    4.99   0
  12  -3 -24   16.68    3.27   0
  12  -1  17   26.30    3.01   0
  12   1  24   11.13    4.12   0
  13  -3   5  569.25    3.54   0
  13  -2  12   15.64    2.78   0
  13   0  20   22.30    3.30   0
  -6  10 -15    9.61    2.24   0
  -6  10 -14   43.23    2.34   0
  -6  11 -18   45.47    2.91   0
  -6  11 -17  168.91    3.37   0
  -6  12 -19   19.98    3.13   0
  -6  12 -18   17.92    3.01   0
  -6  13   4    2.82    1.11   0
  -5   8 -22  178.10    3.77   0
  -5   9 -25   73.25    3.50   0
  -5   9 -24    1.94    2.98   0
  -5  10 -26    4.93    3.90   0
  -5  12  11  347.91    3.20   0
  -4   5 -20  110.15    2.69   0
  -4   5 -19   50.44    2.85   0
  -4   6 -24  222.83    3.69   0
  -4   7  10    8.02    1.49   0
  -4   8 -29   60.37    3.98   0
  -4   8  12   96.22    2.01   0
  -4   9 -31    3.70    4.12   0
  -4   9  14   13.21    2.21   0
  -4  10  15   25.12    2.62   0
  -4  11  16    4.54    2.58   0
  -3   3 -15 4115.77    8.67   0
  -3   6 -30    1.93    3.58   0
  -3   7  15  302.64    3.02   0
  -3   8 -34   23.62    4.89   0
  -3   8  17   24.74    2.55   0
  -3   9  18   30.63    2.62   0
  -2   2 -19    4.57    2.20   0
  -2   2 -18  207.19    3.34   0
  -2   4 -29   36.09    2.81   0
  -2   5 -32    6.83    3.99   0
  -2   6 -35   27.00    3.88   0
  -2   7 -37   10.76    4.49   0
  -2   7  19   17.45    2.54   0
  -2   9  22   13.05    3.11   0
  -2  10  23   19.79    3.31   0
  -2  11  23   23.31    3.46   0
  -2  12  24   96.74    4.29   0
  -1   1 -19    1.56    2.06   0
  -1   2 -26  818.47    5.64   0
  -1   3 -30   25.10    3.61   0
  -1   4  16  476.54    3.98   0
  -1   5 -36    8.47    4.11   0
  -1   6 -38   26.47    4.64   0
  -1   7  22  254.33    3.84   0
   0   0 -18   16.29    2.04   0
   0   1 -26   22.45    2.65   0
   0   1 -25    0.79    3.08   0
   0   2 -30 1094.98    7.36   0
   0   3 -34    7.17    3.67   0
   0   3  16   58.73    2.00   0
   0   4 -37   71.68    4.47   0
   0   5 -39    3.65    4.36   0
   0   7  25    1.31    3.29   0
   0   8  26   25.17    3.36   0
   0   9  27   15.78    3.45   0
   0  10  28    7.60    4.64   0
   1  -1 -14    6.66    1.44   0
   1  -1 -13   46.12    1.46   0
   1   0 -24    5.44    2.51   0
   1   1 -30   24.87    3.25   0
   1   1  12    1.93    1.40   0
   1   2 -34   16.75    3.65   0
   1   3 -37   50.71    4.14   0
   1   4 -39    4.06    5.47   0
   1   5  24   12.90    2.88   0
   1   9  29   64.93    3.95   0
   1  10  30   22.42    4.24   0
   2  -1 -22 1549.08    6.49   0
   2   0 -28  462.47    5.18   0
   2   1  15  140.34    2.29   0
   2   2 -36  126.04    5.04   0
   2   4  24   15.23    2.94   0
   2   8  30   58.62    4.24   0
   3  -2 -17 1400.91    5.36   0
   3  -2 -16  715.98    3.95   0
   3  -1 -26   -1.16    2.66   0
   3   0 -31    3.07    3.58   0
   3   2 -39    9.50    4.40   0
   3   3 -41    6.98    5.82   0
   3   8  32   21.08    4.89   0
   3   9  33   32.89    5.44   0
   4  -1 -29   59.18    3.09   0
   4   0 -34    5.95    3.69   0
   4   1 -37   18.36    4.89   0
   4   2  23   44.09    3.39   0
   4   3  25   38.58    3.05   0
   4   7  32   23.17    4.38   0
   4   8  33   39.48    4.74   0
   5  -3 -11 1954.53    4.44   0
   5  -3  -8 2008.10    3.68   0
   5  -3  -7  684.95    2.14   0
   5  -2 -25  500.86    4.53   0
   5  -1 -31    0.68    3.07   0
   5   0 -35   -1.73    4.20   0
   5   0  18  150.35    3.38   0
   5   1 -39    9.54    4.34   0
   5   2  24  892.14    5.94   0
   5   6  32    3.59    4.35   0
   5   7  33   30.24    4.81   0
   6  -3 -18   21.68    2.20   0
   6  -2 -27  317.85    4.34   0
   6  -2  10  581.73    2.97   0
   6   0 -37  271.13    5.42   0
   6   0  19   81.22    2.86   0
   6   3  28  161.84    4.62   0
   6   6  33   22.22    4.48   0
   6   7  34   65.67    5.55   0
   7  -2 -29  203.67    3.87   0
   7   0 -38   -1.65    4.53   0
   7   6  34   66.33    6.29   0
   8  -3 -23   14.18    2.69   0
   8  -3 -22   22.74    2.45   0
   8  -3   6   12.65    1.45   0
   8  -2 -30   50.33    3.25   0
   8  -1 -35   17.73    3.95   0
   8   0  21   56.66    3.06   0
   8   1  24  165.64    3.88   0
   8   2  27   28.16    3.64   0
   8   3  29   84.38    4.82   0
   8   4  31   13.82    4.39   0
   8   5  33   41.57    5.57   0
   9  -3 -24  852.91    5.60   0
   9  -3 -23  292.05    3.98   0
   9  -3   7   10.41    1.71   0
   9  -1  18  218.76    3.88   0
   9   1  25    8.22    4.00   0
   9   3  30   47.54    5.08   0
  10  -3 -24   13.28    2.83   0
  10  -2 -31    3.15    3.39   0
  10  -1  18    1.41    2.49   0
  10   0  22 6018.11   15.26   0
  10   3  30   -0.87    5.14   0
  11  -3 -24    1.88    2.95   0
  11  -1  18  217.13    3.96   0
  11   0  22    4.79    3.54   0
  11   1  25   13.55    4.40   0
  12  -3 -23    0.14    2.79   0
  12  -3   7  116.55    2.26   0
  12  -2  13   99.17    2.84   0
  12  -1  18   26.96    3.27   0
  12   1  25    5.71    4.24   0
  13  -3   6  379.99    3.45   0
  13  -1  17   16.24    3.37   0
  13   0  21    1.84    4.02   0
  14  -2  11  151.92    3.46   0
  14  -1  16   13.43    3.49   0
  -6  10 -13   31.73    2.09   0
  -6  10 -12   14.90    2.07   0
  -6  10  -4    5.63    1.03   0
  -6  11 -16   89.27    3.17   0
  -6  12 -17   21.07    2.96   0
  -5   7 -16  624.78    4.14   0
  -5   8 -21   60.06    3.19   0
  -5   8   6   20.35    1.10   0
  -5  10 -25    3.80    3.53   0
  -5  10  10   24.60    1.72   0
  -5  11 -26   21.58    4.30   0
  -4   8 -28   40.62    3.78   0
  -4   9 -30   -3.15    3.94   0
  -4  12  17  119.76    3.50   0
  -4  13  17   -2.18    2.80   0
  -3   4   6  732.74    2.10   0
  -3   6 -29    2.74    3.31   0
  -3   7 -31  346.31    5.62   0
  -3   8 -33    1.13    4.49   0
  -3   9  19  268.60    3.75   0
  -3  10  20   59.63    3.32   0
  -3  12  21   16.15    3.40   0
  -2   3 -24   62.38    2.84   0
  -2   4 -28    7.83    2.88   0
  -2   5 -31    5.76    3.31   0
  -2   5  15  135.09    2.20   0
  -2   6 -34   49.54    3.97   0
  -2   7 -36  129.53    5.08   0
  -2  11  24   31.01    3.76   0
  -1   1 -18   23.57    2.09   0
  -1   2 -24  402.71    4.72   0
  -1   3  13   26.68    1.36   0
  -1   4 -32   19.47    4.02   0
  -1   5 -35  152.03    4.82   0
  -1   5  19   99.46    2.82   0
  -1   6 -37  226.26    5.48   0
  -1   7  23  788.33    5.91   0
  -1   8  24  167.20    3.82   0
  -1  10  26   35.14    3.44   0
   0   1 -24    6.94    2.55   0
   0   1   8    0.18    1.04   0
   0   2 -29  759.36    5.99   0
   0   3 -33   -0.99    3.58   0
   0   3  17    2.47    2.16   0
   0   4 -36   41.38    4.32   0
   0   5 -38   38.76    4.50   0
   0   6  24   27.94    2.84   0
   0   9  28    7.77    4.06   0
   1  -1 -12    0.36    1.25   0
   1  -1 -10   43.30    1.47   0
   1  -1  -9  719.41    3.11   0
   1  -1  -7  562.10    2.21   0
   1  -1  -6   40.40    1.05   0
   1  -1  -5   18.20    0.71   0
   1   0 -23   55.14    2.51   0
   1   0   7   21.75    1.01   0
   1   2 -33   43.30    3.75   0
   1   3 -36   54.65    4.15   0
   1   8  29    6.44    3.46   0
   1   9  30  410.45    6.00   0
   2   0 -27   76.91    3.49   0
   2   0  11   -0.63    1.29   0
   2   2 -35   16.31    4.40   0
   2   3 -38    2.09    4.93   0
   2   3  22  137.93    3.00   0
   2   4 -41   21.98    4.86   0
   2   8  31    4.52    4.17   0
   2   9  32  235.20    6.23   0
   3  -2 -14  349.73    2.64   0
   3  -1 -25   56.21    2.79   0
   3   0 -30    4.30    2.97   0
   3   0  14   61.19    1.83   0
   3   1 -34   76.30    4.39   0
   3   2 -38    2.52    4.25   0
   3   6  30    2.78    3.75   0
   4  -2 -21  121.91    2.89   0
   4  -2 -20  174.14    3.42   0
   4  -1 -28   59.90    3.04   0
   4  -1  12  230.31    2.35   0
   4   0 -33  150.12    3.97   0
   4   1 -36   15.64    5.15   0
   4   2 -39   29.98    5.12   0
   4   8  34   50.11    5.07   0
   5  -2 -24  744.60    5.12   0
   5  -2   8  438.43    2.28   0
   5   1 -38   37.42    4.35   0
   5   2  25  477.12    5.03   0
   5   6  33   21.62    5.05   0
   5   7  34    7.05    4.89   0
   6  -3 -17   60.43    2.07   0
   6  -3   2  315.46    1.26   0
   6  -2 -26  429.31    4.54   0
   6  -1 -32    4.74    3.24   0
   6   0 -36   -0.69    3.58   0
   6   1 -39  108.64    5.70   0
   6   1  23  130.86    3.33   0
   6   2  26  431.21    4.78   0
   6   5  32    6.63    4.38   0
   7  -3 -20  139.85    2.82   0
   7  -3 -19  160.29    2.83   0
   7  -2  12  212.37    2.60   0
   7  -1 -33   26.19    3.80   0
   7   0 -37    0.42    3.99   0
   7   0  21    8.55    2.63   0
   7   1  24  552.05    5.06   0
   7   4  31   11.70    4.39   0
   7   5  33   19.53    4.75   0
   8  -3 -21   30.24    2.47   0
   8  -2 -29  131.68    3.70   0
   8  -2  13  272.37    3.14   0
   8   0  22  316.19    4.54   0
   8   2  28   84.41    4.43   0
   8   3  30    9.93    4.04   0
   9  -3 -22  172.09    3.45   0
   9  -2 -29   53.37    3.88   0
   9  -2  14    5.66    2.36   0
   9  -1  19    7.42    3.10   0
   9   2  28   53.37    3.68   0
   9   4  32   26.29    5.03   0
  10  -3 -23    6.89    2.68   0
  10  -3   8   20.14    1.90   0
  10  -2 -30    4.84    3.24   0
  10  -2  14  251.31    3.50   0
  10   0  23   38.64    4.98   0
  10   1  26   39.81    4.46   0
  11  -3 -23   16.20    2.91   0
  11  -3   8  156.71    2.35   0
  11  -2  14  154.66    3.23   0
  11  -1  19   16.58    3.42   0
  11   0  23   -1.01    3.32   0
  11   1  26  235.77    5.48   0
  11   2  28    6.25    4.05   0
  12  -3 -22   29.15    2.77   0
  12  -2  14  292.32    3.94   0
  12  -1  19   35.37    3.63   0
  13  -3 -20   -1.24    2.70   0
  13  -2  13   69.85    2.97   0
  13  -1  18   41.76    3.63   0
  13   0  22    3.09    4.18   0
  14  -2  12   38.02    3.28   0
  -6  10 -11  874.04    3.87   0
  -6  10 -10   97.73    2.19   0
  -6  10  -9  248.96    2.37   0
  -6  10  -8   44.41    1.69   0
  -6  10  -7  110.17    1.77   0
  -6  10  -6   88.30    1.60   0
  -6  11 -15  710.21    4.54   0
  -6  11 -14   61.57    2.49   0
  -6  11  -1  267.27    1.39   0
  -6  12 -16   69.60    3.16   0
  -6  12 -15  104.38    3.09   0
  -5   8 -20   59.06    2.82   0
  -5   8 -19   60.08    2.78   0
  -5   9 -22   15.79    3.13   0
  -5  10 -24    6.24    3.45   0
  -5  11 -25  129.78    4.58   0
  -5  12  12  110.31    2.55   0
  -4   5 -17   95.01    2.40   0
  -4   5 -16    1.04    2.35   0
  -4   6 -22  527.14    4.21   0
  -4   6 -21   44.87    2.74   0
  -4   7 -25   64.16    3.12   0
  -4   7  11   39.96    1.70   0
  -4   8 -27  106.74    4.17   0
  -4   8  13    4.81    1.80   0
  -4   9 -29   26.67    3.48   0
  -4   9  15    2.66    2.22   0
  -4  10 -30   43.51    4.98   0
  -4  10  16  106.31    2.95   0
  -4  11  17   57.49    2.59   0
  -4  13  18    0.95    3.04   0
  -3   3 -12 1321.72    4.40   0
  -3   3 -11 1695.20    4.59   0
  -3   3  -3   24.52    0.66   0
  -3   4 -21  442.79    4.17   0
  -3   4 -20  162.96    3.67   0
  -3   5 -25  390.62    4.30   0
  -3   6 -28  141.61    3.63   0
  -3   6  14  158.72    2.48   0
  -3   7 -30   81.58    4.33   0
  -3   8 -32   16.53    4.53   0
  -3   8  18   57.32    2.67   0
  -3  11  21  286.36    4.27   0
  -2   2 -16    3.35    1.85   0
  -2   2 -15   50.77    2.20   0
  -2   3 -23   42.06    2.80   0
  -2   3 -22  125.16    3.67   0
  -2   6 -33   51.46    3.73   0
  -2   7 -34   55.69    4.70   0
  -2   7  20  110.42    2.78   0
  -2   8 -36   45.92    5.61   0
  -2   8  22   45.13    3.48   0
  -2  10  24   59.54    3.75   0
  -2  11  25   19.00    3.82   0
  -2  12  25   41.77    4.42   0
  -1   2   9 2155.86    4.45   0
  -1   4 -31   94.65    4.28   0
  -1   5 -34   17.26    4.08   0
  -1   6 -36   30.78    4.27   0
  -1   7 -38    4.68    4.31   0
  -1   8  25  160.43    4.15   0
  -1   9  26  220.32    4.51   0
  -1  10  27   22.11    4.26   0
   0   0 -15   19.00    1.80   0
   0   0 -14   26.67    1.90   0
   0   1 -23   58.83    2.59   0
   0   2 -28  464.53    4.89   0
   0   3 -32    7.54    3.29   0
   0   5 -37    1.96    4.03   0
   0   6 -39   18.36    4.65   0
   1   0 -22    2.12    2.17   0
   1   1 -28  182.44    3.72   0
   1   2 -32   49.53    3.74   0
   1   4  23   10.49    2.76   0
   1   5 -40   10.42    4.68   0
   1   5  25   32.22    2.86   0
   1   8  30   18.04    4.28   0
   2  -1 -19  619.74    4.74   0
   2   0 -26 1003.45    6.14   0
   2   1 -31  125.53    4.00   0
   2   3 -37   54.78    5.13   0
   2   4 -40   38.74    4.95   0
   2   6  29    6.13    3.55   0
   2   8  32   22.42    4.81   0
   2   9  33   24.59    5.03   0
   3  -2 -13  130.47    1.74   0
   3  -2 -12  124.26    1.77   0
   3  -1 -24   47.19    3.06   0
   3  -1 -23  701.07    5.46   0
   3  -1   9 2970.55    5.34   0
   3   0 -29   34.10    2.92   0
   3   0  15   34.18    2.19   0
   3   1 -33   71.48    4.27   0
   3   2 -37   47.98    4.46   0
   3   2  22  122.84    2.95   0
   3   3 -39   55.33    5.73   0
   3   6  31    4.35    4.44   0
   3   8  33    5.43    4.27   0
   4  -2 -19  412.76    3.77   0
   4  -2   5  502.83    1.80   0
   4  -1 -27   40.82    2.89   0
   4   0 -32   94.70    3.59   0
   4   1 -35  225.48    5.94   0
   4   2  24   17.62    2.97   0
   4   4  29  127.56    4.37   0
   5   0 -33    2.49    3.98   0
   5   0  19   -0.75    2.58   0
   5   1  23  424.25    4.72   0
   5   2 -40   16.46    4.62   0
   5   3  28   27.63    3.60   0
   5   4  30  154.78    4.70   0
   5   5  32    4.37    4.26   0
   5   7  35   -1.68    5.84   0
   6  -3 -15   84.04    1.98   0
   6  -2 -25  598.05    4.66   0
   6  -2  11  542.35    3.03   0
   6   0 -35   -1.06    3.19   0
   6   2  27  297.64    5.11   0
   6   3  29    1.65    3.45   0
   7  -3 -18  199.91    2.89   0
   7  -3   5 1637.08    3.60   0
   7  -1 -32   -0.30    3.32   0
   7   0 -36    8.25    3.99   0
   7   0  22    6.69    3.21   0
   7   2  28  173.34    4.99   0
   7   3  30   77.47    4.63   0
   8  -3 -20   66.17    2.52   0
   8  -3   7   13.12    1.50   0
   8  -2 -28   79.03    3.08   0
   8  -2  14  298.29    3.29   0
   8  -1 -33   61.49    4.06   0
   8  -1  19   18.35    2.64   0
   8   3  31   -0.53    4.70   0
   8   4  33   42.51    5.10   0
   9  -3 -21  392.56    4.07   0
   9  -3   8   58.01    1.83   0
   9   0  23   12.88    3.18   0
   9   2  29   47.19    4.39   0
   9   3  31    7.07    4.32   0
  10  -3 -22    5.45    2.54   0
  10  -2 -29    5.09    3.81   0
  10  -2  15  123.80    3.29   0
  10  -1  20    4.48    3.19   0
  10   2  29    2.07    3.87   0
  11  -3 -22  127.17    3.33   0
  11  -3 -21  344.19    4.02   0
  11  -2 -29    2.92    3.81   0
  11  -2  15   44.58    2.85   0
  12  -3   8   59.33    2.16   0
  12   0  23   22.81    4.03   0
  12   1  26   -3.89    3.83   0
  13  -3 -19    4.16    2.63   0
  13  -3   7  543.22    3.86   0
  13  -2  14   61.61    3.44   0
  13  -1  19   13.23    3.92   0
  14  -3   5   10.18    2.09   0
  14  -2  13  145.35    3.65   0
  -6  11 -13   21.81    2.24   0
  -6  11 -12    6.23    2.11   0
  -6  12 -14   10.10    2.46   0
  -6  13 -14    1.74    2.59   0
  -6  13   5   23.05    1.18   0
  -5   7 -14   29.08    2.02   0
  -5   7 -13    2.63    1.93   0
  -5   8 -18   15.01    2.43   0
  -5   9 -21  236.76    3.88   0
  -5   9   9  109.70    1.80   0
  -5  10 -23   25.37    3.08   0
  -5  10  11   35.24    1.81   0
  -5  11 -24    5.67    3.84   0
  -5  11  12   16.30    1.88   0
  -5  12  13    3.32    2.21   0
  -5  13  13    1.56    2.62   0
  -4   5 -15   91.62    2.57   0
  -4   5 -14 1179.66    4.56   0
  -4   7 -24   34.78    2.81   0
  -4   7 -23   -1.63    3.00   0
  -4   8 -26   80.98    3.63   0
  -4   9 -28    6.60    3.19   0
  -4  12  18   47.90    3.07   0
  -3   3 -10 1300.02    3.94   0
  -3   3  -9   83.83    1.44   0
  -3   3  -8    0.26    1.02   0
  -3   3  -4    2.26    0.65   0
  -3   7  17  215.34    3.13   0
  -3   8 -31   -0.21    4.31   0
  -3   9 -33   32.64    4.10   0
  -3   9 -32   79.38    4.75   0
  -3   9  20    7.46    2.92   0
  -3  10  21    5.59    2.97   0
  -3  11  22  125.10    3.86   0
  -2   2 -13   91.28    1.91   0
  -2   3 -21  479.35    4.56   0
  -2   4 -26  112.13    3.32   0
  -2   6 -31  121.98    4.46   0
  -2   6  19  510.40    4.47   0
  -2   7 -33  164.09    4.79   0
  -2   7  21  139.60    3.31   0
  -2   8 -35   75.50    4.69   0
  -2  10  25  103.37    3.96   0
  -1   1 -15    0.48    1.55   0
  -1   1 -14    7.81    1.51   0
  -1   5 -33  240.09    4.86   0
  -1   6 -35    7.12    4.05   0
  -1   7 -37   39.30    4.51   0
  -1   7  24  527.59    4.90   0
  -1   9  27   88.71    4.29   0
  -1  11  28  165.04    4.57   0
   0   3 -31    3.00    3.20   0
   0   3  18    1.47    2.01   0
   0   4  21  546.82    4.48   0
   0   5 -36   96.10    4.69   0
   0   6 -38   14.07    4.40   0
   0   7  27    4.00    3.19   0
   0   8  28    2.32    3.12   0
   0   9  29   11.31    3.90   0
   0  10  30  142.17    4.72   0
   1   0 -21    2.97    2.25   0
   1   0 -20    4.88    2.64   0
   1   0   8   -1.79    1.33   0
   1   3 -34   56.14    4.11   0
   1   4 -36   25.23    4.87   0
   1   4  24   97.70    3.73   0
   1   5 -39   12.80    4.60   0
   1   5  26   31.23    2.95   0
   1  10  32   -2.49    4.29   0
   2   0 -25 1126.10    6.49   0
   2   0  12  213.07    2.08   0
   2   2 -33  101.80    4.76   0
   2   4 -39   32.76    4.71   0
   2   6  30    3.52    3.97   0
   3  -2 -11  157.04    1.75   0
   3  -2 -10    9.79    1.16   0
   3  -1  10   27.24    1.49   0
   3   0 -28   30.15    2.90   0
   3   1 -32   20.74    3.96   0
   3   2 -36   47.16    4.23   0
   3   3 -38  425.10    7.42   0
   3   5  30   79.12    4.12   0
   3   7  33   66.40    4.93   0
   4  -2 -18  618.29    3.77   0
   4  -1 -26  178.29    3.51   0
   4  -1  13  226.64    2.64   0
   4   1 -34   17.24    4.56   0
   4   1  22    3.81    2.97   0
   4   3 -40    4.64    4.58   0
   4   6  33  191.21    5.63   0
   4   7  34   19.79    4.76   0
   5  -2 -21   64.40    3.12   0
   5  -2   9   64.00    1.46   0
   5  -1  15   67.95    2.02   0
   5   0 -32   31.65    3.95   0
   5   1 -36   10.79    3.99   0
   5   2 -39   39.86    4.73   0
   5   2  26    3.26    2.74   0
   5   3  29  254.86    5.15   0
   5   5  33   99.32    5.52   0
   5   6  34   20.87    4.77   0
   6  -3 -14  141.75    2.13   0
   6  -1  17   37.08    2.51   0
   6   0 -34    0.67    3.17   0
   6   1  25  242.97    4.26   0
   6   3  30    5.18    3.44   0
   6   6  35   36.25    4.83   0
   7  -3 -17  190.78    2.72   0
   7  -2 -26  121.79    3.28   0
   7  -2 -25  126.98    3.65   0
   7  -2  13  149.74    2.62   0
   7  -1 -31   62.72    3.61   0
   7   0 -35    4.35    3.83   0
   7   1 -38    2.32    5.09   0
   7   1  26  417.13    5.61   0
   7   3  31  314.86    6.89   0
   7   4  33   11.16    5.23   0
   8  -2 -27   30.84    2.76   0
   8  -1 -32  271.46    4.87   0
   8   0 -36    1.47    3.94   0
   8   0  23  491.65    4.90   0
   9  -3 -20    9.89    2.63   0
   9  -2  15   12.70    2.47   0
   9  -1 -32    1.17    4.00   0
   9   0  24    0.81    3.63   0
   9   1  27   66.58    4.24   0
   9   2  30   41.98    4.77   0
  10  -3 -21    0.14    2.50   0
  10  -3   9   19.14    1.83   0
  10  -2 -28   56.47    3.81   0
  10   0  24  330.91    4.81   0
  10   1  27   22.78    3.92   0
  10   2  30    1.02    4.55   0
  11  -3 -20   19.04    2.74   0
  11  -3   9  302.49    2.85   0
  11  -2 -28    5.19    3.71   0
  11   0  24    2.56    3.68   0
  12  -3 -20   20.75    2.90   0
  12  -2  15  150.26    3.23   0
  12  -1  20   -2.91    3.26   0
  12   0  24   18.72    4.38   0
  14  -3   6   15.96    2.32   0
  -6  10   1   -0.01    0.03   0
  -6  11 -11   13.08    1.98   0
  -6  11 -10    1.46    1.80   0
  -6  12 -13    3.15    2.23   0
  -6  12 -12   45.54    2.51   0
  -6  13 -13    3.83    2.62   0
  -5   7 -12   34.16    1.76   0
  -5   7 -11  141.16    2.10   0
  -5   8   7   19.37    1.22   0
  -5   9 -20   44.50    3.10   0
  -5  10 -22    1.80    2.89   0
  -5  10 -21   12.06    3.23   0
  -5  11 -23  298.88    4.80   0
  -4   5 -13  154.27    2.40   0
  -4   6 -19  196.01    3.28   0
  -4   7 -22   37.02    3.00   0
  -4   7  12  102.52    2.01   0
  -4   8 -25   68.71    3.62   0
  -4   9 -27    4.45    3.16   0
  -4   9  16   40.00    2.21   0
  -4  10 -28   27.47    4.11   0
  -4  11  18    8.77    2.55   0
  -4  13  19   -0.55    2.91   0
  -3   3  -7   74.51    1.14   0
  -3   3  -6  215.93    1.40   0
  -3   3  -5    6.51    0.70   0
  -3   4 -18  614.04    4.13   0
  -3   5 -23   16.56    2.58   0
  -3   6  15   80.18    2.22   0
  -3   7 -28   35.16    3.82   0
  -3   8 -30    9.87    4.19   0
  -3   8  19   67.57    2.39   0
  -3   9  21  446.12    4.51   0
  -3  10  22    1.28    3.02   0
  -3  12  23    0.16    3.53   0
  -2   2 -12   25.05    1.32   0
  -2   4 -25  231.44    3.63   0
  -2   5 -28   14.05    2.67   0
  -2   5  17 1521.53    5.75   0
  -2   6 -30    2.43    3.85   0
  -2   8 -34   77.95    4.33   0
  -2  11  26    2.18    3.92   0
  -1   3 -26    0.28    2.74   0
  -1   5 -32   55.18    3.68   0
  -1   5  21   79.69    3.17   0
  -1   6 -34   23.86    4.08   0
  -1   7 -36    7.44    4.26   0
  -1   7  25  277.59    4.39   0
  -1  10  28   19.65    3.82   0
   0   2  15  997.33    4.15   0
   0   3 -30    4.72    3.05   0
   0   4 -33  145.69    4.15   0
   0   5 -35   -1.71    4.00   0
   0   6 -37  279.54    5.69   0
   0   6  26   -5.81    2.88   0
   0   7  28    6.54    3.70   0
   0   8  29   14.53    3.31   0
   0   9  30   -2.51    4.16   0
   0  10  31    4.32    4.43   0
   1   0 -19   64.49    2.72   0
   1   1  14    6.65    1.57   0
   1   5 -38   32.71    4.66   0
   1   5  27   67.54    3.53   0
   1   8  31   59.66    3.94   0
   1   9  32    0.17    4.16   0
   2   1 -29  257.66    4.27   0
   2   2 -32   88.77    4.41   0
   2   2  21   24.17    2.37   0
   2   3 -35  266.52    5.81   0
   2   3  24   75.14    2.96   0
   2   4  27   32.95    3.73   0
   2   5 -40   11.15    4.98   0
   2   5  29  370.75    5.38   0
   2   8  33  105.93    4.87   0
   2   9  34    2.07    4.64   0
   3  -2  -9  101.81    1.37   0
   3   0 -27   38.21    2.84   0
   3   0  16   52.25    2.05   0
   3   1 -31   31.78    4.16   0
   3   3 -37  557.58    7.67   0
   3   4 -40    9.47    4.81   0
   3   6  32    9.02    4.09   0
   3   7  34   22.20    4.95   0
   3   8  35   46.41    5.47   0
   4  -2   6  130.87    1.22   0
   4   0 -30    8.03    3.93   0
   4   1 -33  220.57    5.03   0
   4   3 -39   25.17    4.56   0
   4   3  28   54.09    3.53   0
   4   4  30  251.01    4.89   0
   4   5  32   56.34    4.34   0
   4   6  34   43.52    5.38   0
   5  -2 -20   14.29    2.91   0
   5  -1 -27   55.97    2.92   0
   5  -1  16   36.77    2.54   0
   5   0 -31    0.99    3.74   0
   5   1 -35  159.57    4.91   0
   5   1  24    2.89    2.85   0
   5   2 -38   37.15    4.31   0
   5   2  27    4.94    3.05   0
   5   4  32   61.50    4.86   0
   5   6  35   24.56    4.98   0
   6  -3   3  413.65    1.51   0
   6  -2 -23  284.34    3.54   0
   6  -1 -29  220.92    3.84   0
   6   0 -33  152.87    4.05   0
   6   0  22  106.87    3.46   0
   6   2 -39   25.48    5.21   0
   6   3  31    3.58    4.61   0
   7  -3 -16  409.40    3.14   0
   7  -3   6 1629.24    3.86   0
   7  -2  14  369.99    3.67   0
   7  -1 -30   95.19    3.65   0
   7   0 -34   17.87    3.67   0
   7   1 -37   65.13    5.35   0
   7   2  29  234.51    4.88   0
   7   5  35   -0.13    5.29   0
   8  -3   8   25.65    1.56   0
   8  -2 -26   -0.21    2.53   0
   8  -1  20    1.51    2.30   0
   8   0 -35    3.74    3.94   0
   9  -3 -19  241.15    3.18   0
   9  -3   9  119.99    2.16   0
   9  -2 -26    2.37    3.06   0
   9  -2  16    1.78    2.54   0
   9  -1 -31   38.50    4.03   0
   9  -1  21  287.61    4.54   0
   9   1  28   22.91    4.22   0
   9   3  33   29.11    5.19   0
  10  -3 -20   53.84    2.66   0
  10  -3  10    7.05    1.83   0
  10  -2 -27   44.65    3.47   0
  10  -2  16 2040.21    7.61   0
  10  -1 -32    3.95    3.57   0
  10  -1  21    7.17    3.40   0
  10   0  25   29.67    4.15   0
  10   1  28    9.42    4.45   0
  11  -3 -19  193.26    3.17   0
  11  -3  10  104.62    2.44   0
  11  -2 -27   10.27    3.48   0
  11  -2  16    6.66    2.71   0
  11  -1  21  135.28    3.99   0
  11   0  25    2.23    4.15   0
  12  -3 -19   35.43    2.72   0
  12  -3   9   38.35    2.01   0
  12  -2  16   83.57    3.16   0
  12  -1  21   -2.57    3.52   0
  13  -3   8  417.67    3.55   0
  13  -2  15   92.02    3.35   0
  13  -1  20   23.64    4.11   0
  14  -2  14   99.32    3.51   0
  -6  11  -9   40.74    1.92   0
  -6  11  -8   14.38    1.76   0
  -6  11  -2   76.81    1.25   0
  -6  12 -11  104.89    2.71   0
  -6  13 -12   12.75    2.64   0
  -6  13 -11   26.62    2.42   0
  -5   7 -10  358.38    2.56   0
  -5   8 -16   92.69    2.57   0
  -5   9 -19    8.81    2.70   0
  -5   9 -18   23.82    2.99   0
  -5   9  10  449.73    2.67   0
  -5  10 -20   49.25    3.23   0
  -5  10  12    1.80    1.78   0
  -5  11 -22    9.37    3.36   0
  -5  11 -21   47.50    3.52   0
  -5  11  13   90.77    2.29   0
  -5  12 -22   19.96    3.92   0
  -5  13  14   15.33    2.56   0
  -4   5 -12  449.70    2.89   0
  -4   8  15  488.28    3.51   0
  -4   9 -26    9.07    3.01   0
  -4   9  17   25.33    2.54   0
  -4  10 -27  192.23    4.84   0
  -4  11  19  258.94    3.73   0
  -3   5 -22  118.19    3.07   0
  -3   5 -21  109.05    3.55   0
  -3   6 -25  265.74    3.92   0
  -3   7 -27  155.84    4.34   0
  -3   7  18  216.55    3.27   0
  -3   8 -29   85.34    4.44   0
  -3   8  20   74.86    2.91   0
  -3   9 -31   10.56    3.85   0
  -3   9 -30   49.97    4.47   0
  -3  12  24   17.00    3.62   0
  -2   2 -11   25.81    1.26   0
  -2   3 -19  481.56    4.03   0
  -2   4 -24   10.81    2.67   0
  -2   4  14 1303.57    4.42   0
  -2   5 -27    1.27    2.62   0
  -2   6 -29    7.28    3.69   0
  -2   6  20  378.87    3.82   0
  -2   7 -31    4.48    3.67   0
  -2   8 -33  118.41    4.96   0
  -2   8  24  106.09    3.87   0
  -2   9 -34    1.16    4.67   0
  -2   9  25   23.93    3.05   0
  -2  10  26    9.30    3.63   0
  -2  11  27    9.95    4.00   0
  -1   1 -11   31.26    1.68   0
  -1   3 -25   64.22    2.95   0
  -1   4 -28   76.44    3.12   0
  -1   5 -31    0.81    3.25   0
  -1   6  24  139.72    3.99   0
  -1   7 -35   50.87    4.27   0
  -1   8 -36   24.04    5.25   0
  -1   9  28   17.85    3.60   0
  -1  10  29   16.65    3.74   0
   0   0 -10    4.11    1.29   0
   0   1 -20    7.81    2.11   0
   0   1  10    5.86    1.23   0
   0   2 -25 1084.17    6.20   0
   0   3 -29   30.05    3.18   0
   0   3  19    7.53    2.15   0
   0   4 -32   88.45    3.77   0
   0   4  22  341.17    3.95   0
   0   5 -34   36.59    4.15   0
   0   5  25    4.71    3.45   0
   0   6 -36   -0.36    4.10   0
   0   6  27 1155.45    7.16   0
   0   7 -38    2.22    4.46   0
   0   9  31   -1.13    4.81   0
   1   0 -18   13.58    1.98   0
   1   0   9   25.78    1.55   0
   1   1  15    1.76    1.72   0
   1   2 -29  309.94    4.36   0
   1   3 -32   16.56    3.47   0
   1   5 -37    6.92    4.22   0
   1   6 -39  112.20    5.23   0
   1   6  29  263.72    4.43   0
   1   8  32  236.77    5.11   0
   1   9  33   17.38    4.37   0
   2  -1 -15  146.53    2.47   0
   2  -1   6   17.87    1.11   0
   2   1 -28  235.06    3.97   0
   2   2 -31    5.25    3.80   0
   2   2  22    7.03    2.44   0
   2   3  25   53.99    2.91   0
   2   5 -39   44.37    5.17   0
   2   8  34   73.82    4.83   0
   3  -2  -6 3569.81    4.33   0
   3  -2  -4 1582.16    2.32   0
   3  -1  11  111.58    1.81   0
   3   0 -26    4.44    2.66   0
   3   0  17    4.02    2.09   0
   3   1 -30   27.95    3.99   0
   3   2 -34   54.74    3.89   0
   3   2  24   77.54    2.98   0
   3   4 -39   13.42    4.84   0
   3   6  33   25.20    4.37   0
   4  -2 -16  409.24    3.09   0
   4  -2 -15 1433.13    4.85   0
   4  -1 -23   13.69    3.08   0
   4  -1  14  553.38    3.41   0
   4   0 -29 3102.51   10.53   0
   4   1 -32   20.07    3.96   0
   4   1  23   11.23    2.70   0
   4   2 -36   62.47    4.61   0
   4   3 -38   30.82    5.43   0
   4   3  29    8.14    3.39   0
   4   4  31    6.08    4.02   0
   4   5  33    5.53    4.18   0
   4   7  36   46.79    4.92   0
   5  -2 -19   71.68    2.98   0
   5  -2  10  424.81    2.69   0
   5  -1 -26   35.00    2.72   0
   5   0  21    1.95    2.64   0
   5   2 -37   31.69    4.44   0
   5   6  36  162.75    6.49   0
   6  -3 -11  581.71    2.85   0
   6  -2 -22  367.14    3.69   0
   6  -2  13  207.37    2.47   0
   6  -1 -28   -2.51    2.66   0
   6   0 -32  129.84    3.93   0
   6   0  23  214.11    4.02   0
   6   1 -35    4.11    4.34   0
   6   1  26   18.65    3.07   0
   6   2  29    2.91    3.31   0
   6   5  35   28.31    5.07   0
   7  -3 -15  321.80    2.80   0
   7  -2 -24   64.46    2.77   0
   7  -1  20  199.61    4.10   0
   7   0 -33   37.17    4.21   0
   7   0  24   30.78    3.28   0
   7   2  30   72.86    4.14   0
   8  -3 -17   24.19    2.12   0
   8  -2 -25  115.06    3.10   0
   8  -2  16  390.31    3.81   0
   8  -1 -30   13.57    3.56   0
   8  -1  21   15.76    2.97   0
   8   0 -34   44.86    4.11   0
   8   0  25  327.03    4.93   0
   8   1  28    8.39    3.41   0
   8   2  31    0.90    4.51   0
   8   3  33    2.54    4.19   0
   9  -3 -18   26.91    2.41   0
   9  -3  10    0.28    1.92   0
   9  -2 -25   29.32    3.15   0
   9  -2  17   53.96    2.67   0
   9   0 -34    3.42    4.14   0
   9   0  25   33.35    3.28   0
  10  -3 -19  169.62    3.04   0
  10  -2 -26   15.09    3.06   0
  10  -1 -31    3.18    3.53   0
  10  -1  22    6.89    3.54   0
  10   0  26   94.45    4.22   0
  10   1  29   20.20    4.78   0
  11  -3 -18  128.07    2.74   0
  11  -2 -26    4.63    3.36   0
  11  -2  17    7.28    2.78   0
  11  -1  22  239.56    4.57   0
  11   0  26    1.93    3.99   0
  11   1  29   11.01    4.59   0
  12  -3 -18   12.93    2.40   0
  12  -3  10   35.59    2.18   0
  12  -2 -25   39.95    3.75   0
  12  -1  22    1.03    3.61   0
  13  -3 -16  209.39    3.32   0
  13  -3   9   69.71    2.55   0
  13  -2  16  154.98    3.74   0
  13  -1  21  174.40    4.87   0
  14  -3 -14    4.53    2.09   0
  14  -3   7    8.39    2.27   0
  14  -2  15   34.79    3.44   0
  -6  11  -7   22.18    1.73   0
  -6  11  -6   10.81    1.59   0
  -6  11  -5  294.31    2.17   0
  -6  11  -4  102.18    1.56   0
  -6  11  -3  449.56    2.04   0
  -6  12 -10   29.64    2.14   0
  -6  12  -9   16.86    2.09   0
  -6  13 -10  108.82    2.77   0
  -6  13   6   22.19    1.23   0
  -5   7  -8  473.29    2.48   0
  -5   7  -7   53.12    1.55   0
  -5   7  -1  347.81    1.23   0
  -5   8   8   92.24    1.52   0
  -5  10 -19  105.52    3.20   0
  -5  11 -20   12.12    3.27   0
  -5  11  14    6.68    2.04   0
  -5  12 -21   12.72    3.59   0
  -5  13  15   21.51    2.79   0
  -4   6 -17  189.03    3.07   0
  -4   7 -20  186.99    3.48   0
  -4   8 -23  308.77    4.35   0
  -4   9 -25   34.44    3.00   0
  -4  10 -26   11.08    3.91   0
  -4  10  19   22.00    2.89   0
  -4  11 -27   79.29    4.25   0
  -4  12  20   67.50    3.44   0
  -3   4 -16   47.69    2.09   0
  -3   4 -15   19.57    2.13   0
  -3   4   8  102.33    1.25   0
  -3   5 -20 1071.75    6.02   0
  -3   5  13  520.70    2.96   0
  -3   7 -26  112.48    3.93   0
  -3   7  19  210.22    3.20   0
  -3   8 -28  217.74    4.96   0
  -3   8  21   33.19    2.67   0
  -3  10 -31   52.92    4.30   0
  -3  10  23    5.20    2.95   0
  -3  11  24   -2.09    3.57   0
  -2   2  -9  382.70    2.27   0
  -2   2   2  462.18    0.89   0
  -2   3  10   11.35    1.02   0
  -2   4  15 1397.56    5.08   0
  -2   5  18  144.12    2.88   0
  -2   6 -28   53.95    3.97   0
  -2   6  21  637.68    5.07   0
  -2   8 -32   18.57    4.40   0
  -2   9 -33   13.42    4.69   0
  -2   9  26    1.29    3.66   0
  -2  10  27   41.65    4.01   0
  -1   2 -19  721.03    5.06   0
  -1   3 -24   51.60    3.20   0
  -1   3  16  854.48    4.11   0
  -1   4 -27   43.48    3.58   0
  -1   5  22   33.74    2.83   0
  -1   6 -32    3.20    4.36   0
  -1   7 -34    0.53    3.95   0
  -1   7  26  399.32    4.67   0
  -1   8 -35   20.36    5.20   0
  -1   8  28   15.19    4.01   0
  -1  10  30   27.03    4.55   0
   0   0  -8 2071.82    4.15   0
   0   0  -7    3.41    1.30   0
   0   1  11   98.37    1.82   0
   0   2 -24 1110.47    5.92   0
   0   3 -28   32.53    3.11   0
   0   3  20   10.47    2.31   0
   0   4 -31   24.27    3.54   0
   0   5 -33    0.31    4.41   0
   0   6 -35    3.75    4.66   0
   0   7 -37   -3.61    4.59   0
   0   7  29    1.95    3.44   0
   1   0 -17  137.83    2.33   0
   1   2 -28  269.15    4.08   0
   1   3 -31   28.14    3.38   0
   1   4 -34   15.22    4.02   0
   1   4  26  186.56    3.80   0
   1   5 -36    7.99    4.16   0
   1   6 -38   28.29    4.58   0
   1   6  30   48.53    3.60   0
   1   8  33   68.49    5.40   0
   2  -1 -14   80.69    1.91   0
   2   0 -22   11.75    2.39   0
   2   1 -27   94.23    3.45   0
   2   4  28    9.38    2.91   0
   2   5 -38   40.70    5.04   0
   2   5  30   88.14    3.87   0
   2   6  32   83.54    4.48   0
   2   8  35   75.84    5.53   0
   3  -1 -19 2858.53    8.06   0
   3   0 -25    8.12    2.72   0
   3   1 -29  562.70    5.58   0
   3   2 -33  121.53    4.11   0
   3   3 -36  388.39    6.42   0
   3   4 -38   36.58    4.51   0
   3   4  30  109.38    4.07   0
   3   7  35  119.99    5.11   0
   4  -2 -14 1283.73    4.48   0
   4  -1 -22   -1.46    2.99   0
   4  -1  15 4058.35    8.32   0
   4   0 -28  691.40    5.73   0
   4   1  24   92.77    3.12   0
   4   3  30  115.61    4.75   0
   4   4  32    3.81    3.76   0
   4   5  34   11.53    4.92   0
   4   6  35   11.73    4.65   0
   5  -2  11 2983.56    6.08   0
   5  -1 -25   34.31    2.80   0
   5  -1  17  409.04    3.56   0
   5   0  22    3.46    2.61   0
   5   2 -36  188.08    5.78   0
   5   3 -39   27.09    4.88   0
   5   3  31   89.12    4.22   0
   5   4  33    7.68    4.20   0
   6  -3  -9  220.89    1.83   0
   6  -3   4  541.11    1.84   0
   6  -2 -21  606.37    4.27   0
   6  -1  19 1669.06    6.62   0
   6   0 -31  108.10    3.88   0
   6   2 -37   27.58    5.12   0
   6   3  32    9.25    4.13   0
   6   5  36  148.74    5.63   0
   7  -3 -14  190.99    2.27   0
   7  -3   7 2392.35    4.76   0
   7  -2  15  700.09    4.13   0
   7   0 -32   44.29    4.43   0
   7   0  25    1.30    3.15   0
   7   1 -36   20.89    4.20   0
   7   1  28  190.31    4.66   0
   7   2  31    2.89    5.08   0
   7   3  33   65.87    4.72   0
   7   4  35   55.94    4.82   0
   8  -3 -16  179.29    2.61   0
   8  -3   9   10.66    1.56   0
   8   1 -36   22.05    5.00   0
   8   1  29   12.76    4.08   0
   8   3  34   20.39    5.51   0
   9  -3 -17  808.73    4.45   0
   9  -1 -30  444.19    5.35   0
   9   0  26   -2.72    3.18   0
   9   1  29   54.31    4.10   0
   9   2  32  201.95    5.48   0
  10  -3 -18   43.74    2.38   0
  10  -3  11    2.84    1.93   0
  10  -2 -25  122.65    3.64   0
  10  -2  18    2.40    3.12   0
  10  -1 -30   32.32    4.00   0
  10  -1  23   16.68    3.34   0
  10   2  32  172.96    5.65   0
  11  -3  11    7.42    2.10   0
  11  -2  18    3.58    2.81   0
  11  -1  23   32.44    3.58   0
  12  -3 -17   43.73    2.51   0
  12  -3  11   14.92    2.25   0
  12  -2 -24   94.82    3.69   0
  12   0  26   72.86    4.80   0
  13  -3 -15  143.77    3.01   0
  13  -3  10  105.39    2.74   0
  13  -1  22   55.45    4.19   0
  14  -3 -13   31.39    2.19   0
  14  -3   8    6.57    2.35   0
  -6  12  -8   12.94    1.92   0
  -6  12  -7    2.58    1.81   0
  -6  12   6   26.89    1.11   0
  -6  13  -9   28.57    2.30   0
  -6  13  -8    2.76    2.25   0
  -5   7  -6 1369.22    3.38   0
  -5   7  -5   37.02    1.40   0
  -5   8 -13  212.45    2.86   0
  -5  10 -18    4.14    2.59   0
  -5  10  13  184.66    2.42   0
  -5  11 -19   90.63    3.42   0
  -5  12 -20    1.08    3.09   0
  -4   5  -9  369.18    2.33   0
  -4   6 -15  170.00    2.72   0
  -4   6  10  173.97    1.87   0
  -4   7 -19   44.64    2.81   0
  -4   8 -22  166.88    3.56   0
  -4   8  16  191.06    2.87   0
  -4   9  18  134.63    3.01   0
  -4  10 -25  114.75    4.27   0
  -4  11 -26    5.72    3.80   0
  -4  11  20   78.29    3.05   0
  -4  12  21   25.97    3.65   0
  -3   5 -19 1044.00    5.69   0
  -3   6 -23  102.62    3.10   0
  -3   7 -25   37.98    3.38   0
  -3   8 -27  185.57    4.78   0
  -3   9 -29   49.74    3.88   0
  -3   9  23  346.34    4.62   0
  -3  10 -30    0.78    3.76   0
  -3  10  24    8.86    3.21   0
  -3  11  25   30.27    3.63   0
  -3  12  25   46.88    4.03   0
  -2   2  -8 1371.30    3.48   0
  -2   2  -7 1255.06    3.17   0
  -2   3  11  170.81    1.82   0
  -2   4 -22   26.20    2.64   0
  -2   5  19   69.97    2.98   0
  -2   7 -30   85.98    3.73   0
  -2   7  24   65.90    3.15   0
  -2   8  25  116.79    3.37   0
  -2  11  28    1.76    3.46   0
  -1   1  -9  717.50    3.31   0
  -1   2 -18 3741.38    8.61   0
  -1   3 -23  752.20    5.35   0
  -1   4 -26  182.17    4.32   0
  -1   4  20  179.30    3.22   0
  -1   5 -29 1159.37    7.22   0
  -1   6 -31  202.34    5.00   0
  -1   6  25  245.26    3.79   0
  -1   7 -33   29.73    4.00   0
  -1   9  30  504.76    6.57   0
   0   0  -6    9.05    1.00   0
   0   1 -18   18.61    2.01   0
   0   3  21   15.53    2.92   0
   0   5 -32   39.37    4.14   0
   0   5  26   36.22    2.90   0
   0   6 -34   -3.72    4.86   0
   0   7 -36    9.50    4.15   0
   0   7  30    5.95    3.41   0
   0   8  31   16.35    3.65   0
   0   9  32    1.04    3.99   0
   1   0 -16    2.54    1.78   0
   1   0  10    5.24    1.29   0
   1   4 -33  201.30    4.62   0
   1   5  29 1137.55    7.25   0
   1   7 -38   -0.52    5.55   0
   1   7  32    0.52    3.77   0
   2  -1 -13  171.91    2.02   0
   2   1 -26  691.58    5.22   0
   2   2 -30    1.33    3.30   0
   2   3 -33  168.87    4.55   0
   2   4 -35  155.00    4.71   0
   2   4  29   27.62    3.35   0
   2   5  31    4.51    3.48   0
   2   7  34   60.13    4.51   0
   3  -1 -18 2067.97    6.61   0
   3  -1  12   41.88    1.42   0
   3   0 -24    4.61    3.19   0
   3   0  18   -1.50    2.09   0
   3   2  26   23.38    2.98   0
   3   3 -35  586.52    6.91   0
   3   4 -37    5.43    4.39   0
   3   6  35   33.34    5.03   0
   4  -2 -13  622.61    3.18   0
   4  -2   8   31.92    1.16   0
   4   0 -27  193.79    3.86   0
   4   1 -31   99.33    3.66   0
   4   2 -34   67.74    4.32   0
   4   4 -39    9.18    4.94   0
   4   6  36   -0.87    4.52   0
   5  -1 -24    5.15    2.58   0
   5   0 -29    5.49    2.87   0
   5   0  23    4.89    3.19   0
   5   1 -32   64.04    4.27   0
   5   1  26   36.17    2.98   0
   5   2 -35   24.21    4.90   0
   5   3  32  474.28    6.11   0
   5   4  34    7.58    4.39   0
   5   5  36    1.85    5.36   0
   6  -3  -8  251.02    1.77   0
   6  -2 -20  409.04    3.91   0
   6   0 -30    5.77    3.77   0
   6   0  24   27.46    2.86   0
   7  -3   8 2750.05    5.36   0
   7  -2 -22   52.44    2.59   0
   7  -2  16  245.57    3.35   0
   7  -1  21 1410.48    6.55   0
   7   0 -31    3.62    3.79   0
   7   1 -35   50.34    4.33   0
   7   1  29   36.82    4.35   0
   7   3  34   10.12    4.30   0
   8  -3 -15  642.13    3.58   0
   8  -3  10   22.00    1.77   0
   8  -2 -23   57.74    3.08   0
   8  -2  17  343.03    3.42   0
   8  -1 -28    6.87    3.82   0
   8   0 -32   62.11    5.06   0
   8   2  32   20.10    4.22   0
   9  -3 -16 1071.20    4.91   0
   9  -1 -29   58.39    3.59   0
   9   0  27   14.27    4.00   0
  10  -3 -17   37.67    2.15   0
  10  -1 -29   16.54    4.21   0
  10   0  27    6.68    3.73   0
  10   1  30   28.67    4.17   0
  11  -3 -17    5.97    2.24   0
  11  -2  19    6.24    3.19   0
  11  -1 -29    2.30    4.23   0
  11   0  27    8.70    3.63   0
  12  -3 -16   75.87    2.67   0
  12  -2  18  304.98    4.33   0
  12  -1  23    1.24    3.72   0
  13  -3 -14  104.17    2.86   0
  13  -2  18    1.91    3.38   0
  14  -3 -12    2.48    1.97   0
  14  -3   9   36.52    2.63   0
  -6  12  -6   27.66    1.81   0
  -6  13  -7   47.53    2.16   0
  -6  13   7   46.88    1.34   0
  -5   7  -4  800.80    2.40   0
  -5   7  -3 1530.40    2.85   0
  -5   8 -12  318.70    3.04   0
  -5   8   9   18.48    1.42   0
  -5   9 -15  267.18    3.33   0
  -5  10 -17   31.36    2.63   0
  -5  10  14   23.86    2.15   0
  -5  11 -18    0.56    2.94   0
  -5  11  15    2.92    2.07   0
  -5  12 -19   68.20    3.69   0
  -5  12  16    9.45    2.50   0
  -4   5  -7  216.87    1.87   0
  -4   6 -14   56.83    2.06   0
  -4   6  11  375.66    2.49   0
  -4   7 -18   26.70    2.67   0
  -4   8 -21   15.53    2.37   0
  -4   8  17  432.62    3.66   0
  -4   9 -23  125.88    3.22   0
  -4   9  19  555.53    4.50   0
  -4  10 -24   72.30    3.98   0
  -4  11 -25   35.67    3.94   0
  -3   4 -13    3.96    1.53   0
  -3   5 -18  908.98    5.17   0
  -3   6  18   19.21    2.34   0
  -3   7 -24   14.26    3.16   0
  -3   7  20  126.91    3.00   0
  -3   9 -28    5.11    3.22   0
  -3  10 -29    1.01    3.72   0
  -3  10  25    4.89    3.25   0
  -2   2  -6 1078.88    2.78   0
  -2   4 -21  119.99    3.00   0
  -2   4  16  499.96    3.29   0
  -2   5 -24  875.76    5.66   0
  -2   5  20   12.53    2.90   0
  -2   6  22  386.32    4.01   0
  -2   7 -29  225.06    4.42   0
  -2   8 -30   58.30    4.63   0
  -2   8  26    0.09    3.35   0
  -2   9  27   36.16    3.24   0
  -2  11  29    2.04    4.12   0
  -1   1  -7  551.07    2.30   0
  -1   2 -17 1928.97    6.14   0
  -1   3 -22 1081.13    6.01   0
  -1   3  17  356.27    3.07   0
  -1   4 -25  519.54    5.37   0
  -1   5 -28   90.94    3.33   0
  -1   5  24    3.62    3.38   0
  -1   6 -30   54.45    4.21   0
  -1   7 -32   -1.48    4.15   0
  -1   8 -34   94.33    4.76   0
  -1   8  29    7.80    3.43   0
  -1  10  31    0.16    3.69   0
   0   1 -17  146.37    2.41   0
   0   1  12    4.59    1.37   0
   0   2 -22   14.04    2.39   0
   0   5 -31    1.32    3.83   0
   0   5  27    1.91    2.69   0
   0   7 -35    2.74    4.08   0
   0   7  31    3.20    3.72   0
   0   8 -36    1.03    4.80   0
   0   8  32   61.80    3.86   0
   1   0 -15   -0.35    1.50   0
   1   0  11  100.54    1.87   0
   1   1 -21   51.01    2.77   0
   1   2 -26  853.60    5.73   0
   1   2  21  151.70    3.00   0
   1   3 -29  548.18    5.40   0
   1   5  30   -1.68    4.13   0
   1   8  34   85.73    4.70   0
   2  -1 -12  924.64    3.62   0
   2  -1   8  308.00    2.06   0
   2   0 -20   17.52    2.22   0
   2   3 -32   34.93    3.86   0
   2   4 -34   74.63    4.90   0
   2   6 -38    2.08    4.76   0
   3  -1 -17  376.43    3.62   0
   3   0 -23   29.72    3.51   0
   3   1 -28  413.10    4.67   0
   3   7  37   42.38    5.75   0
   4  -2 -12  781.53    3.32   0
   4  -1 -21  334.04    3.70   0
   4  -1  16  460.93    3.47   0
   4   1 -30    6.09    3.14   0
   4   1  25  515.78    4.75   0
   4   3 -36   15.11    4.55   0
   4   3  31  173.46    4.64   0
   4   6  37    3.76    5.00   0
   5  -2  12  902.75    3.61   0
   5  -1 -23  434.81    4.49   0
   5  -1  19  107.63    3.43   0
   5   0 -28    0.26    2.66   0
   5   1  27   61.47    3.04   0
   5   2  30   86.26    3.82   0
   5   3 -37  142.48    4.98   0
   5   4 -39    1.88    5.60   0
   5   5  37    2.13    5.39   0
   6  -3  -7   40.38    1.14   0
   6  -3   5  116.09    1.34   0
   6  -2 -19  521.81    4.34   0
   6  -2  15  720.50    4.16   0
   6  -1 -25  236.44    3.70   0
   6  -1  21  797.08    5.54   0
   6   0 -29  111.92    4.49   0
   6   1 -33  101.66    4.06   0
   6   3  34    6.50    5.03   0
   6   4  36    2.86    4.49   0
   7  -3 -12  159.51    1.96   0
   7  -2 -21  140.37    3.07   0
   7  -2  17   22.09    2.69   0
   7   0  26   38.62    2.95   0
   7   1 -34    1.09    3.65   0
   7   2 -37    5.22    4.64   0
   8  -3 -14  417.60    3.10   0
   8  -3  11   23.28    1.84   0
   8  -2 -22   44.75    2.96   0
   8  -1 -27   52.14    3.74   0
   8  -1  23   32.78    2.81   0
   8   0 -31   25.14    4.35   0
   8   0  27  330.36    4.61   0
   8   1  30   13.26    3.53   0
   8   2  33  100.91    4.79   0
   9  -3 -15  255.94    3.01   0
   9  -3  12   35.74    2.28   0
   9  -2 -23   37.31    3.23   0
   9  -2  19    2.63    2.78   0
   9  -1 -28   28.73    3.65   0
   9  -1  24  180.18    4.45   0
   9   0 -32    4.99    3.63   0
   9   0  28   -0.39    4.14   0
   9   1  31   29.52    4.81   0
  10  -3 -16   27.44    2.24   0
  10  -3  13   32.40    2.23   0
  10  -2 -23   20.40    3.01   0
  10  -2  19  277.55    4.17   0
  10  -1  24    8.09    3.06   0
  10   0 -32    5.49    4.82   0
  10   1  31   -1.57    3.90   0
  11  -3 -16   62.89    2.37   0
  11  -1 -28  169.26    4.78   0
  11   0  28   -3.37    4.09   0
  12  -3 -15   85.42    2.69   0
  12  -3  12   44.81    2.24   0
  12  -2  19  191.33    4.08   0
  12  -1  24    2.90    4.07   0
  13  -3  11   57.66    2.50   0
  14  -3 -11    8.62    1.93   0
  -6  12  -5   46.73    1.80   0
  -6  12  -4   99.38    1.99   0
  -6  12   7    3.41    1.17   0
  -6  13  -6   28.44    1.91   0
  -6  13  -5   27.58    1.78   0
  -6  13   8    4.10    1.34   0
  -5   8 -11 1101.64    4.32   0
  -5   8  10  226.60    2.07   0
  -5   9 -14   96.39    2.66   0
  -5   9  13  110.43    2.20   0
  -5  10 -16   17.76    2.83   0
  -5  11 -17    4.28    2.91   0
  -5  11  16    4.13    2.18   0
  -5  12 -18   13.54    3.39   0
  -5  13  17    1.51    2.86   0
  -4   5  -6  227.29    1.62   0
  -4   6 -13   49.45    1.92   0
  -4   7 -17  251.82    3.55   0
  -4   8 -20   47.82    2.83   0
  -4   9 -22   94.08    3.04   0
  -4  10 -23  102.66    3.82   0
  -4  11 -24   73.95    4.51   0
  -3   4 -12    3.48    1.45   0
  -3   4  10  668.10    2.71   0
  -3   5  15  473.87    3.28   0
  -3   6 -21   81.56    2.79   0
  -3   7  21  116.04    3.30   0
  -3   8 -25  103.12    4.10   0
  -3   8  23   19.11    3.00   0
  -3   9  24  845.40    5.76   0
  -3  11  26   91.30    4.28   0
  -2   2  -5 2257.60    3.49   0
  -2   2  -4 3502.94    3.85   0
  -2   2   3 1650.73    2.00   0
  -2   3  12  114.05    1.59   0
  -2   4 -20  175.05    3.31   0
  -2   5 -23  543.75    4.81   0
  -2   6 -26  413.93    4.66   0
  -2   6  23  257.29    3.70   0
  -2   7  25  121.42    3.24   0
  -2   8 -29  148.59    4.58   0
  -2   8  27   35.51    4.00   0
  -1   1  -6   43.02    0.99   0
  -1   2  13  151.94    1.90   0
  -1   4 -24   92.38    3.63   0
  -1   5 -27   70.80    3.56   0
  -1   6 -29  256.95    4.82   0
  -1   6  27  235.77    4.38   0
  -1  10  32    3.08    3.90   0
   0   1 -16    0.90    1.82   0
   0   1  13   20.56    1.55   0
   0   2 -21  256.41    3.21   0
   0   3 -25   10.49    2.65   0
   0   3  22   37.90    2.60   0
   0   4 -28  742.75    6.24   0
   0   4  25   12.12    2.78   0
   0   5  28    0.30    3.24   0
   0   7 -34   22.84    4.15   0
   0   8  33  156.98    5.36   0
   0   9  34   -3.15    4.61   0
   1   0 -14    0.38    1.50   0
   1   1  18   13.65    2.47   0
   1   2 -25  387.80    4.21   0
   1   4 -31   86.43    3.79   0
   1   4  28   75.14    3.21   0
   1   5 -33  277.99    5.26   0
   1   6  32    3.13    3.80   0
   1   7  34    1.67    4.59   0
   2  -1 -11 3232.92    5.88   0
   2   0 -19   33.91    2.18   0
   2   1 -24  387.47    4.14   0
   2   3 -31   44.94    3.80   0
   2   3  28  469.38    4.98   0
   2   4 -33   88.77    4.99   0
   2   5 -35   19.36    5.05   0
   2   7  36  119.31    5.29   0
   3  -1 -16  865.94    4.27   0
   3   0 -22   35.45    3.15   0
   3   0  20   12.83    2.68   0
   3   1  24   25.02    2.92   0
   3   3 -33  199.58    4.94   0
   3   4 -35  145.41    5.26   0
   3   4  33  168.34    5.52   0
   3   5 -37  152.53    6.01   0
   3   6  36  126.75    5.29   0
   4   0 -25   10.97    2.73   0
   4   2 -32  131.82    4.22   0
   4   2  29   31.22    3.49   0
   4   3 -35  138.17    4.88   0
   4   3  32   59.40    4.03   0
   4   4 -37  163.18    5.55   0
   4   5 -39    1.83    5.11   0
   4   5  36   50.16    4.65   0
   5  -1 -22   29.52    3.25   0
   5  -1  20   79.23    3.21   0
   5   0 -27   -1.70    2.65   0
   5   0  24   94.97    3.19   0
   5   1 -31    1.05    3.20   0
   5   1  28   81.51    3.60   0
   5   2  31   -2.04    3.35   0
   5   3 -36    4.99    4.82   0
   5   4 -38   13.62    5.12   0
   5   4  36   55.81    5.41   0
   6  -3  -6   25.77    0.92   0
   6  -2 -18  160.76    3.19   0
   6  -2  16  766.31    4.52   0
   6  -1 -24  138.01    3.57   0
   6   1 -32    1.88    3.37   0
   6   2 -35   24.77    4.19   0
   6   2  32   99.52    4.47   0
   6   3 -37   20.41    5.42   0
   6   3  35   26.31    5.18   0
   6   4  37   20.62    5.61   0
   7  -3   9  777.43    3.15   0
   7  -2 -20  116.51    3.03   0
   7  -2  18   46.04    2.61   0
   7   0 -30    5.84    3.16   0
   7   0  27    1.37    3.05   0
   7   1 -33   26.89    3.41   0
   7   1  30   93.33    4.04   0
   7   2  33  160.51    5.07   0
   8  -2 -21  153.89    3.21   0
   8  -2  19  205.17    3.55   0
   8   0  28    1.33    3.60   0
   8   1  31   62.31    3.95   0
   9  -3 -14  369.79    3.02   0
   9  -3  13  580.27    3.91   0
   9  -2 -22   17.64    3.05   0
   9  -2  20   28.68    2.94   0
   9  -1 -27   82.00    3.97   0
   9  -1  25    6.09    3.59   0
   9   1  32    0.46    4.39   0
   9   2  34    6.71    4.62   0
  10  -2 -22   12.14    2.74   0
  10  -2  20  178.94    3.79   0
  10  -1  25    3.26    3.52   0
  10   0 -31   -3.32    3.99   0
  10   1  32    8.77    4.65   0
  11  -3 -15   17.99    2.18   0
  11  -2 -22   25.72    3.19   0
  11  -2  20    1.64    3.02   0
  11  -1 -27   28.30    3.83   0
  11  -1  25    6.72    3.81   0
  11   0  29   -2.93    4.53   0
  12  -3 -14   29.12    2.32   0
  12  -3  13   52.17    2.49   0
  12  -2 -22  104.88    3.53   0
  12  -2  20   77.01    3.54   0
  12  -1  25    3.18    4.04   0
  13  -3 -13  245.92    2.99   0
  13  -3  12   50.91    2.59   0
  13  -2 -21   13.29    3.18   0
  13  -2  19    1.86    3.15   0
  14  -3 -10    2.23    1.91   0
  14  -3  10    0.19    2.46   0
  -6  12  -3  461.67    2.53   0
  -6  12  -2  450.33    2.33   0
  -6  12  -1  677.45    2.46   0
  -6  12   0  144.84    1.57   0
  -6  13  -4    5.26    1.61   0
  -6  13  -3    9.13    1.58   0
  -5   7   5   40.00    0.93   0
  -5   8 -10  238.48    2.56   0
  -5   9 -13  106.40    2.60   0
  -5  10 -15  171.30    3.28   0
  -5  10  15  164.96    2.53   0
  -5  11 -16    5.08    2.64   0
  -5  12 -17   31.28    3.37   0
  -5  13 -17    2.72    3.30   0
  -4   5  -4 2123.60    3.31   0
  -4   5   6  236.47    1.33   0
  -4   6 -12  325.65    2.82   0
  -4   6  12  368.76    2.47   0
  -4   7 -16  706.12    4.44   0
  -4   8 -19  173.17    3.46   0
  -4   9 -21  180.58    3.84   0
  -4   9  20  144.13    3.45   0
  -4  10 -22  131.03    3.92   0
  -4  11 -23  353.60    5.45   0
  -4  12 -23  105.36    4.65   0
  -3   4 -11   33.61    1.54   0
  -3   4  11   36.68    1.45   0
  -3   5 -16 1288.79    5.36   0
  -3   5  16 1275.41    4.85   0
  -3   6  19   18.13    2.39   0
  -3   7 -22   78.46    3.04   0
  -3   8 -24  105.06    3.75   0
  -3   9  25  557.57    5.48   0
  -3  10 -27   11.18    3.92   0
  -3  10  26   18.72    3.49   0
  -3  11 -28   16.25    4.15   0
  -2   2  -3 1531.47    2.29   0
  -2   5  21   57.60    2.79   0
  -2   6  24  198.51    4.18   0
  -2   7 -27   72.11    3.26   0
  -2   7  26  129.82    4.04   0
  -2   8  28   84.93    4.18   0
  -2   9  29   51.45    4.23   0
  -2  10 -31    4.78    3.90   0
  -2  10  30    4.18    4.39   0
  -1   1   4 1604.09    2.35   0
  -1   2  14   87.55    2.19   0
  -1   5 -26   41.35    3.59   0
  -1   7 -30   90.61    4.43   0
  -1   8  31   57.71    4.65   0
  -1   9 -33   13.43    4.06   0
  -1   9  32    5.13    3.82   0
   0   1 -15    2.00    1.58   0
   0   1  14    2.49    1.93   0
   0   2 -20   18.24    2.34   0
   0   2  19   29.58    2.16   0
   0   3 -24    7.36    2.63   0
   0   3  23   26.23    2.74   0
   0   4  26  117.54    3.32   0
   0   5 -30   33.93    3.62   0
   0   6 -32  142.99    4.52   0
   0   6  31  110.76    4.45   0
   0   7 -33   37.75    4.89   0
   0   7  32   46.26    3.57   0
   0   8 -35    4.97    4.25   0
   1   0 -13   22.22    1.94   0
   1   0  12    6.18    1.38   0
   1   1 -20    9.01    2.16   0
   1   3  26    2.69    2.86   0
   1   5  31    3.63    3.35   0
   1   6 -34   26.47    4.39   0
   1   6  33  125.03    4.49   0
   1   7  35   61.02    4.94   0
   1   8  36   20.25    4.63   0
   2  -1   9 2202.58    4.57   0
   2   0 -18    5.53    1.89   0
   2   1 -23  721.38    4.95   0
   2   3 -30  220.25    4.44   0
   2   3  29  445.99    5.09   0
   2   7  37   14.19    5.41   0
   3   1 -26    1.46    2.79   0
   3   1  25   62.91    3.01   0
   3   2  28  508.19    5.23   0
   3   3 -32   73.37    4.11   0
   3   3  31   57.96    3.94   0
   3   5  35   83.18    4.72   0
   3   6 -38   21.28    5.10   0
   4  -1  18  439.52    4.01   0
   4   0 -24   25.18    2.91   0
   4   1 -28   73.87    3.15   0
   4   1  27   36.51    3.10   0
   4   2  30    9.58    3.46   0
   4   3 -34  114.19    4.76   0
   4   3  33  169.80    5.53   0
   4   4  35  464.13    6.69   0
   4   5  37    9.06    4.64   0
   5  -2  14   61.03    2.14   0
   5   0 -26   37.82    2.83   0
   5   0  25    4.58    2.63   0
   5   1 -30   -8.07    3.41   0
   5   2  32   11.02    4.31   0
   5   3 -35   86.62    5.46   0
   5   3  34   97.25    4.83   0
   5   5  38    2.61    4.71   0
   6  -2 -17   63.24    2.78   0
   6  -1 -23  131.13    3.61   0
   6  -1  22  145.55    3.21   0
   6   0  27 1116.48    6.94   0
   6   1  30   41.56    3.78   0
   6   2  33   46.16    4.39   0
   7  -3 -10  261.55    2.13   0
   7  -3  10  258.37    2.25   0
   7  -2 -19   17.87    2.53   0
   7  -1  24  507.70    5.19   0
   7   0 -29    1.28    2.80   0
   7   0  28    9.34    3.84   0
   7   1 -32   -1.26    3.75   0
   7   1  31   64.03    4.07   0
   7   2 -35  133.48    4.89   0
   7   2  34   49.85    4.43   0
   7   3 -37   48.40    5.39   0
   8  -3 -12  199.94    2.20   0
   8  -2 -20  172.91    3.16   0
   8  -2  20  189.55    3.66   0
   8  -1 -26   84.29    3.26   0
   8  -1  25  158.60    4.10   0
   8   0  29   16.32    3.91   0
   8   1 -33   57.63    4.25   0
   8   2 -36   49.25    4.89   0
   9  -3  14  382.53    3.55   0
   9  -2 -21    3.34    2.90   0
   9  -2  21    4.26    2.76   0
   9   0 -30    0.94    4.41   0
   9   0  29    6.50    3.68   0
  10  -3 -14   24.16    1.87   0
  10  -3  14   20.76    2.20   0
  10  -2  21   10.63    3.14   0
  10  -1  26   43.04    3.71   0
  10   0  30  159.92    5.22   0
  11  -2  21    1.82    3.09   0
  12  -3  14   27.49    2.64   0
  12  -2 -21   81.03    3.42   0
  12  -2  21   88.75    3.70   0
  12  -1 -26    0.12    3.69   0
  12  -1  26   -0.72    3.83   0
  13  -3 -12   52.57    2.31   0
  13  -2 -20    6.71    3.11   0
  13  -2  20    2.39    3.32   0
  14  -3  11   11.55    2.65   0
  -6  10   1    0.00    0.10   0
  -6  12   8   14.81    1.34   0
  -6  13  -2   18.64    1.44   0
  -6  13   9   39.02    1.53   0
  -5   7   6 1257.76    2.50   0
  -5   8  -9   19.09    1.72   0
  -5   8  11  981.36    3.48   0
  -5   9  14   86.29    2.13   0
  -5  10 -14   20.54    2.73   0
  -5  10  16   16.68    2.23   0
  -5  11  17    4.63    2.05   0
  -5  12 -16   14.47    3.08   0
  -5  12  18   10.99    2.84   0
  -5  13 -16   13.95    3.16   0
  -4   5   7  219.52    1.61   0
  -4   6  13   59.21    1.70   0
  -4   7 -15  151.05    2.77   0
  -4   8 -18  574.15    4.54   0
  -4   8  19  182.28    3.07   0
  -4   9 -20  156.84    3.77   0
  -4  10 -21  275.62    4.31   0
  -4  10  22  123.51    3.33   0
  -4  11 -22   29.21    3.73   0
  -4  11  23  332.32    4.40   0
  -3   4 -10  626.49    2.87   0
  -3   6 -19   19.26    2.94   0
  -3   8  24  103.09    3.14   0
  -3   9 -25  621.95    6.19   0
  -3   9  26  284.44    4.63   0
  -3  10 -26   23.61    4.00   0
  -3  10  27   18.22    4.03   0
  -3  11 -27  121.61    4.45   0
  -3  11  28   27.50    4.28   0
  -2   2  -2  502.65    1.20   0
  -2   3 -13  148.84    1.92   0
  -2   4  19  401.16    3.94   0
  -2   5 -21   62.66    3.34   0
  -2   6 -24  189.67    3.63   0
  -2   6  25  598.47    5.18   0
  -2   7 -26  146.13    3.64   0
  -2   7  27   88.77    4.19   0
  -2   8 -28   92.93    3.76   0
  -2   9  30   52.54    4.24   0
  -2  10 -30    9.37    3.89   0
  -2  10  31    6.59    4.22   0
  -1   1  -4 1931.07    2.82   0
  -1   1   5   19.34    0.91   0
  -1   2 -14   84.76    1.98   0
  -1   2  15  133.26    2.37   0
  -1   4  23   13.47    2.54   0
  -1   6 -28   -0.13    3.14   0
  -1   6  28   -4.17    3.08   0
  -1   7  30   91.30    3.65   0
  -1   8  32  262.56    5.83   0
  -1   9 -32    6.92    4.42   0
  -1   9  33   15.83    4.51   0
   0   1 -14    2.32    1.50   0
   0   2 -19   30.15    2.60   0
   0   2  20   21.33    2.22   0
   0   3 -23   29.39    3.11   0
   0   3  24    7.71    2.72   0
   0   4 -26  137.20    4.10   0
   0   4  27  210.95    4.14   0
   0   5 -29    3.26    3.30   0
   0   5  29    7.03    2.86   0
   0   6 -31  100.77    4.00   0
   0   7 -32   47.87    4.80   0
   0   7  33   29.12    3.46   0
   0   8 -34   37.22    4.29   0
   1   1 -19    3.53    2.07   0
   1   1  19    2.20    2.10   0
   1   3  27  325.54    4.23   0
   1   6 -33  114.73    5.19   0
   1   6  34   25.67    4.32   0
   1   8 -36   22.11    4.80   0
   2  -1  -9 2157.37    4.60   0
   2   0 -17  151.89    3.15   0
   2   0  18   10.62    2.17   0
   2   1 -22 1663.56    6.80   0
   2   2  27   49.18    3.75   0
   2   3 -29  506.84    5.40   0
   2   5 -34   18.82    4.01   0
   2   7 -37    3.51    4.73   0
   3  -2   1  164.61    0.60   0
   3  -1  15 1320.39    4.85   0
   3   0 -21   16.17    2.42   0
   3   0  21   17.16    2.40   0
   3   1 -25   68.90    3.05   0
   3   2  29  457.38    5.15   0
   3   3 -31   68.13    4.32   0
   3   3  32   68.75    4.11   0
   3   4 -34  142.15    4.82   0
   3   5  36   -4.18    4.24   0
   3   6  38   21.04    4.64   0
   4  -2 -10  381.71    2.25   0
   4  -2  11 3041.08    6.07   0
   4  -1 -18  479.14    4.12   0
   4  -1  19  899.40    5.44   0
   4   0 -23  665.86    5.38   0
   4   0  24   17.90    3.14   0
   4   1  28   77.10    3.44   0
   4   3 -33  167.68    4.86   0
   4   3  34  135.01    5.51   0
   4   4 -35  494.12    7.57   0
   4   5 -37   18.12    4.66   0
   4   5  38   20.18    5.78   0
   5  -2 -14   66.26    1.88   0
   5  -2  15  143.48    2.61   0
   5   0 -25   -0.42    3.24   0
   5   0  26   33.51    2.89   0
   5   1 -29 1200.58    7.06   0
   5   2 -32   13.60    3.77   0
   5   2  33  350.34    6.02   0
   5   3  35   83.00    4.51   0
   5   4 -37   10.30    4.52   0
   5   4  37   15.53    4.55   0
   6  -3   7   44.35    1.35   0
   6  -1  23  122.09    3.24   0
   6   2 -33   51.77    4.96   0
   6   3  36  144.66    5.39   0
   7  -3  -9  835.38    2.96   0
   7  -3  11  153.39    2.05   0
   7  -1  25  300.66    4.51   0
   7   0 -28   15.91    2.90   0
   7   0  29    0.24    4.11   0
   7   1 -31   62.87    4.02   0
   7   1  32   -2.69    3.71   0
   7   2 -34   52.08    4.99   0
   7   2  35  131.64    5.61   0
   7   3  37   47.35    5.25   0
   8  -3  13  311.53    2.91   0
   8  -2  21  163.22    3.53   0
   8  -1 -25  176.47    3.70   0
   8  -1  26  107.72    3.95   0
   8   0 -29   15.24    3.33   0
   8   0  30   21.39    3.93   0
   8   1 -32  267.39    5.99   0
   8   1  33   61.04    5.09   0
   8   2 -35   81.39    4.98   0
   8   2  36   49.77    5.29   0
   9  -3 -13  545.60    3.28   0
   9  -2 -20   27.80    2.64   0
   9  -1  26  272.31    4.45   0
   9   0 -29    8.03    3.62   0
   9   0  30    1.67    3.86   0
   9   1 -33   13.52    4.02   0
   9   1  33   20.61    4.35   0
  10  -3 -13   33.09    1.97   0
  10  -3  15   65.65    2.61   0
  10  -2 -21   15.65    2.87   0
  10  -2  22   13.66    3.15   0
  10  -1 -26   42.42    3.50   0
  10  -1  27   25.15    3.84   0
  10   0 -30  147.33    4.32   0
  11  -3 -13  558.64    3.51   0
  11  -3  15   18.70    2.40   0
  11  -2 -21   -0.81    2.75   0
  11  -2  22   23.24    3.27   0
  11  -1 -26  248.79    4.87   0
  11  -1  27   36.88    4.24   0
  12  -3 -13   58.78    2.21   0
  12  -3  15   96.35    3.05   0
  12  -2 -20   78.19    3.30   0
  12  -2  22  103.78    3.63   0
  12  -1 -25    5.15    3.93   0
  13  -2  21   13.16    3.51   0
  14  -3  -9   38.74    1.96   0
  14  -3  12    5.10    2.74   0
  -6  11   7   28.67    1.02   0
  -6  12   9   12.21    1.43   0
  -6  13  -1    9.80    1.38   0
  -5   8  -8   92.14    1.81   0
  -5   8  12  303.16    2.56   0
  -5   9 -11 2506.34    6.40   0
  -5   9  15  245.87    2.68   0
  -5  10 -13  188.02    2.94   0
  -5  10  17   27.37    2.33   0
  -5  11 -15    9.38    2.30   0
  -5  11  18    4.02    2.47   0
  -5  12 -15   26.00    2.98   0
  -5  12  19   68.62    3.29   0
  -4   6 -11  412.40    2.79   0
  -4   6  14   60.37    1.94   0
  -4   7  17  216.81    2.82   0
  -4   8 -17  468.11    4.12   0
  -4   9 -19  584.35    4.94   0
  -4   9  22  101.85    3.38   0
  -4  10 -20   20.11    3.00   0
  -4  10  23   97.76    3.38   0
  -4  11 -21  171.28    4.18   0
  -4  11  24   65.43    3.66   0
  -4  12 -22   40.44    4.21   0
  -3   4  12    2.21    1.38   0
  -3   6 -18   24.63    2.96   0
  -3   7 -21  104.75    2.78   0
  -3   7  23   38.25    2.49   0
  -3   8 -23   19.90    2.80   0
  -3   8  25   94.57    3.13   0
  -3   9 -24  908.23    6.65   0
  -3   9  27  469.90    5.19   0
  -3  10 -25    1.26    3.60   0
  -3  10  28   49.59    4.26   0
  -3  11 -26  107.54    4.61   0
  -2   2   5 2473.15    3.35   0
  -2   3 -12  127.37    1.97   0
  -2   4 -17  303.28    3.47   0
  -2   5  23  530.08    4.92   0
  -2   7 -25  157.66    4.05   0
  -2   7  28  174.67    4.30   0
  -2   8 -27   26.14    3.38   0
  -2   8  29  132.40    3.96   0
  -2   9 -28   54.42    4.40   0
  -2  10 -29    3.74    4.42   0
  -1   1   6   40.47    1.07   0
  -1   2 -13  191.55    2.62   0
  -1   4 -22    1.19    2.70   0
  -1   4  24   86.91    3.02   0
  -1   5  27   54.83    2.93   0
  -1   6  29  247.02    4.09   0
  -1   7 -29   34.68    3.59   0
  -1   7  31   55.36    3.58   0
  -1   8 -30   15.48    3.79   0
  -1   9 -31   34.86    5.13   0
  -1   9  34  245.06    5.72   0
  -1  10 -32   -0.05    4.64   0
   0   1 -13   24.37    1.60   0
   0   4  28  663.60    6.11   0
   0   5 -28   -0.19    2.77   0
   0   5  30   31.76    3.30   0
   0   6 -30    5.42    3.38   0
   0   7  34   18.97    4.00   0
   0   8  35   10.20    4.02   0
   0   9 -34    0.46    4.28   0
   1   0 -12    5.08    1.41   0
   1   1 -18   19.42    2.09   0
   1   1  20   10.62    2.14   0
   1   5 -31    2.00    3.41   0
   1   5  33  241.11    4.89   0
   1   6  35    6.93    4.53   0
   1   7 -34   -0.69    4.15   0
   1   7  36   20.90    4.17   0
   1   8 -35   16.00    5.46   0
   2  -1  11 3005.69    5.93   0
   2   0  19   34.35    2.61   0
   2   3 -28  536.90    5.51   0
   2   4 -31  313.53    5.16   0
   2   4  33   82.18    3.98   0
   2   5 -33  293.68    5.36   0
   2   6 -35   29.35    4.55   0
   2   6  37   33.06    4.41   0
   2   7 -36  114.76    5.45   0
   3   0 -20    9.41    2.28   0
   3   1 -24   62.07    3.68   0
   3   2 -28  542.63    5.33   0
   3   2  30  204.92    4.41   0
   3   4 -33  147.82    4.72   0
   3   5 -35   70.71    4.77   0
   3   5  37  122.81    5.23   0
   4  -2  -9   24.72    1.12   0
   4  -2  12  873.49    3.69   0
   4  -1 -17  782.06    4.43   0
   4  -1  20  150.62    3.90   0
   4   0  25   15.35    3.31   0
   4   2  32  121.87    4.35   0
   4   4  37  161.59    6.20   0
   4   5 -36   52.92    5.50   0
   4   5  39    7.25    5.81   0
   5  -2 -13   42.11    1.70   0
   5  -2  16  591.88    3.97   0
   5  -1 -20   66.70    2.65   0
   5  -1  22   25.37    2.76   0
   5   0  27    3.11    3.10   0
   5   1 -28  112.49    4.42   0
   5   2 -31    6.11    3.96   0
   5   3 -34   92.47    4.91   0
   5   3  36    3.72    4.17   0
   5   4 -36   43.16    4.69   0
   5   4  38   11.66    4.95   0
   5   5 -38   -2.88    5.13   0
   6  -3  -4  518.63    1.43   0
   6  -3   8  242.32    1.97   0
   6  -2 -16  701.28    3.91   0
   6  -2  18  158.56    3.01   0
   6   0  28  513.13    5.27   0
   6   1  32   -0.13    4.29   0
   6   2 -32   97.02    4.83   0
   6   2  35   28.11    4.97   0
   6   3 -35   22.68    4.33   0
   6   3  37   31.92    4.73   0
   6   4 -37   17.96    4.46   0
   7  -3  12  161.33    2.20   0
   7  -2  20   95.58    2.69   0
   7  -1 -23  790.24    5.41   0
   7   0 -27    3.60    3.36   0
   7   0  30    3.20    3.75   0
   7   1  33   22.54    4.00   0
   7   2 -33  174.08    5.21   0
   8  -3 -11   28.00    1.62   0
   8  -2 -19  199.04    3.16   0
   8  -1 -24  171.02    3.98   0
   8   0 -28    1.69    3.69   0
   8   1 -31   70.59    4.70   0
   8   1  34   90.02    5.40   0
   8   2 -34   89.95    4.81   0
   9  -3 -12   34.30    1.89   0
   9  -3  15  246.27    3.24   0
   9  -2  22   17.55    2.64   0
   9  -1 -25    5.22    2.90   0
   9  -1  27   73.79    3.82   0
   9   0  31    3.90    3.86   0
   9   1 -32    7.92    3.85   0
   9   1  34  249.07    5.73   0
  10  -3  16   25.90    2.64   0
  10  -2  23   22.02    3.26   0
  10  -1 -25    8.81    3.35   0
  10  -1  28    9.06    4.10   0
  10   0 -29   -1.76    3.36   0
  10   0  31    0.92    3.76   0
  10   1 -32   -1.48    4.25   0
  11  -3  16   64.97    2.63   0
  11  -2 -20    3.99    2.59   0
  11  -2  23   25.28    3.50   0
  11  -1 -25   23.87    3.63   0
  11  -1  28  177.56    5.00   0
  11   0 -29    2.59    4.01   0
  12  -3 -12   44.41    2.12   0
  12  -3  16   86.82    3.15   0
  12  -2  23   68.21    3.86   0
  13  -3  15  138.70    3.55   0
  13  -2 -19    8.36    2.79   0
  14  -3  -8    7.12    1.76   0
  14  -3  13   31.71    2.78   0
  -6  11   8   11.33    1.14   0
  -6  12  10   26.36    1.62   0
  -6  13   1    7.97    1.23   0
  -5   8  13  218.03    2.44   0
  -5   9 -10  511.06    3.53   0
  -5  10  18    1.51    2.25   0
  -5  11 -14    2.30    2.25   0
  -5  11  19   87.84    3.08   0
  -5  13 -15   22.58    2.79   0
  -4   5  -2    0.97    0.56   0
  -4   6 -10  176.96    2.14   0
  -4   6  15  172.60    2.39   0
  -4   7 -14  147.98    2.73   0
  -4   7  18   27.22    2.43   0
  -4   8 -16  198.14    3.18   0
  -4   8  21   12.74    2.69   0
  -4   9 -18  134.02    3.34   0
  -4   9  23  142.75    3.40   0
  -4  10  24   70.71    3.50   0
  -4  11 -20   82.45    3.56   0
  -4  11  25   40.84    3.53   0
  -4  12 -21   38.51    3.93   0
  -3   4  -9  331.15    2.14   0
  -3   4  13    3.85    1.49   0
  -3   5 -14  179.79    2.67   0
  -3   5  18  781.31    4.28   0
  -3   6 -17   65.68    2.87   0
  -3   6  22   32.37    2.66   0
  -3   7 -20  135.69    3.18   0
  -3   8 -22   20.81    2.76   0
  -3   8  26  140.67    3.77   0
  -3   9 -23  331.93    4.98   0
  -3  10 -24   13.58    3.48   0
  -3  10  29    9.87    3.89   0
  -3  11 -25   40.98    4.29   0
  -2   2   6 1037.62    2.52   0
  -2   4 -16  462.82    3.75   0
  -2   4  20  175.04    3.14   0
  -2   5  24  881.45    6.03   0
  -2   6  26  431.76    4.42   0
  -2   7 -24   68.32    3.40   0
  -2   8 -26   -1.35    3.07   0
  -2   8  30   52.14    3.49   0
  -2   9 -27   37.34    4.31   0
  -2   9  31  156.15    4.47   0
  -2  10 -28   52.56    4.84   0
  -2  11 -29    7.06    3.92   0
  -1   1   7  542.38    2.23   0
  -1   2  16  424.38    3.22   0
  -1   3  21  757.09    4.86   0
  -1   4 -21  347.30    3.96   0
  -1   5 -24    6.12    2.89   0
  -1   6 -26   18.24    2.89   0
  -1   6  30   37.74    3.40   0
  -1   7  32    4.03    3.81   0
  -1   8 -29    8.09    3.75   0
  -1   8  33   66.84    4.54   0
  -1  10 -31   -3.43    4.76   0
   0   1  16    3.19    1.74   0
   0   3  26    5.82    3.23   0
   0   4 -25   21.47    2.92   0
   0   4  29 2771.30   10.58   0
   0   5 -27    1.51    2.77   0
   0   5  31    6.32    3.09   0
   0   6 -29  110.88    3.98   0
   0   7 -31    7.27    3.79   0
   0   8  36    3.36    4.34   0
   0   9 -33   14.39    5.01   0
   1   0 -11   98.30    1.62   0
   1   0  15    0.42    1.54   0
   1   1  21   46.13    2.36   0
   1   3 -25   57.43    2.89   0
   1   3  29  592.46    5.45   0
   1   4 -28   73.10    3.41   0
   1   6 -32    2.61    3.96   0
   1   6  36   33.33    4.92   0
   1   7 -33   24.48    4.94   0
   1   7  37   55.39    4.58   0
   1   8 -34   93.82    5.43   0
   2  -1  -8  294.95    1.79   0
   2  -1  12  998.28    3.70   0
   2   1 -21  161.36    2.98   0
   2   2  28  230.01    4.00   0
   2   4  34   73.76    4.25   0
   2   7 -35  145.02    6.08   0
   2   8 -36   62.33    6.20   0
   3  -2   4 1413.85    2.52   0
   3  -1 -13   24.57    1.61   0
   3   0 -19    2.61    2.50   0
   3   0  23   23.46    2.56   0
   3   1  27  362.17    4.53   0
   3   2  31   55.98    4.53   0
   3   4  36   20.45    4.43   0
   3   5 -34   95.78    4.79   0
   3   5  38  146.62    5.37   0
   3   7 -37   49.44    5.55   0
   4  -2  -8   32.07    1.10   0
   4  -2  13  626.00    3.33   0
   4   0 -22  295.32    3.96   0
   4   1 -26  182.40    3.87   0
   4   1  30    4.97    4.01   0
   4   3  35  144.24    5.18   0
   4   4 -34 1031.48    8.33   0
   4   4  38  174.62    6.38   0
   4   6 -37   22.60    4.82   0
   5  -2  17 1576.83    5.97   0
   5  -1 -19  112.36    3.16   0
   5   0 -24   93.65    3.10   0
   5   0  28    2.95    3.34   0
   5   1  31    4.42    3.27   0
   5   2  34   18.56    4.06   0
   5   3 -33   67.07    4.55   0
   5   3  37  151.60    5.37   0
   5   4 -35   16.74    4.51   0
   5   4  39    6.99    4.92   0
   5   5 -37    2.04    4.72   0
   6  -3   9  218.62    2.01   0
   6  -2 -15  728.73    3.96   0
   6  -2  19  522.52    4.12   0
   6  -1 -21  825.90    5.08   0
   6  -1  25  203.42    3.54   0
   6   0 -25   17.64    3.28   0
   6   0  29  107.19    3.72   0
   6   1 -29  219.54    4.33   0
   6   2  36   82.38    5.15   0
   6   3 -34   15.01    4.21   0
   6   4 -36    7.71    4.38   0
   7  -3  -8 2884.95    4.79   0
   7  -3  13  306.76    2.72   0
   7  -2 -17   23.32    2.18   0
   7  -2  21  131.22    3.17   0
   7  -1 -22  227.85    3.94   0
   7  -1  26  422.05    4.90   0
   7   1  34    5.38    4.69   0
   7   2  37   12.64    5.38   0
   7   3 -35  132.77    5.29   0
   8  -3 -10   22.56    1.57   0
   8  -3  15  662.31    4.14   0
   8  -2 -18  298.67    3.45   0
   8  -1 -23   31.14    3.46   0
   8  -1  27   58.55    3.26   0
   8   0 -27  343.82    5.21   0
   8   0  31   18.62    3.48   0
   9  -3  16 1120.81    5.30   0
   9  -2 -19    3.65    2.44   0
   9  -2  23   32.72    3.00   0
   9  -1 -24  193.31    3.95   0
   9  -1  28   29.65    3.57   0
   9   0 -28    1.92    3.10   0
   9   0  32   -0.60    4.39   0
  10  -3 -12   10.85    1.71   0
  10  -3  17   41.49    2.78   0
  10  -1 -24    7.21    3.32   0
  10   0 -28    8.16    4.09   0
  10   1 -31    2.55    4.27   0
  11  -3 -12  215.24    2.60   0
  11  -3  17   19.89    2.52   0
  11  -2 -19    4.78    2.78   0
  11  -1  29    5.58    4.33   0
  11   0 -28    2.13    4.22   0
  12  -3 -11   15.98    1.98   0
  12  -3  17   46.92    3.02   0
  12  -2  24   90.42    4.49   0
  12  -1 -24   11.82    3.63   0
  13  -3  16  210.71    3.89   0
  14  -3  14    3.49    2.81   0
  -6  11   9   38.30    1.37   0
  -6  12  11  106.67    1.97   0
  -6  13   2   19.14    1.23   0
  -6  13  11   22.22    1.72   0
  -5   7   8  460.91    2.03   0
  -5   8  -6   22.42    1.46   0
  -5   8  14    9.08    1.94   0
  -5  10 -12    0.42    1.94   0
  -5  11 -13   95.88    2.85   0
  -5  11  20   16.74    2.84   0
  -5  12 -14   33.70    2.67   0
  -5  13 -14   13.14    2.95   0
  -4   5  -1   15.24    0.54   0
  -4   5   9  361.11    2.19   0
  -4   6  -9  646.52    3.28   0
  -4   7 -13  335.22    3.08   0
  -4   7  19   39.90    2.53   0
  -4   9 -17   26.69    2.60   0
  -4  10 -19   25.84    2.99   0
  -4  10  25  113.87    3.97   0
  -4  11  26   20.60    3.58   0
  -4  12 -20   77.14    3.84   0
  -3   4  -8  115.29    1.47   0
  -3   4  14   20.23    1.68   0
  -3   5 -13  542.01    3.30   0
  -3   7 -19  201.11    3.53   0
  -3   8 -21   34.06    3.41   0
  -3   8  27  183.91    4.18   0
  -3   9  28    7.81    3.17   0
  -3  11 -24    0.33    3.92   0
  -2   2   7 1222.10    2.87   0
  -2   3 -11  168.29    1.79   0
  -2   3  16  715.64    3.75   0
  -2   7  29  220.33    4.12   0
  -2   8 -25  119.78    4.21   0
  -2   8  31   -0.22    4.09   0
  -2   9 -26    0.42    3.82   0
  -2   9  32  207.23    4.87   0
  -2  11 -28    6.40    4.18   0
  -1   1   8 4863.13    5.99   0
  -1   2 -12 1122.08    4.00   0
  -1   2  17 2094.01    6.14   0
  -1   3  22 1104.10    5.86   0
  -1   4  26  181.17    3.65   0
  -1   5 -23  401.62    4.32   0
  -1   5  29 1245.76    7.71   0
  -1   6 -25  262.10    4.44   0
  -1   6  31  186.74    4.21   0
  -1   7  33   26.21    4.62   0
  -1   8  34   86.77    4.45   0
   0   0   6    9.08    1.13   0
   0   1  17  146.06    2.35   0
   0   2 -17  191.47    2.72   0
   0   5  32   29.93    3.34   0
   0   6 -28  540.75    6.20   0
   0   6  34   -1.87    3.69   0
   0   7 -30    2.60    3.55   0
   0   7  36    9.92    4.82   0
   0   8 -31   22.01    4.68   0
   0   9 -32    1.99    4.66   0
   1   0 -10    4.18    1.57   0
   1   0  16   -0.08    1.79   0
   1   2  26  881.30    5.66   0
   1   3 -24   61.62    2.93   0
   1   4 -27   44.56    3.25   0
   1   4  32   12.64    3.46   0
   1   5  35  174.52    5.73   0
   1   7 -32    0.94    4.75   0
   1   7  38    2.68    4.43   0
   2  -1  -7   71.73    1.29   0
   2  -1  13  156.74    2.09   0
   2   1 -20   67.36    2.65   0
   2   2  29   40.71    3.19   0
   2   3  32   32.96    3.65   0
   2   4 -29   32.35    3.95   0
   2   4  35  139.62    5.19   0
   2   5 -31    6.22    4.47   0
   3   0  24    3.07    2.49   0
   3   1  28  395.41    4.78   0
   3   2 -26   19.90    3.04   0
   3   3 -29  227.80    4.48   0
   3   4  37   10.91    4.96   0
   3   5 -33   76.17    4.70   0
   3   6 -35   22.36    4.44   0
   4  -2  14 1287.26    4.83   0
   4   0 -21  622.52    4.76   0
   4   0  27  225.26    4.46   0
   4   2 -28   11.09    2.86   0
   4   2  34   74.78    5.07   0
   4   3 -31  180.08    4.37   0
   4   5 -35   16.64    4.38   0
   4   6 -36    8.97    5.09   0
   5  -1 -18  202.17    3.37   0
   5  -1  24    6.95    2.71   0
   5   0 -23    5.81    2.84   0
   5   1  32   67.14    3.69   0
   5   2  35   23.91    4.12   0
   5   3  38  155.74    6.30   0
   5   4 -34   10.96    4.95   0
   6  -3  -3  424.28    1.18   0
   6  -3  11  633.56    3.41   0
   6  -2 -14   72.07    2.17   0
   6  -2  20  391.28    3.90   0
   6  -1 -20  175.18    3.73   0
   6  -1  26   11.73    3.25   0
   6   0  30    0.09    3.18   0
   6   1 -28   -3.86    3.22   0
   6   1  34   29.75    4.71   0
   6   2 -31  111.84    4.33   0
   6   3 -33   27.28    5.19   0
   7  -3  -7 2413.30    4.16   0
   7  -3  14  184.56    2.59   0
   7  -2 -16  254.69    3.05   0
   7  -1  27 1387.21    7.59   0
   7   0  31    3.57    3.28   0
   7   1 -29   38.63    3.59   0
   7   1  35   65.98    5.05   0
   7   2 -32   85.07    4.31   0
   7   3 -34   23.27    5.04   0
   7   4 -36   40.36    5.77   0
   8  -2 -17  343.63    3.68   0
   8  -2  23   61.47    2.99   0
   8   0  32   64.61    3.96   0
   8   1 -30   11.71    3.48   0
   8   3 -35   37.98    4.73   0
   9  -3 -11   17.06    1.64   0
   9  -3  17  844.07    4.86   0
   9  -2 -18   11.62    2.47   0
   9  -2  24   59.03    3.55   0
   9  -1 -23  127.72    3.74   0
   9  -1  29   61.47    4.56   0
   9   0 -27   17.69    3.83   0
   9   0  33   15.13    4.51   0
   9   1 -30  473.39    6.80   0
  10  -3 -11    2.71    1.68   0
  10  -3  18   44.02    2.92   0
  10  -2  25  111.86    3.83   0
  10  -1  29   17.16    3.67   0
  10   0 -27    9.07    3.57   0
  11  -3 -11    7.23    1.89   0
  11  -3  18  124.76    3.10   0
  11  -2  25   19.38    3.90   0
  11   0 -27   11.55    3.97   0
  12  -3  18    9.33    3.12   0
  12  -1 -23    0.38    3.44   0
  13  -3  17   41.82    3.25   0
  -6  11  10    0.50    1.41   0
  -6  13  12   12.56    1.74   0
  -5   9  -9  118.19    2.30   0
  -5   9  17  285.15    2.95   0
  -5  10 -11   35.69    2.17   0
  -5  10  19  104.54    2.67   0
  -5  11 -12   15.65    2.48   0
  -5  11  21   44.14    3.18   0
  -5  12 -13    2.47    2.66   0
  -5  12  21   10.62    2.80   0
  -5  13 -13   -1.21    3.07   0
  -4   5  10   81.25    1.58   0
  -4   7 -12  109.68    2.28   0
  -4   7  20  169.67    3.06   0
  -4   8 -15  482.80    3.79   0
  -4   9  24   86.57    3.21   0
  -4  10 -18   32.02    3.22   0
  -4  10  26   10.66    3.28   0
  -4  11 -19  284.60    4.05   0
  -4  11  27   76.74    4.06   0
  -4  12 -19  151.85    3.84   0
  -3   4  15   15.13    1.80   0
  -3   6 -16  108.06    2.65   0
  -3   7 -18  221.69    3.41   0
  -3   7  26  101.76    3.71   0
  -3   8 -20   74.11    3.34   0
  -3   8  28  221.42    4.48   0
  -3   9 -22  195.42    3.93   0
  -3   9  29   50.39    3.46   0
  -3  10 -23    5.35    3.20   0
  -3  10  30    1.44    3.36   0
  -3  12 -24   22.22    3.88   0
  -2   2   9  393.67    2.12   0
  -2   3 -10   10.68    1.38   0
  -2   3  17 1489.01    5.34   0
  -2   4 -15 1484.55    5.23   0
  -2   5 -18  142.19    3.72   0
  -2   6 -21  664.74    4.87   0
  -2   6  28   53.71    2.98   0
  -2   7 -23   77.37    3.04   0
  -2   7  30   76.93    3.58   0
  -2   8 -24  114.81    3.59   0
  -2   8  32   20.36    4.62   0
  -2   9  33   19.81    4.31   0
  -2  11 -27    6.58    4.46   0
  -1   1  -2   51.98    0.54   0
  -1   1   9  799.77    3.09   0
  -1   2 -11 3500.55    6.29   0
  -1   2  18 3995.14    8.56   0
  -1   3  23  725.52    5.11   0
  -1   4  27   50.05    3.42   0
  -1   5  30    4.09    3.96   0
  -1   6  32    1.51    3.74   0
  -1   7 -26  382.67    5.50   0
  -1   7  34    3.37    4.16   0
  -1   8 -28   15.98    3.32   0
  -1   8  35   25.13    4.10   0
  -1  10 -30   28.01    4.15   0
   0   1 -11   95.48    1.68   0
   0   1  18   14.87    1.94   0
   0   3 -20   11.68    2.34   0
   0   3  27   42.04    2.94   0
   0   4  30   67.98    3.58   0
   0   5  33    2.25    4.17   0
   0   6  35    2.08    4.19   0
   0  10 -32    3.81    5.53   0
   1   0  17  141.99    2.34   0
   1   2 -20   79.56    2.51   0
   1   2  27  112.11    3.40   0
   1   4  33  213.53    4.39   0
   1   6  37  251.48    5.60   0
   1   9 -34  229.28    5.67   0
   2   2  30    0.76    3.07   0
   2   3  33  158.37    4.37   0
   2   4  36   59.37    5.22   0
   2   5  38   41.98    5.20   0
   2   6 -32   95.41    4.96   0
   2   7 -34   58.16    4.52   0
   3   0 -18   -0.42    2.04   0
   3   0  25    6.79    2.68   0
   3   1  29  592.44    5.50   0
   3   2 -25   66.99    3.58   0
   3   2  33  160.37    5.22   0
   3   3 -28  323.81    4.59   0
   3   3  35  655.63    7.16   0
   3   4  38   33.68    5.11   0
   3   5 -32  488.88    6.63   0
   3   6 -34   14.05    4.40   0
   3   7 -35  128.37    6.06   0
   4  -2  -7   53.22    1.05   0
   4  -2  15 1549.32    5.41   0
   4  -1 -15 3913.23    7.98   0
   4  -1  22    1.89    2.59   0
   4   0 -20  399.67    5.59   0
   4   1 -24   94.55    3.18   0
   4   1  31  105.43    3.96   0
   4   3 -30  101.76    3.76   0
   4   3  37    8.22    4.41   0
   4   4 -32    0.81    4.04   0
   4   4  39   11.12    4.67   0
   4   5 -34   16.39    4.39   0
   5  -2 -11 3048.43    5.73   0
   5  -2  19   64.43    3.12   0
   5  -1  25   32.53    2.81   0
   5   1 -26   34.33    2.90   0
   5   1  33  266.09    5.09   0
   5   2  36  165.76    5.26   0
   5   3  39   33.19    6.03   0
   5   5 -35    2.41    5.23   0
   6  -3  12 2777.57    6.25   0
   6  -2  21  634.63    4.64   0
   6  -1  27  222.71    4.17   0
   6   0 -24   22.49    2.89   0
   6   0  31  109.35    3.93   0
   6   1 -27  214.95    4.50   0
   6   2 -30    5.37    3.49   0
   6   2  37   31.63    4.63   0
   6   5 -36  156.63    6.18   0
   7  -3  15  281.19    3.08   0
   7  -1  28  262.09    4.38   0
   7   0 -25   -4.05    2.62   0
   7   0  32   46.92    3.63   0
   7   1 -28  254.69    5.31   0
   7   2 -31    3.06    3.59   0
   7   3 -33   67.53    5.48   0
   7   4 -35   52.59    5.86   0
   8  -3  -9   13.22    1.45   0
   8  -3  17   24.86    2.50   0
   8  -2  24  101.31    3.29   0
   8  -1 -22   48.57    2.70   0
   8   0 -26   30.85    3.15   0
   8   0  33  153.45    4.53   0
   8   1 -29   10.53    3.84   0
   8   1  36   27.18    4.57   0
   8   2 -32   16.33    3.74   0
   8   3 -34   23.86    4.78   0
   9  -3 -10    1.04    1.59   0
   9  -3  18   32.93    2.57   0
   9  -2  25   33.83    3.38   0
   9  -1  30  446.90    6.28   0
   9   0 -26   -1.09    3.58   0
   9   0  34    0.31    4.96   0
   9   2 -32  257.68    6.36   0
  10  -2  26   15.37    3.57   0
  10  -1  30   27.94    3.87   0
  10   1 -30   25.26    3.88   0
  11  -3  19  186.88    3.51   0
  11  -2 -18    2.03    2.49   0
  11  -2  26    1.89    3.78   0
  12  -3 -10   30.01    1.95   0
  12  -3  19   34.45    3.32   0
  12  -2  25   45.78    4.14   0
  12   0 -26   71.95    4.43   0
  13  -3  18    7.71    3.25   0
  13  -1 -22   54.90    3.88   0
  14  -2 -15   24.46    3.08   0
  -6  11  11    9.58    1.63   0
  -6  12  12   43.88    1.77   0
  -6  13  13    1.36    1.85   0
  -5   7  10  350.20    2.15   0
  -5   8  -5   47.69    1.39   0
  -5   8  15  140.69    2.16   0
  -5   9  18   29.16    2.16   0
  -5  10 -10   20.18    1.96   0
  -5  10  20   53.48    2.58   0
  -5  11 -11  635.57    4.08   0
  -5  12 -12   90.03    3.34   0
  -5  12  22   14.90    2.90   0
  -5  13 -12   61.39    3.20   0
  -4   5  11  410.24    2.38   0
  -4   6  17  188.12    2.70   0
  -4   7  21   62.26    2.75   0
  -4   8 -14  144.65    2.83   0
  -4   8  23  301.26    3.66   0
  -4   9 -16   36.08    2.59   0
  -4  10 -17  415.49    4.38   0
  -4  10  27  189.28    4.02   0
  -4  11 -18    9.61    2.90   0
  -4  12 -18   34.60    3.61   0
  -3   4  -7  335.13    1.90   0
  -3   5 -12  166.21    2.13   0
  -3   5  21  115.95    3.46   0
  -3   7  27  158.89    4.03   0
  -3   9 -21  418.51    4.59   0
  -3   9  30   41.13    3.98   0
  -3  10 -22    2.01    3.14   0
  -3  10  31   54.37    4.24   0
  -3  11 -23   15.02    3.47   0
  -3  12 -23    0.82    4.03   0
  -2   2  10   40.14    1.36   0
  -2   3  18  829.36    4.43   0
  -2   4 -14 1312.25    4.95   0
  -2   6 -20  388.45    4.12   0
  -2   6  29    0.11    2.83   0
  -2   7  31   -1.93    3.38   0
  -2   9  34    6.99    4.42   0
  -2  10 -26   20.59    3.57   0
  -2  11 -26    4.78    4.02   0
  -1   1  10   53.85    1.45   0
  -1   1  11   28.71    1.57   0
  -1   3 -15 1446.73    5.26   0
  -1   3  24   71.69    3.05   0
  -1   4  28   75.30    3.77   0
  -1   6 -24  137.31    3.47   0
  -1   6  33  118.84    4.55   0
  -1   8 -27   49.45    3.49   0
  -1   8  36   25.11    4.61   0
  -1   9 -28   29.20    3.71   0
  -1  10 -29   20.80    3.81   0
  -1  11 -29    8.11    4.48   0
   0   0   8 2833.05    4.64   0
   0   2  24 1435.40    6.72   0
   0   3  28   33.59    3.00   0
   0   4  31   28.73    3.31   0
   0   5 -25   -0.85    2.84   0
   0   5  34   32.13    4.74   0
   0   6 -27 1054.71    6.60   0
   0   6  36    1.94    4.54   0
   0   7 -28   13.29    3.96   0
   0   7  37    0.04    4.34   0
   0   8 -30   24.58    3.87   0
   0   9 -31    1.06    3.77   0
   1   0  -9   26.89    1.30   0
   1   2  28  256.03    4.16   0
   1   5  36   15.73    4.10   0
   1   6 -29  280.80    5.14   0
   1   6  38   33.06    4.52   0
   1   7 -31   59.65    4.36   0
   1   9 -33   20.93    4.54   0
   2  -1  -6   16.38    1.01   0
   2  -1  15  129.54    2.08   0
   2   1  27   87.04    3.37   0
   2   2 -22    7.49    2.96   0
   2   2  31    4.50    3.24   0
   2   4 -28   10.19    3.40   0
   2   5  39   42.99    5.48   0
   3  -2   8 1251.12    3.28   0
   3  -2   9   99.86    1.56   0
   3  -1 -11  112.66    1.76   0
   3   0 -17    1.33    1.77   0
   3   0  26    2.33    2.73   0
   3   3  36  389.60    6.23   0
   3   4  39   21.35    5.65   0
   3   6 -33   21.81    5.00   0
   4  -1  23   12.77    2.67   0
   4   0  28  656.29    5.92   0
   4   1  32   18.00    3.46   0
   4   2  35  134.05    4.77   0
   4   3  38   31.78    4.49   0
   4   4  40   -2.56    4.93   0
   4   5 -33    2.01    4.20   0
   4   6 -35   12.19    4.47   0
   4   7 -36   40.68    5.54   0
   5  -2  20   17.15    3.00   0
   5  -1  26   32.92    2.79   0
   5   0  30   34.05    3.35   0
   5   2  37   33.64    4.43   0
   5   4 -33    7.76    4.23   0
   5   6 -36  154.88    5.83   0
   6  -3  13 1369.29    4.80   0
   6  -2 -13  210.22    2.42   0
   6  -1 -19 1421.62    5.99   0
   6   0 -23  210.51    3.93   0
   6   0  32  116.64    4.29   0
   6   1  35    2.37    4.04   0
   6   2 -29    6.17    3.70   0
   6   2  38    2.94    4.41   0
   6   3 -32   11.89    4.21   0
   6   4 -34   35.12    4.55   0
   7  -3  16  350.65    3.35   0
   7  -2 -15  717.02    3.91   0
   7  -2  24   61.25    3.12   0
   7  -1  29   39.47    3.52   0
   7   2 -30   83.84    4.45   0
   8  -2 -16  379.49    3.53   0
   8  -1 -21   10.69    3.06   0
   8  -1  30   14.77    3.39   0
   8   0  34   46.59    4.42   0
   8   1 -28   15.90    3.91   0
   8   2 -31    3.69    3.84   0
   8   3 -33    3.31    4.78   0
   9  -3  19  256.85    3.52   0
   9  -3  20    8.26    2.69   0
   9  -2 -17   61.16    2.61   0
   9  -2  26    2.22    3.49   0
   9   1 -29   56.58    4.29   0
  10  -3 -10    7.51    1.59   0
  10  -2 -17  712.98    5.05   0
  10  -1 -22    5.78    3.31   0
  10  -1  31    1.59    3.75   0
  10   0 -26   87.79    3.95   0
  10   1 -29   19.47    4.36   0
  10   2 -32  155.86    4.99   0
  11  -4   4  160.02    1.34   0
  11  -4   5   43.10    1.26   0
  11  -4   6  191.29    1.83   0
  11  -3  20   24.54    2.95   0
  11  -2 -17    6.50    2.75   0
  11  -1 -22  224.27    4.15   0
  11   1 -29    5.00    4.41   0
  12  -2 -17  139.07    3.18   0
  12  -1 -22    0.13    3.01   0
  13  -3  -8  416.48    2.99   0
  13  -3  19    5.63    3.21   0
  13  -2 -16  131.80    3.69   0
  14  -3  -6   12.95    1.64   0
  -6  11  12    2.88    1.65   0
  -6  12  13   -1.17    1.79   0
  -6  13  14   -0.00    1.97   0
  -5   7  11  135.90    1.75   0
  -5   7  12   36.75    1.69   0
  -5   8  -4  126.99    1.55   0
  -5   8  16   95.69    2.17   0
  -5   9  19    9.69    2.33   0
  -5  10  21   17.41    2.60   0
  -5  11  22    7.79    3.02   0
  -5  12 -11   15.59    3.95   0
  -4   5  13  137.71    2.14   0
  -4   6  18   44.27    2.31   0
  -4   7  22   35.42    2.63   0
  -4   8 -13    1.44    2.13   0
  -4   8  24  129.66    3.28   0
  -4   9 -15    4.61    2.41   0
  -4   9  26   10.39    3.12   0
  -4  10 -16   72.62    3.32   0
  -4  11 -17   62.22    3.06   0
  -4  13 -18    1.95    3.42   0
  -3   4  17   49.84    2.03   0
  -3   5 -11 2130.34    5.45   0
  -3   5  22  111.35    3.24   0
  -3   7 -17  202.45    2.98   0
  -3   7  28   36.52    3.64   0
  -3   8 -19   79.40    2.77   0
  -3   8  30    9.15    3.46   0
  -3   9  31    7.18    3.83   0
  -3  10 -21   -4.19    3.39   0
  -3  11 -22   63.25    4.82   0
  -3  12 -22   36.09    3.97   0
  -2   3  -9   99.73    1.42   0
  -2   3  19  495.08    3.94   0
  -2   5 -17 1693.36    6.16   0
  -2   5  27    1.93    2.58   0
  -2   6 -19  510.45    4.73   0
  -2   6  30    0.41    3.44   0
  -2   7 -21  141.56    3.87   0
  -2   7  32   88.87    4.62   0
  -2   8  34   84.56    4.86   0
  -2   9 -24   63.89    3.81   0
  -2  10 -25   99.96    3.71   0
  -1   1  12   -0.41    1.24   0
  -1   3  25   63.04    2.88   0
  -1   4  29   78.83    3.80   0
  -1   5 -21   77.31    2.99   0
  -1   5  31   -0.16    3.26   0
  -1   6 -23  119.92    3.36   0
  -1   6  34   26.75    3.98   0
  -1   7 -25  283.67    4.32   0
  -1   7  35   64.10    4.00   0
  -1  10 -28   13.75    4.67   0
   0   0  10   -0.37    1.29   0
   0   3 -19    6.59    2.28   0
   0   3  29   30.70    3.16   0
   0   4  32   92.74    3.79   0
   0   5 -24   98.41    3.22   0
   0   5  35    4.87    4.97   0
   0   6 -26    2.59    2.97   0
   0   6  37  277.65    6.11   0
   0   7  38   -1.33    4.45   0
   0   8 -29   16.23    3.65   0
   0   9 -30    1.46    3.69   0
   0  10 -31   -1.73    4.31   0
   1   0  19   49.29    2.24   0
   1   1  25   84.27    3.70   0
   1   3  32   23.00    3.49   0
   1   4  35  203.28    4.99   0
   1   5 -27   58.22    3.29   0
   1   5  37   16.24    4.11   0
   1   8 -31   73.41    5.23   0
   1   9 -32   -1.69    5.04   0
   2   0 -13  243.68    2.27   0
   2   1  28  267.54    4.09   0
   2   2  32   78.27    3.90   0
   2   4 -27   28.21    3.19   0
   2   5  40   12.68    5.72   0
   2   6 -31  115.20    4.23   0
   2   7 -32   99.78    5.07   0
   2   8 -33  132.02    5.51   0
   2   9 -34    7.16    4.80   0
   3  -2  10    8.27    1.09   0
   3  -2  11  156.98    1.88   0
   3  -1  21  734.77    4.72   0
   3   1  31   36.12    3.51   0
   3   2 -24   70.41    2.98   0
   3   3  37  516.23    6.78   0
   3   4 -29   14.10    3.47   0
   3   5 -31   88.88    4.37   0
   3   7 -34   18.35    4.72   0
   3   8 -35   40.47    4.94   0
   4  -2  -6  140.93    1.22   0
   4  -1 -14  525.18    3.11   0
   4  -1  24   95.81    3.21   0
   4  -1  25  498.75    4.89   0
   4   0  29 3069.06   10.59   0
   4   1 -23   12.14    2.70   0
   4   1  33  215.08    4.61   0
   4   2 -26  107.00    3.43   0
   4   2  36   70.77    4.59   0
   4   3  39   20.97    4.65   0
   4   6 -34   37.35    4.94   0
   4   7 -35   49.27    5.90   0
   5  -3   4  333.92    1.36   0
   5  -3   5  604.74    1.89   0
   5  -3   6  117.85    1.25   0
   5  -2 -10  471.67    2.45   0
   5  -2  21   63.20    3.27   0
   5   0 -21   -1.34    2.61   0
   5   0  31    2.09    3.23   0
   5   1  35  153.37    4.98   0
   5   2 -27   -1.60    3.31   0
   5   2  38   39.52    4.75   0
   5   3 -30   68.44    3.78   0
   5   4 -32   60.18    4.38   0
   6  -3  14  120.14    2.49   0
   6  -2  23  314.15    3.89   0
   6  -1 -18  106.43    3.21   0
   6  -1  29  265.48    4.73   0
   6   0  33  157.60    4.64   0
   6   1 -26   16.46    2.87   0
   6   1  36   33.65    4.43   0
   6   2  39   24.51    4.98   0
   6   3 -31    2.54    4.04   0
   7  -3  17  200.21    2.91   0
   7  -3  18  220.67    3.04   0
   7  -2  25  139.16    3.26   0
   7  -1  30  102.42    3.81   0
   7   0  34   16.96    3.71   0
   7   1 -27 1256.26    7.47   0
   7   1  37   56.12    4.82   0
   7   4 -34   13.54    4.38   0
   8  -3  -8   23.90    1.41   0
   8  -3  19   68.48    2.71   0
   8  -2  26   -1.28    2.91   0
   8  -1  31   60.93    3.92   0
   8   0 -24  462.50    7.03   0
   8   0  35    6.50    4.23   0
   8   2 -30   53.63    4.42   0
   9  -3  -9  115.87    1.86   0
   9  -2  27   38.01    3.14   0
   9  -1 -21  309.64    4.12   0
   9  -1  32    6.76    4.42   0
   9   0 -25   27.60    3.41   0
   9   1 -28   29.40    4.36   0
   9   2 -31  137.99    4.96   0
  10  -4   3  583.94    1.61   0
  10  -4   4   20.47    1.05   0
  10  -4   5   15.45    1.09   0
  10  -4   6   20.50    1.26   0
  10  -4   7  819.95    2.90   0
  10  -4   8  146.08    1.88   0
  10  -3  21    5.26    2.90   0
  10  -2  28   48.97    3.97   0
  10  -1  32    2.92    3.72   0
  10   0 -25   36.13    3.90   0
  11  -4   7  805.62    3.02   0
  11  -4   8  109.01    1.89   0
  11  -3  21  324.77    4.28   0
  11  -2  28    5.22    3.84   0
  11   0 -25    1.47    3.90   0
  11   1 -28   53.45    5.12   0
  12  -4   5  151.63    1.48   0
  12  -4   6   47.74    1.54   0
  12  -3  -9   40.57    1.96   0
  12  -3  21   15.43    3.18   0
  12  -2 -16    3.38    3.20   0
  12  -1 -21    2.28    3.11   0
  12   0 -25   92.12    4.46   0
  13  -3  20    3.38    2.94   0
  13  -2 -15   44.27    3.51   0
  -6  10   8   41.65    1.05   0
  -6  10   9  241.16    1.61   0
  -6  11  13   20.85    1.82   0
  -6  12  14    6.74    2.07   0
  -5   7  13    1.12    1.65   0
  -5   8  17   28.96    1.96   0
  -5   8  18   15.48    2.19   0
  -5   9  -7 2543.24    5.61   0
  -5   9  20   47.81    2.61   0
  -5  10  -9   13.53    1.68   0
  -5  10  22    1.96    2.53   0
  -5  11 -10   -3.66    2.17   0
  -4   6  20  237.79    3.14   0
  -4   7 -10   10.83    1.60   0
  -4   7  23    3.01    2.65   0
  -4   8  25   65.37    3.31   0
  -4   9 -14    7.89    2.24   0
  -4   9  27    0.71    3.25   0
  -4  11 -16    1.18    2.78   0
  -4  13 -17    0.46    3.17   0
  -3   3   5    6.12    0.58   0
  -3   3   6  223.29    1.22   0
  -3   3   7   74.11    1.03   0
  -3   3   8   -0.68    0.92   0
  -3   7 -16  442.69    3.96   0
  -3   7  29    4.32    3.60   0
  -3   8 -18   57.94    3.00   0
  -3   8  31    4.94    3.65   0
  -3   9 -19  272.08    3.87   0
  -3  10 -20    9.17    3.42   0
  -2   2  12   20.39    1.24   0
  -2   2  13   88.44    1.78   0
  -2   3  -8 1300.23    3.53   0
  -2   4 -13  632.52    3.39   0
  -2   5 -16  583.80    3.95   0
  -2   5  28   18.52    2.77   0
  -2   6  31  116.34    4.24   0
  -2   8 -22   -1.27    3.27   0
  -2   9 -23    2.65    3.64   0
  -2  11 -25    6.53    3.78   0
  -1   1  13   46.28    1.48   0
  -1   1  14    7.72    1.74   0
  -1   3 -14  305.87    2.63   0
  -1   3  26    2.26    2.75   0
  -1   4  30    5.64    3.49   0
  -1   7 -24  509.93    5.12   0
  -1   7  36   20.26    3.87   0
  -1  11 -28   28.87    5.03   0
   0   1  21    0.07    2.19   0
   0   3 -18   -1.33    2.13   0
   0   3  30    5.36    2.76   0
   0   4  33  141.62    4.10   0
   0   7 -27    8.53    3.18   0
   0   8 -28   -0.07    3.37   0
   1   0  -8   -0.41    1.07   0
   1   0  20    5.20    2.05   0
   1   1  26   34.47    2.81   0
   1   3  33   60.57    3.56   0
   1   5  38   38.47    4.30   0
   2  -1  17 2021.64    6.29   0
   2  -1  18 3684.87    8.71   0
   2   0  25 1233.89    6.71   0
   2   1  29  289.33    4.27   0
   2   4  38  171.10    5.48   0
   2   6 -30    2.77    3.72   0
   2   7 -31    4.28    4.50   0
   3  -1 -10   28.19    1.42   0
   3  -1  22 1092.30    5.75   0
   3   1  32   16.06    3.42   0
   3   2 -23   43.05    3.24   0
   3   2  35  231.81    5.07   0
   3   3  38  372.71    6.70   0
   3   4  40   14.41    4.93   0
   3   6 -32   11.66    4.01   0
   4  -1  26  183.39    4.20   0
   4   0  30   -4.34    4.01   0
   4   1 -22   -0.94    2.63   0
   4   1  34   20.27    3.87   0
   4   2 -25  230.70    3.81   0
   4   2  37  159.96    5.10   0
   4   3 -28   49.45    3.30   0
   4   6 -33  213.10    5.72   0
   5  -3  10 2748.65    5.42   0
   5   0 -20  246.26    3.77   0
   5   0  32   29.49    3.45   0
   5   1 -24    4.95    2.86   0
   5   1  36    3.71    4.23   0
   5   4 -31   66.84    4.20   0
   6  -3  -2  315.94    0.95   0
   6  -3  15   82.80    2.18   0
   6  -3  16  105.57    2.83   0
   6  -2 -12  131.02    2.10   0
   6  -2  24  213.16    3.63   0
   6  -1  30   43.20    3.54   0
   6   0 -22  136.04    3.28   0
   6   0  34   -1.02    3.90   0
   6   1  37  248.22    5.52   0
   6   3 -30   -1.70    4.24   0
   7  -1  31   66.01    3.68   0
   7   0 -23    3.43    2.70   0
   7   0  35    1.60    3.88   0
   7   1 -26  406.96    5.37   0
   7   1  38    1.74    4.34   0
   7   5 -35    2.75    4.79   0
   8  -3  20   70.70    2.45   0
   8  -2  27   26.01    3.18   0
   8  -1 -20    0.36    2.36   0
   8  -1  32  266.29    5.41   0
   8   0  36   -0.10    4.33   0
   9  -3  22  197.68    4.04   0
   9   0 -24   -0.66    3.81   0
  10  -4   9  151.23    2.00   0
  10  -4  10  111.65    2.03   0
  10  -3  -9   20.08    1.62   0
  10  -3  22    1.48    2.87   0
  10  -2  29    3.75    3.76   0
  11  -4  10   30.15    1.78   0
  11  -2 -16    1.01    2.44   0
  11  -2  29   -4.69    4.08   0
  12  -4   7  264.37    2.12   0
  12  -4   8  102.30    1.96   0
  12  -4   9   20.00    1.80   0
  12  -1 -20    8.17    3.15   0
  13  -3  -7  539.52    3.22   0
  14  -3  -5   12.45    1.58   0
  -6  10  10   97.00    1.56   0
  -6  10  11  842.57    3.00   0
  -6  11  14   66.55    2.08   0
  -6  12  15   91.30    2.44   0
  -5   8  -3    3.67    1.15   0
  -5   8  19   49.43    2.51   0
  -5   9  -6  198.28    2.24   0
  -5   9  21  219.15    3.37   0
  -5  10  -8   -0.80    1.69   0
  -5  11  -9   28.79    2.07   0
  -5  11  24    2.39    3.23   0
  -5  12 -10   44.40    2.44   0
  -5  13 -10   29.60    2.75   0
  -4   5  15   99.69    2.08   0
  -4   6  -6  338.24    2.06   0
  -4   6  21   49.00    2.77   0
  -4   7  24   40.19    2.91   0
  -4   8 -12   98.47    2.37   0
  -4   8  26   72.74    3.05   0
  -4  10  29   24.14    4.35   0
  -4  12 -16  107.60    3.47   0
  -4  13 -16   19.35    3.04   0
  -3   3   9   72.12    1.19   0
  -3   3  10 1356.77    3.65   0
  -3   4  -5   55.55    1.00   0
  -3   4  19  624.53    4.14   0
  -3   4  20  160.53    3.42   0
  -3   5 -10 2987.85    6.02   0
  -3   5  24  519.53    4.33   0
  -3   6 -13 1406.32    5.11   0
  -3   7  30   83.01    4.05   0
  -3   8 -17   27.61    2.74   0
  -3  11 -20   24.63    3.29   0
  -3  12 -21    2.93    3.32   0
  -2   3  22  117.15    3.59   0
  -2   4 -12  832.23    3.71   0
  -2   5  29  376.84    4.49   0
  -2   6 -18  138.66    3.12   0
  -2   6  32   95.41    4.26   0
  -2   8 -21  175.75    3.58   0
  -2  11 -24   31.64    4.03   0
  -2  12 -24   99.81    4.60   0
  -1   1  -1  639.46    0.90   0
  -1   1  15   -0.48    1.48   0
  -1   2  -9 2291.53    4.71   0
  -1   2  23  745.79    5.59   0
  -1   3  27  333.87    4.23   0
  -1   4 -17  861.53    4.56   0
  -1   4  31  101.79    4.07   0
  -1   6  36   37.47    4.51   0
  -1  11 -27   38.98    4.14   0
   0   0  14   26.12    1.83   0
   0   1  -9   29.75    1.29   0
   0   1  22    0.73    2.31   0
   0   1  23   65.25    3.03   0
   0   2 -14  691.24    3.49   0
   0   2  28  453.68    5.28   0
   0   4 -20  452.87    5.79   0
   0   5 -23    1.39    2.73   0
   0   5  37    3.06    4.67   0
   0   7 -26   42.66    3.37   0
   0   9 -28    1.05    3.88   0
   0  10 -29   -1.88    3.97   0
   1  -1   6   39.31    1.12   0
   1  -1   7  560.54    2.29   0
   1   0  21    5.48    2.13   0
   1   1  27    2.95    2.63   0
   1   2  31  160.78    4.10   0
   1   4 -23   12.04    2.62   0
   1   5 -25   29.12    3.53   0
   1   6 -27  239.92    4.61   0
   1  10 -31    1.23    5.08   0
   2  -1  -5   16.96    0.85   0
   2  -1  19  548.29    4.93   0
   2   0 -12  216.44    2.02   0
   2   0  26 1096.66    6.52   0
   2   1  30  581.96    5.56   0
   2   1  31  167.38    4.93   0
   2   2 -20   75.51    2.89   0
   2   3 -23   41.84    2.70   0
   2   6 -29    1.54    3.31   0
   3  -2  13  145.52    1.91   0
   3  -1  23  710.13    5.24   0
   3  -1  24   43.93    3.69   0
   3   0 -15   35.45    2.15   0
   3   0  29   29.40    3.33   0
   3   1  33   61.15    3.94   0
   3   2  36   54.62    4.50   0
   3   5 -29  257.81    5.54   0
   3   6 -31    6.49    4.00   0
   3   7 -32  608.62    7.73   0
   4  -2  19  422.06    3.85   0
   4  -2  20  175.97    3.76   0
   4  -1  27   46.41    3.58   0
   4   1  35  207.77    4.91   0
   4   3 -27   20.99    3.16   0
   4   7 -34   -0.97    4.85   0
   5  -3   2 1186.31    1.65   0
   5  -3  11 2048.05    5.00   0
   5  -2  -9   84.16    1.42   0
   5  -1 -15   64.79    2.23   0
   5   0  33    3.09    3.58   0
   5   1 -23  418.20    4.29   0
   5   1  37   14.66    4.01   0
   5   2  40   20.64    4.94   0
   5   5 -32    2.14    4.28   0
   5   7 -35    0.61    4.50   0
   6  -3  17   57.04    2.78   0
   6  -2  25  639.20    5.06   0
   6  -2  26  399.52    4.82   0
   6  -1 -17   49.06    2.42   0
   6   0 -21 1106.50    6.03   0
   6   0  35    0.31    3.88   0
   6   2 -27  312.68    4.88   0
   7  -3  20  151.20    3.28   0
   7  -2 -13  154.13    2.29   0
   7  -1 -18   57.91    2.81   0
   7  -1  32   -0.88    3.16   0
   7   0 -22    0.97    3.22   0
   7   2 -28  175.29    4.79   0
   7   4 -32   13.22    4.98   0
   7   5 -34   13.98    4.46   0
   8  -3  -7   13.31    1.29   0
   8  -2  29  139.45    4.50   0
   8  -1 -19   14.97    2.82   0
   8   1 -26  103.92    4.26   0
   8   3 -31    2.73    3.86   0
   9  -4   4   94.73    1.14   0
   9  -4   5   21.65    1.13   0
   9  -4   8   29.74    1.50   0
   9  -4   9   11.49    1.58   0
   9  -4  10   15.74    1.72   0
   9  -3  -8   58.65    1.60   0
   9  -2 -15   13.66    2.23   0
   9  -2  29   51.24    3.58   0
   9  -1  34  205.75    5.60   0
  10  -4  11  520.51    3.10   0
  10  -3  23    4.44    2.61   0
  10  -3  24   10.09    3.12   0
  10  -1 -20    4.13    3.34   0
  10   0 -24  364.89    4.62   0
  11  -4  11   22.53    1.73   0
  11  -4  12    6.13    1.94   0
  11  -3  23   22.17    2.80   0
  11  -3  24    3.51    3.21   0
  11  -2 -15   50.42    2.73   0
  12  -4  10   24.48    1.87   0
  12  -4  11   20.03    1.95   0
  12  -3  -8   56.53    1.88   0
  12  -3  23    2.07    3.33   0
  12  -2 -15  131.06    3.19   0
  14  -2 -13  133.65    3.46   0
  -6  11  15  651.85    3.67   0
  -5   7  15  139.39    2.22   0
  -5   8  20   68.90    2.78   0
  -5   9  22   14.20    2.65   0
  -5  10  -7    3.28    1.73   0
  -5  11  -8   -0.63    2.14   0
  -5  12  -9    6.23    2.24   0
  -5  13  -9   28.59    2.78   0
  -5  14  -9    9.13    2.94   0
  -4   5  17   98.12    2.24   0
  -4   6  22  584.52    4.49   0
  -4   7  -9    3.46    1.45   0
  -4   8  27   92.54    3.18   0
  -4   9 -13   47.04    2.47   0
  -4   9  29   27.39    3.92   0
  -4  10 -14  147.52    3.58   0
  -4  11 -15   -1.76    2.62   0
  -4  12 -15   24.40    3.19   0
  -4  13 -15   32.95    3.61   0
  -3   3  12 1277.38    4.22   0
  -3   3  13 4500.93    7.51   0
  -3   4  21  417.08    4.26   0
  -3   5  25  387.33    4.09   0
  -3   7 -15  269.93    3.10   0
  -3  10 -19  162.86    3.81   0
  -3  12 -20   25.27    3.76   0
  -3  13 -20   -2.77    4.14   0
  -2   2  15   54.37    1.85   0
  -2   3  23   37.04    2.75   0
  -2   4  27   25.67    2.70   0
  -2   6  33   47.60    4.13   0
  -2   7  35  136.39    5.32   0
  -2   8  36   46.54    4.10   0
  -2   9 -22   15.86    3.11   0
  -2  10 -23   17.66    3.29   0
  -2  11 -23   23.29    3.95   0
  -2  12 -23   71.64    4.31   0
  -1   1  16  360.09    2.88   0
  -1   1  17  424.26    3.34   0
  -1   2  24  427.69    4.85   0
  -1   3 -13   32.00    1.72   0
  -1   3  28  392.28    4.53   0
  -1   4  32   16.07    3.83   0
  -1   5 -19  115.28    2.94   0
  -1   5  34   26.71    3.74   0
  -1   7  38    0.49    4.66   0
  -1   8 -24  147.14    3.74   0
  -1   9 -25    8.03    3.31   0
  -1  11 -26  243.08    5.83   0
   0   0  15   10.73    1.81   0
   0   0  16 1242.47    4.84   0
   0   1  24    4.14    2.54   0
   0   2 -13  261.46    2.65   0
   0   2  29  782.40    6.35   0
   0   3  32    5.66    3.24   0
   0   4  35  607.48    6.53   0
   0   5 -22    0.65    2.82   0
   0   5  38   36.51    4.92   0
   0   6 -24   20.48    3.00   0
   0   8 -27  352.41    5.08   0
   0  10 -28   13.84    4.75   0
   0  11 -29    0.96    4.11   0
   1  -1   5   19.25    0.80   0
   1  -1  10   50.24    1.49   0
   1   0  -7   22.55    1.23   0
   1   0  22    3.08    2.34   0
   1   0  23   61.24    2.66   0
   1   1 -13   48.86    1.69   0
   1   3  35   98.68    4.24   0
   1   5  40    9.97    4.43   0
   1   7 -28  248.45    4.96   0
   1   9 -30  447.80    6.47   0
   2  -1  20   60.13    2.67   0
   2   1 -16  449.80    3.27   0
   2   1  32   38.39    4.57   0
   2   2  35   11.73    3.98   0
   2   3  38   -1.07    4.09   0
   2   4  40   44.02    4.65   0
   2   5 -27    3.94    3.40   0
   2   7 -30   81.27    4.46   0
   2   8 -31   -2.07    4.37   0
   3  -2  15  101.14    2.06   0
   3  -2  16  720.68    4.09   0
   3  -1  -9 3027.70    5.17   0
   3  -1  25   64.48    3.43   0
   3   0  30    4.24    3.05   0
   3   1  34   64.97    4.06   0
   3   2  37   42.19    4.38   0
   3   3  40    0.51    4.73   0
   3   4 -27   20.04    3.24   0
   3   6 -30    3.86    4.53   0
   4  -2  -5  571.67    1.75   0
   4  -2  21   92.27    2.85   0
   4  -1 -12  234.63    2.21   0
   4  -1  28   67.89    3.20   0
   4   0 -17   25.23    2.02   0
   4   2 -24   13.63    2.80   0
   4   2  39   25.99    4.77   0
   4   3 -26  148.28    4.27   0
   4   5 -30  168.04    5.28   0
   4   7 -33   18.35    4.98   0
   4   8 -34   54.40    5.45   0
   5  -3  14  180.50    2.37   0
   5  -2  24  898.79    5.61   0
   5  -1  30   -2.99    3.21   0
   5   0 -19   -1.28    2.45   0
   5   0  34   32.59    4.08   0
   5   0  35   -2.81    4.59   0
   5   3 -28   27.08    3.42   0
   5   4 -30  149.88    4.37   0
   5   6 -33   20.90    4.61   0
   5   7 -34    9.03    5.01   0
   6  -3  19   18.87    2.74   0
   6  -2  27  298.88    4.57   0
   6  -1 -16   40.22    2.47   0
   6  -1  32   -0.10    3.32   0
   6   0  36   -2.41    4.01   0
   6   1  39  107.40    5.18   0
   6   3 -29    6.24    3.50   0
   6   4 -31   31.93    4.78   0
   7  -1  33   29.74    3.39   0
   7   0  37    2.42    4.21   0
   7   5 -33   28.38    5.48   0
   8  -3  23   17.21    3.01   0
   8  -2  30   58.96    4.38   0
   8  -1  34   90.06    4.54   0
   8   2 -28   94.66    4.28   0
   8   3 -30    5.80    4.24   0
   9  -4   3  485.76    1.35   0
   9  -4  12   88.98    2.13   0
   9  -2  30   47.41    3.94   0
   9  -2  31  159.92    4.98   0
   9   0 -23   17.95    2.93   0
   9   1 -26  276.80    4.92   0
   9   3 -31    7.85    4.24   0
  10  -4  13 1778.88    5.49   0
  10  -3  25    1.63    3.56   0
  10   0 -23   56.12    4.42   0
  10   1 -26   38.02    4.03   0
  10   2 -29    1.88    4.19   0
  11  -4  13   33.20    2.04   0
  11  -4  14   10.60    2.09   0
  11  -3  -8  158.52    2.03   0
  11  -3  25   36.37    3.87   0
  11   0 -23    0.77    3.64   0
  11   2 -29    5.04    3.91   0
  12  -4  13   -0.32    2.22   0
  12  -3  24   13.59    3.58   0
  12  -3  25   54.49    4.29   0
  12  -1 -19   32.63    3.23   0
  12   0 -23   23.92    3.89   0
  12   1 -26   -1.50    4.49   0
  13  -4   6   22.26    1.35   0
  13  -4   8  218.76    2.22   0
  13  -4   9  117.39    2.10   0
  13  -4  10   46.29    2.18   0
  -6  10  13   31.78    1.76   0
  -6  11  16   84.67    2.56   0
  -6  12  18   17.57    2.47   0
  -5   7  16  641.01    3.57   0
  -5   7  17   55.13    2.52   0
  -5   8  -2  193.18    1.56   0
  -5   8  21   64.43    2.80   0
  -5   9  -5  408.52    2.48   0
  -5   9  23    1.96    2.56   0
  -5   9  24    4.02    2.89   0
  -5  10  25   -2.38    3.03   0
  -5  11  26   19.58    3.32   0
  -5  12  -8    6.33    2.27   0
  -5  13  -8   15.56    2.59   0
  -5  14  -8    9.65    2.86   0
  -4   5  18    7.97    2.21   0
  -4   6  -5   18.93    1.15   0
  -4   6  23  118.97    3.30   0
  -4   7  -8  111.88    1.95   0
  -4   7  26   87.42    3.48   0
  -4   8  28   42.95    3.06   0
  -4   9 -12   92.85    2.70   0
  -4   9  30   -2.54    4.12   0
  -4  11 -14   10.45    2.89   0
  -3   3  15 3738.23    7.67   0
  -3   4  22 1309.50    6.22   0
  -3   6 -12 2929.62    6.86   0
  -3   6  29    1.46    3.12   0
  -3   7 -14  199.66    3.12   0
  -3   7  32  601.56    6.42   0
  -3   8 -16  196.11    3.37   0
  -3   8  33    0.95    3.47   0
  -3   9 -17  915.66    5.72   0
  -3  10 -18   49.02    3.42   0
  -3  11 -19  195.04    3.99   0
  -3  12 -19   37.28    3.71   0
  -3  13 -19    3.48    4.03   0
  -2   2  17  248.68    2.63   0
  -2   2  18  198.43    3.02   0
  -2   4 -11 3218.92    6.45   0
  -2   4  28    6.85    2.64   0
  -2   5  31    1.10    3.06   0
  -2   6  34   50.19    4.31   0
  -2   7  36  120.69    5.27   0
  -2   8 -20  195.60    3.43   0
  -2   9 -21   -6.24    3.51   0
  -2  10 -22   12.67    3.13   0
  -1   1  18   13.09    2.03   0
  -1   2  -8  310.25    1.90   0
  -1   2  25  401.70    4.44   0
  -1   3 -12   44.74    1.83   0
  -1   3  29  575.05    5.12   0
  -1   3  30   28.07    3.46   0
  -1   4  33  219.15    4.89   0
  -1   6  38   24.06    5.27   0
  -1   7 -22  211.54    3.92   0
  -1   8 -23   36.23    3.71   0
  -1   9 -24  187.68    4.65   0
  -1  10 -25    5.11    3.71   0
  -1  12 -26    2.27    3.92   0
   0   0  17   13.33    2.21   0
   0   1  -8    0.38    1.09   0
   0   1  25    2.20    2.56   0
   0   2  30 1117.43    7.08   0
   0   3  33    2.51    3.20   0
   0   4 -19 7417.75   12.71   0
   0   5  39   -1.25    4.96   0
   0   6 -23  202.98    4.19   0
   0   8 -26   29.41    4.01   0
   0   9 -27   15.28    3.56   0
   0  11 -28    3.91    4.68   0
   1  -1   4 1879.13    2.70   0
   1  -1  13   47.55    1.63   0
   1  -1  14    8.29    1.82   0
   1   0  24    6.73    2.50   0
   1   1 -12   -1.32    1.79   0
   1   1  29   80.38    3.21   0
   1   2  33   33.80    3.49   0
   1   3  37   56.11    4.88   0
   1   4  39    2.90    4.21   0
   1   5 -24   10.88    3.05   0
   1   7 -27 1539.89    8.53   0
   1   8 -28   11.15    4.28   0
   1   9 -29   61.98    4.60   0
   2  -1  22 1753.49    6.98   0
   2   0 -11    0.88    1.27   0
   2   0  28  418.39    4.91   0
   2   3 -22  124.12    3.04   0
   2   5 -26    0.40    3.03   0
   2   7 -29  245.82    5.04   0
   2   9 -31  166.52    5.59   0
   3  -2  18  791.35    4.84   0
   3  -1  26   -0.44    2.76   0
   3   0 -14   59.00    1.76   0
   3   0  31   -3.40    3.22   0
   3   2  38    1.58    4.22   0
   3   3  41   -1.26    4.89   0
   3   5 -28   24.31    3.89   0
   3   7 -31  324.05    6.09   0
   3   8 -32   10.12    4.60   0
   4  -2  22   28.68    2.63   0
   4  -1  29   64.11    3.17   0
   4   1 -20  168.29    3.15   0
   4   1  37   15.14    4.33   0
   4   2 -23   44.72    2.83   0
   4   7 -32   16.03    5.17   0
   4   8 -33   50.37    5.98   0
   5  -3  16 1232.01    4.97   0
   5  -2  25  556.45    4.73   0
   5  -2  26   -5.25    3.23   0
   5  -1 -14  141.38    2.23   0
   5  -1  31    2.50    3.11   0
   5   0  36   88.83    5.15   0
   5   1 -22   33.75    2.73   0
   5   3 -27   21.70    3.28   0
   5   5 -31  129.57    4.66   0
   5   6 -32    3.90    4.97   0
   6  -3  20  166.32    3.33   0
   6  -2  28   58.17    3.59   0
   6  -1  33  119.52    4.04   0
   6   0  37  268.11    5.67   0
   6   1 -23  138.41    3.67   0
   6   3 -28  166.09    4.13   0
   6   4 -30   22.05    4.23   0
   6   5 -32   -0.40    4.34   0
   7  -3  22   76.83    2.74   0
   7  -3  23   44.10    3.22   0
   7  -2  29  241.85    4.33   0
   7  -2  30   80.07    4.11   0
   7  -1 -17   93.80    2.94   0
   7  -1  34    1.05    3.55   0
   7   0  38    1.21    4.29   0
   7   2 -27   84.46    3.89   0
   8  -4   7   50.14    1.45   0
   8  -4   8  200.72    1.86   0
   8  -3  24   96.65    3.00   0
   8  -2 -13  284.30    2.98   0
   8  -2  31   -1.93    4.50   0
   8  -1 -18   16.02    2.71   0
   8  -1  35   25.02    4.14   0
   8   5 -33   39.74    5.74   0
   9  -4  13   50.75    1.91   0
   9  -3  25  572.05    5.13   0
   9  -3  26  286.80    4.60   0
   9  -2 -14    7.10    2.13   0
   9  -2  32  235.40    5.41   0
   9   0 -22   -1.53    3.44   0
   9   1 -25    7.58    3.98   0
  10  -4  15   21.94    2.31   0
  10  -4  16  104.51    2.83   0
  10  -3  -8   21.82    1.45   0
  10  -3  26   24.43    3.67   0
  10  -2 -14  262.45    3.30   0
  10  -1 -19    1.99    3.12   0
  10   2 -28   58.27    4.94   0
  11  -4  15    1.18    2.08   0
  11  -4  16    4.63    2.21   0
  11  -3  26  128.69    4.46   0
  11  -2 -14  166.77    2.99   0
  11  -1 -19   14.65    2.98   0
  12  -4  14    3.06    2.24   0
  12  -4  15   18.00    2.44   0
  12  -3  -7  113.17    2.00   0
  12  -2 -14  265.48    3.15   0
  12   1 -25   -0.10    4.29   0
  13  -4  11  257.54    2.98   0
  13  -4  12  255.57    3.14   0
  13  -4  13   69.41    2.76   0
  13  -3  -6  401.79    2.90   0
  14  -3  -4  100.10    1.89   0
  14  -2 -12   29.65    2.85   0
  -6  10  14   45.22    1.76   0
  -6  10  15    6.18    1.71   0
  -6  11  17  169.33    2.71   0
  -6  11  18   31.33    2.42   0
  -6  12  19   12.08    2.62   0
  -5   7  18 1506.56    5.61   0
  -5   8  22  177.66    3.31   0
  -5   9  25   75.75    3.35   0
  -5  10  -6   25.12    1.71   0
  -5  10  26    2.01    3.16   0
  -5  11  -7  307.44    2.99   0
  -5  14  -7    1.55    2.79   0
  -4   5  19   46.02    2.33   0
  -4   5  20  110.54    2.64   0
  -4   6  24  217.41    3.56   0
  -4   7  27   53.63    3.31   0
  -4   8 -10  112.49    2.13   0
  -4   8  29   56.16    3.37   0
  -4   8  30  206.51    4.49   0
  -4   9  31   -0.70    3.77   0
  -4  12 -14    0.54    2.68   0
  -4  13 -14   11.78    3.13   0
  -3   3  16 1790.25    5.93   0
  -3   4  -4   17.89    0.76   0
  -3   5  -8 1943.31    4.53   0
  -3   5  28   26.68    3.14   0
  -3   6  30   -0.70    3.04   0
  -3   6  31    6.49    3.77   0
  -3   7  33   71.86    4.87   0
  -3   8 -15  704.19    4.68   0
  -3   8  35   41.13    4.63   0
  -3  11 -18  150.52    3.85   0
  -2   2  19    4.80    2.09   0
  -2   3  25   56.66    2.93   0
  -2   4  29   34.00    2.87   0
  -2   4  30   11.06    3.20   0
  -2   5  33  358.14    5.36   0
  -2   6  35   27.97    4.39   0
  -2   7  37   11.61    4.52   0
  -2   8 -19  212.63    3.75   0
  -2  10 -21   18.11    3.56   0
  -2  11 -22   18.69    3.28   0
  -2  12 -22  115.10    4.60   0
  -1   1  19    2.55    2.16   0
  -1   1  20   10.82    2.50   0
  -1   2  26  903.02    5.76   0
  -1   3  31   36.34    3.64   0
  -1   4  34   17.94    3.72   0
  -1   5  36    3.07    3.80   0
  -1  10 -24   10.51    4.11   0
  -1  12 -25    1.69    4.26   0
   0   0  18   26.08    2.09   0
   0   0  19   14.44    3.46   0
   0   1  26   26.77    2.72   0
   0   2 -12  215.13    2.21   0
   0   2  31  115.57    4.12   0
   0   3  34    8.49    3.32   0
   0   3  35    0.29    4.33   0
   0   4  37   75.41    4.53   0
   0   5  40   28.88    5.25   0
   0   7 -24   30.39    3.07   0
   0   8 -25  365.89    6.01   0
   0   9 -26    0.17    3.83   0
   0  10 -27    7.28    3.63   0
   0  11 -27   10.08    4.80   0
   1  -1   3  391.37    1.21   0
   1  -1  15    0.16    1.58   0
   1  -1  16  349.83    2.94   0
   1   0  25    0.79    2.46   0
   1   1  30   23.60    3.07   0
   1   1  31   18.11    3.62   0
   1   2  34   18.09    3.55   0
   1   3  38   28.86    4.98   0
   1   4  40    2.82    4.31   0
   1   5 -23  429.35    4.93   0
   1   6 -25  220.03    4.02   0
   1   9 -28   29.48    4.49   0
   1  10 -29   18.65    4.08   0
   2  -1  -4   11.66    0.78   0
   2   1 -15  122.30    2.31   0
   2   1  34   12.96    4.40   0
   2   2  37  172.69    5.01   0
   2   9 -30   59.42    5.17   0
   2  10 -31    3.34    4.59   0
   3  -2  19  492.56    3.90   0
   3   0  32    8.37    3.32   0
   3   1  36   65.93    4.14   0
   3   6 -29    6.39    3.75   0
   3   8 -31    0.00    4.27   0
   4  -1  30    4.55    2.94   0
   4   0  35  586.15    7.03   0
   4   3 -25   33.38    3.16   0
   4   4 -27  292.97    4.61   0
   4   6 -30   22.87    4.78   0
   5  -2  27    0.68    3.01   0
   5   0  37   -2.20    5.03   0
   5   1  40    7.05    4.63   0
   5   3 -26  295.97    4.65   0
   5   5 -30   25.03    4.25   0
   6  -3  22   29.94    2.82   0
   6  -2 -10  607.93    2.77   0
   6  -2  29    2.65    2.99   0
   6  -1  34   22.48    3.78   0
   6   0  38   10.51    4.64   0
   7  -3  24   14.16    3.32   0
   7  -2  31    3.22    3.90   0
   7  -1  35   60.54    4.32   0
   7  -1  36   17.89    4.90   0
   7   4 -30    4.57    4.98   0
   7   5 -32  131.54    5.11   0
   8  -4   6  143.49    1.47   0
   8  -4  12   95.38    2.22   0
   8  -4  13    2.83    2.08   0
   8  -3  -6   13.75    1.17   0
   8  -2  32   22.52    4.76   0
   8   4 -31    6.10    4.23   0
   9  -4  15    6.05    1.98   0
   9  -4  16   41.61    2.49   0
   9  -3  27  450.70    5.35   0
   9  -2  33   24.04    4.41   0
   9  -1 -18  239.87    3.57   0
  10  -4  17  385.61    3.90   0
  10  -3  27   16.02    3.97   0
  10  -1 -18    1.95    3.05   0
  10   1 -25    6.40    3.28   0
  11  -4  17   62.62    2.66   0
  11  -4  18    9.67    2.66   0
  11  -3  27  106.98    4.65   0
  11   0 -22    5.43    3.33   0
  11   1 -25   20.36    3.74   0
  11   2 -27   12.62    4.56   0
  12  -4  16   89.19    2.77   0
  12  -2 -13  108.54    2.79   0
  12  -1 -18   31.02    3.23   0
  13  -4  14   10.48    2.53   0
  13  -4  15   35.48    2.89   0
  13  -1 -17   11.67    3.20   0
  13   0 -21    4.97    3.93   0
  14  -2 -11  158.12    3.45   0
  14  -1 -16   14.15    3.34   0
  -6  10  16   12.43    1.88   0
  -6  11  19  127.05    2.91   0
  -6  12  20    0.14    2.72   0
  -5   7  19  488.54    3.76   0
  -5   7  20  105.87    2.79   0
  -5   8  23  105.05    3.19   0
  -5   9  -4   58.43    1.55   0
  -5   9  26   28.09    3.30   0
  -5  10  27    5.08    3.17   0
  -5  12  -7    8.18    2.12   0
  -5  13  -7    8.84    2.28   0
  -4   6  -4   13.62    1.12   0
  -4   6  25   53.37    2.69   0
  -4   7  -7   63.79    1.61   0
  -4   8  31    7.45    3.91   0
  -4   9 -11   71.61    2.33   0
  -4   9  32   28.80    3.88   0
  -4  11 -13   35.82    2.73   0
  -4  12 -13    1.46    2.78   0
  -4  13 -13   52.51    3.82   0
  -3   3  18 2559.25    7.08   0
  -3   4  24    6.51    2.66   0
  -3   4  25   30.97    3.26   0
  -3   5  29  247.46    4.25   0
  -3   6  32   12.12    3.89   0
  -3   9 -16 1245.76    6.22   0
  -3  10 -17   39.53    3.16   0
  -3  12 -18   11.96    3.39   0
  -3  13 -18   12.64    3.72   0
  -2   2  20   90.61    2.43   0
  -2   2  21   27.10    2.86   0
  -2   3  26   22.06    2.79   0
  -2   3  27  156.74    3.95   0
  -2   4 -10  409.41    2.60   0
  -2   4  31  367.80    5.22   0
  -2   5 -13   42.76    2.07   0
  -2   5  34   14.27    4.13   0
  -2   6  36   81.84    4.59   0
  -2   7 -17   21.17    3.07   0
  -2   9 -20   28.74    3.02   0
  -2  11 -21    3.46    3.68   0
  -2  12 -21   92.59    4.59   0
  -2  13 -21   13.50    3.97   0
  -1   2  27  101.11    3.46   0
  -1   2  28  235.59    4.46   0
  -1   3 -11  125.11    1.95   0
  -1   3  32   19.89    3.70   0
  -1   4  35  205.52    4.84   0
  -1   5  37   18.31    3.88   0
  -1   5  38   33.37    4.69   0
  -1   9 -23  128.81    3.63   0
  -1  12 -24   12.70    4.26   0
   0   1  27  132.36    3.30   0
   0   1  28   11.92    3.28   0
   0   3  36   14.42    4.65   0
   0   4  38   19.41    4.26   0
   0   7 -23    7.24    3.32   0
   1  -1  17  459.94    3.41   0
   1   0  -6    2.26    1.01   0
   1   0  26   26.42    2.73   0
   1   0  27  133.03    3.94   0
   1   1  32  138.47    4.46   0
   1   2 -15  152.02    2.37   0
   1   2  35  122.60    4.12   0
   1   2  36   19.78    4.40   0
   1   3  39  227.70    6.03   0
   1   4  41   63.53    5.01   0
   1   6 -24  138.39    4.07   0
   1   8 -27   50.32    3.91   0
   1  11 -29    3.20    4.73   0
   2  -1  24  406.68    4.36   0
   2  -1  25  444.39    4.84   0
   2   0 -10  607.76    2.83   0
   2   0  30 1186.38    7.23   0
   2   0  31  105.89    4.66   0
   2   1  35  112.57    4.39   0
   2   2  38   63.74    4.54   0
   2   3  41   46.47    5.19   0
   2  10 -30    3.43    5.16   0
   3  -2  20  323.84    3.60   0
   3  -2  21  475.24    4.55   0
   3  -1  28  403.98    4.70   0
   3  -1  29  537.50    5.39   0
   3   0 -13    1.38    1.52   0
   3   0  34    9.72    4.04   0
   3   1 -17  313.83    3.17   0
   3   2  41   59.48    5.70   0
   3   4 -25   34.70    3.10   0
   3   8 -30    6.46    4.96   0
   3   9 -31   12.14    5.20   0
   4  -1 -11  205.14    1.84   0
   4   1 -19  849.83    4.80   0
   4   1  39    3.00    4.52   0
   4   7 -31   15.72    4.53   0
   4   8 -32   31.66    5.15   0
   5  -3  19 1028.65    5.44   0
   5  -2  28   11.79    2.84   0
   5  -1 -13  531.68    3.11   0
   5  -1  34   27.94    4.55   0
   5   6 -31   69.03    4.95   0
   5   8 -33   44.20    5.59   0
   6  -3  23  120.11    3.46   0
   6  -2  30    6.53    3.24   0
   6  -1  35    5.79    3.91   0
   6   0  39   21.83    4.74   0
   6   3 -27   14.03    3.21   0
   6   4 -29   39.43    3.66   0
   6   6 -32   10.32    4.68   0
   6   7 -33    1.65    5.37   0
   7  -3  -4 1880.02    2.92   0
   7  -3  25   32.58    2.94   0
   7  -1 -16  169.55    3.05   0
   7  -1  37   55.04    5.32   0
   7   5 -31   11.12    4.45   0
   8  -4   5  299.85    1.57   0
   8  -4  15  492.90    3.53   0
   8  -4  16  194.86    3.11   0
   8  -3  27  186.88    4.49   0
   8  -2 -12  344.60    3.03   0
   8  -2  33  109.73    5.08   0
   8  -1 -17   17.44    2.28   0
   8   4 -30  211.10    5.81   0
   8   5 -32   37.72    5.05   0
   9  -4  17   26.47    2.39   0
   9  -4  18  132.75    3.09   0
   9  -3  28    3.32    3.79   0
   9  -2 -13    5.38    2.01   0
   9   0 -21   -0.41    3.16   0
  10  -4  18   31.24    2.60   0
  10  -4  19   29.09    2.65   0
  10  -3  28   48.72    4.02   0
  10  -2 -13  841.16    4.67   0
  10   1 -24    6.92    3.82   0
  10   2 -27   32.38    4.28   0
  10   3 -29    5.18    4.25   0
  11  -3  -7   72.87    1.66   0
  11  -3  28   21.50    4.07   0
  11  -2 -13   72.35    2.72   0
  11   1 -24  106.18    4.40   0
  12  -4  18   46.50    3.10   0
  12  -4  19  142.71    3.60   0
  12  -1 -17   27.42    3.15   0
  12   1 -24   11.90    4.15   0
  13  -4  16   19.70    2.63   0
  13  -4  17    0.77    2.83   0
  13  -2 -12   16.54    2.44   0
  13   0 -20   18.57    3.87   0
  14  -4   9   51.63    1.83   0
  14  -4  10  145.98    2.34   0
  14  -4  11   67.13    2.29   0
  -6   9  10   13.12    1.12   0
  -6   9  11   78.23    1.39   0
  -6   9  12  116.52    1.61   0
  -6  10  18   33.54    2.27   0
  -6  11  20   36.89    2.60   0
  -6  13   5   26.86    1.30   0
  -5   6   8 2057.47    3.43   0
  -5   6   9  155.86    1.58   0
  -5   6  10  263.47    1.83   0
  -5   6  11   13.97    1.35   0
  -5   6  13   85.31    1.87   0
  -5   6  14 1682.47    4.75   0
  -5   7  21   35.26    2.52   0
  -5   8  -1 1246.60    2.75   0
  -5   8  24   81.01    2.99   0
  -5   8  25   56.00    2.99   0
  -5  10  -5    6.68    1.56   0
  -5  10  28   -2.86    3.18   0
  -5  14  -6   35.30    2.78   0
  -4   4   9   29.68    1.23   0
  -4   4  11 2258.21    4.76   0
  -4   4  12  245.65    2.12   0
  -4   4  13 1562.15    4.48   0
  -4   5   1   16.01    0.41   0
  -4   5  23   27.84    2.57   0
  -4   6  26  246.54    3.56   0
  -4   6  27    1.09    3.11   0
  -4   7  29   25.26    2.92   0
  -4   7  30    1.20    3.44   0
  -4   8  32   33.68    4.14   0
  -4  11 -12    3.09    2.80   0
  -4  14 -12    2.57    3.42   0
  -3   3  19  316.80    3.69   0
  -3   4  26  141.69    3.56   0
  -3   5  30   84.34    3.96   0
  -3   6  33   29.74    4.34   0
  -3   7  35  128.67    5.22   0
  -3  10 -16   35.52    3.19   0
  -3  11 -17   16.91    3.11   0
  -3  12 -17   45.73    3.57   0
  -3  13 -17   30.51    4.10   0
  -2   2  22    4.52    2.46   0
  -2   3  28  481.36    4.71   0
  -2   4  32  124.70    4.54   0
  -2   5  35   23.93    3.92   0
  -2   6 -15  703.59    4.18   0
  -2   6  37   26.80    4.17   0
  -2   9 -19    6.75    3.44   0
  -2  10 -20  187.37    3.83   0
  -2  11 -20    6.06    3.47   0
  -1   1  22   -0.50    2.38   0
  -1   1  23  276.21    3.76   0
  -1   2  29  293.51    4.30   0
  -1   3  33   64.24    3.61   0
  -1   5  39   15.50    4.62   0
  -1   8 -21   17.80    3.38   0
  -1  11 -23   26.20    4.29   0
   0   0  22   -3.48    2.77   0
   0   1  29   86.89    3.29   0
   0   2  33   84.90    3.84   0
   0   3  37    6.41    4.60   0
   0   4  39  338.24    6.06   0
   0   9 -25   26.59    3.63   0
   0  11 -26    1.67    3.88   0
   0  12 -26   70.75    5.23   0
   1  -1  19    4.16    2.06   0
   1  -1  20   10.55    2.51   0
   1   1 -11   31.06    1.40   0
   1   1  33   68.48    3.85   0
   1   2  37    5.15    4.61   0
   1   3  40  149.94    5.75   0
   1   4 -20  169.73    3.10   0
   1   5 -22   26.62    2.90   0
   1   7 -25  280.48    4.51   0
   2  -2  10   46.90    1.51   0
   2  -2  11   30.60    1.51   0
   2  -2  12   25.29    1.56   0
   2  -2  13  100.75    1.92   0
   2  -1  26  856.42    5.85   0
   2   1  36   10.08    3.91   0
   2   5 -24  931.89    6.12   0
   2   9 -29   48.09    4.53   0
   3   0  35   -2.25    4.09   0
   3   1  39  239.75    6.17   0
   4  -3   9  343.61    2.06   0
   4  -3  10  689.87    2.90   0
   4  -3  11   35.70    1.45   0
   4  -3  13    6.08    1.65   0
   4  -2  -4  311.63    1.24   0
   4  -2  27   29.91    3.21   0
   4  -1  32   16.31    3.40   0
   4  -1  33  233.19    4.87   0
   4   1  40    9.67    4.46   0
   4   1  41   71.00    5.92   0
   4   6 -29   39.10    4.15   0
   4   9 -32   22.96    4.89   0
   5  -2  -7  314.05    1.78   0
   5  -2  29  372.14    4.55   0
   5  -1  35  179.67    5.43   0
   5   0  39    1.00    4.88   0
   5   1 -20   75.81    2.88   0
   5   4 -27  184.85    4.36   0
   5   6 -30  291.84    5.55   0
   6  -3  24  343.88    3.92   0
   6  -2  31  117.13    3.87   0
   6  -1  36   37.18    4.25   0
   6   4 -28  139.87    4.10   0
   6   7 -32    3.83    5.57   0
   7  -4  10   11.74    1.59   0
   7  -4  11   42.87    1.69   0
   7  -3  26  110.06    3.40   0
   7  -1  38    5.87    5.07   0
   7   0 -19    2.68    3.00   0
   7   6 -32    9.31    4.73   0
   8  -4   4  182.04    1.20   0
   8  -4  17  437.35    3.68   0
   8  -4  18  561.50    4.01   0
   8  -2  34   73.46    4.40   0
   8   0 -20   79.65    2.75   0
   8   1 -23   37.57    2.95   0
   9  -1 -17  261.35    3.54   0
   9   2 -26    1.97    3.57   0
   9   3 -28    4.92    3.78   0
   9   4 -30   -0.86    4.16   0
  10  -3  29   10.80    3.42   0
  10  -3  30   -3.06    3.97   0
  10  -1 -17   11.37    3.08   0
  10   3 -28   52.50    5.30   0
  10   4 -30   49.38    5.21   0
  11  -4  20   73.66    3.09   0
  11  -4  21  154.11    3.68   0
  11   2 -26   -1.14    4.44   0
  12  -4  20   67.60    3.42   0
  12  -2 -12    9.53    2.23   0
  12   1 -23   -0.04    4.11   0
  13  -4  18    0.96    2.87   0
  13  -3  -5  583.83    3.17   0
  13  -1 -16   27.13    3.20   0
  14  -4   8  214.76    1.88   0
  14  -4  12    1.03    2.00   0
  14  -2 -10   84.85    3.12   0
  14  -1 -15    5.70    3.27   0
  -6   9   8   17.52    0.86   0
  -6   9  14  114.22    1.96   0
  -6   9  15  772.75    3.65   0
  -6  10  19  488.68    3.83   0
  -6  10  20    4.54    2.44   0
  -6  11  21   90.20    2.85   0
  -6  11  22   20.79    2.79   0
  -6  12   5   46.49    1.21   0
  -5   6   7  103.00    1.13   0
  -5   6  15  171.45    2.22   0
  -5   6  17   13.58    2.07   0
  -5   7  22   16.45    2.69   0
  -5   8  26    7.01    2.92   0
  -5   9  28   74.65    3.66   0
  -5  12  -6   13.16    2.21   0
  -5  13  -6   11.97    2.40   0
  -4   4   8   13.15    0.86   0
  -4   4  15  138.69    2.36   0
  -4   4  16    2.03    1.90   0
  -4   6  28  152.05    3.89   0
  -4   7  31   18.47    3.70   0
  -4   8  33   36.35    4.55   0
  -4   9 -10   20.90    2.07   0
  -4  10 -11  584.84    4.07   0
  -4  12 -12   14.96    2.56   0
  -4  13 -12  290.02    4.26   0
  -3   3  21    1.08    2.36   0
  -3   3  22  150.95    3.40   0
  -3   4  -3   10.80    0.71   0
  -3   4  27   12.62    2.74   0
  -3   5  -7  755.97    2.79   0
  -3   5  31   85.10    3.60   0
  -3   6  34   11.35    4.62   0
  -3   7 -12  175.52    2.56   0
  -3   7  36  231.14    5.57   0
  -3  11 -16   73.66    3.41   0
  -3  13 -16  201.72    4.61   0
  -2   2  23    0.96    2.67   0
  -2   2  24  861.69    5.65   0
  -2   3  29  363.22    4.53   0
  -2   4  33   76.92    4.04   0
  -2   5 -12  943.66    4.08   0
  -2   5  36  181.88    4.88   0
  -2   6  38    0.40    4.06   0
  -2   7 -16  298.51    3.76   0
  -2  10 -19  315.28    4.76   0
  -2  12 -20   86.55    4.41   0
  -2  13 -20    3.43    3.83   0
  -1   1  24 2578.16    8.41   0
  -1   5  40    9.59    5.01   0
  -1  10 -22    4.62    4.20   0
  -1  12 -23   -1.50    3.72   0
   0   0  23   44.87    3.62   0
   0   1  30    3.60    2.90   0
   0   2  34 1093.84    7.42   0
   0   3 -14   64.76    1.97   0
   0   3  38    1.06    4.65   0
   0   4  40  224.26    5.88   0
   0   7 -22    3.62    2.76   0
   0   9 -24    2.45    3.96   0
   1  -1  21   45.50    2.38   0
   1  -1  22   -0.68    2.81   0
   1   2  38    2.08    4.70   0
   1   3 -17  381.08    3.45   0
   1   3  41   44.78    5.32   0
   1   6 -23  129.25    3.52   0
   1  10 -27   15.96    3.87   0
   2  -2   8 1545.83    3.64   0
   2  -2   9  421.26    2.18   0
   2  -2  14   33.04    1.72   0
   2   0  33   78.53    4.15   0
   2   1  37    1.21    3.82   0
   2   2  40   21.41    4.62   0
   2   6 -25  659.03    5.64   0
   2  10 -29    4.77    4.50   0
   2  11 -29    3.26    5.56   0
   3  -2  23   36.93    2.71   0
   3  -2  24   69.67    2.88   0
   3  -1  31   28.60    3.51   0
   3   0 -12   23.43    1.63   0
   3   0  36   13.38    3.85   0
   3   1 -16  736.63    4.01   0
   3   1  40  150.74    6.15   0
   3   6 -27   12.57    3.48   0
   3   8 -29   76.71    4.99   0
   3   9 -30   52.64    4.57   0
   4  -3   7  309.36    1.75   0
   4  -3  16   44.10    2.29   0
   4  -3  17   57.92    2.69   0
   4  -2  28    7.57    2.77   0
   4  -1 -10   42.32    1.40   0
   4  -1  34   14.21    4.37   0
   4   4 -25  368.41    4.76   0
   4   5 -27  176.85    4.52   0
   4   6 -28  149.86    5.20   0
   5  -3  23   11.80    3.23   0
   5  -2  30   91.62    3.75   0
   5  -2  31    1.60    3.86   0
   5  -1 -12   91.00    2.00   0
   5  -1  36   11.01    3.96   0
   5   0 -16   56.72    2.63   0
   6  -2  33   51.28    4.26   0
   6  -1  37  265.89    5.49   0
   7  -4   8  104.71    1.67   0
   7  -4  13  309.53    2.63   0
   7  -4  14  155.64    2.42   0
   7  -4  15  159.00    2.55   0
   7  -4  16  689.67    4.13   0
   7  -3  28   37.94    3.61   0
   7  -2 -10    3.07    1.62   0
   7  -2  34   56.58    4.13   0
   7  -1 -15  581.06    3.99   0
   7   2 -24   64.23    3.65   0
   7   4 -28   54.62    4.74   0
   7   6 -31   19.51    4.65   0
   7   7 -32    2.87    5.89   0
   8  -4  19  174.67    3.07   0
   8  -3  29   83.13    3.51   0
   8  -3  30    6.06    3.57   0
   8  -2  35   81.68    4.40   0
   8   1 -22   42.85    3.23   0
   8   4 -29   53.70    4.47   0
   9  -4  21  183.73    3.70   0
   9  -4  22  103.61    3.34   0
   9  -3  -6   84.97    1.51   0
   9  -3  30   45.45    3.61   0
   9  -1 -16   73.81    2.76   0
   9   2 -25   37.10    4.25   0
   9   3 -27  420.57    6.01   0
   9   4 -29   29.76    4.73   0
  10  -4  22  126.58    3.42   0
  10  -3  31   64.98    4.88   0
  10  -2 -12 2049.57    6.44   0
  10   0 -20  165.04    4.52   0
  10   1 -23   10.90    3.41   0
  10   4 -29   85.96    5.75   0
  11  -4  22   27.15    3.28   0
  11  -4  23  343.50    4.81   0
  11  -3  -6   57.08    1.63   0
  11  -2 -12  355.50    3.41   0
  11   1 -23   29.15    3.82   0
  11   2 -25    8.23    4.57   0
  12  -4  21   31.34    3.14   0
  12  -4  22   34.33    3.49   0
  12  -1 -16   -0.10    2.69   0
  13   0 -19   13.83    3.72   0
  -6   9  17   63.64    2.09   0
  -6   9  18   13.98    1.96   0
  -6  10  21  867.36    5.01   0
  -6  11  23   27.27    3.08   0
  -5   6  18   40.07    2.10   0
  -5   6  19   19.77    2.22   0
  -5   8  27    4.21    3.00   0
  -5   9  29   18.00    3.57   0
  -5  10  -4   27.76    1.65   0
  -5  11  -5  152.87    2.38   0
  -5  14  -5   20.93    2.72   0
  -4   4   7   58.31    0.90   0
  -4   4  18  719.61    4.17   0
  -4   4  19   40.14    2.77   0
  -4   6  -3    6.98    1.01   0
  -4   6  29   41.19    3.46   0
  -4   7  32   21.11    3.83   0
  -4   8  34   58.17    4.84   0
  -4  11 -11   24.04    2.79   0
  -4  13 -11  285.96    4.19   0
  -4  14 -11   83.51    3.41   0
  -3   3  23  365.08    3.86   0
  -3   4  28   53.79    2.82   0
  -3   6  35   25.57    4.56   0
  -3   7  37   47.13    4.60   0
  -3   8 -13  365.04    3.58   0
  -3  10 -15   69.70    3.20   0
  -3  12 -16   85.44    3.53   0
  -2   3  31   49.41    3.72   0
  -2   5  37   32.04    4.02   0
  -2   9 -18    8.59    2.73   0
  -2  11 -19    3.40    3.38   0
  -2  12 -19  236.49    4.85   0
  -2  13 -19    9.34    4.20   0
  -1   1  26   17.22    2.96   0
  -1   2  -6   18.76    1.14   0
  -1   2  31  154.42    3.65   0
  -1   2  32   40.20    4.02   0
  -1   3 -10   23.54    1.28   0
  -1   3  35   98.07    4.36   0
  -1   4  38   13.06    4.23   0
  -1   8 -20    0.79    2.78   0
  -1  12 -22    0.87    4.50   0
  -1  13 -22   52.98    5.11   0
   0   1  -6    1.97    1.06   0
   0   1  31    6.59    3.17   0
   0   1  32   -1.37    3.74   0
   0   2  35  267.63    5.06   0
   0   2  36   20.73    4.73   0
   0   3  39    7.72    4.02   0
   0   4 -16  882.28    4.73   0
   0   4  41    4.56    4.74   0
   0   6 -20   37.97    2.95   0
   0  10 -24  372.83    5.87   0
   1  -1   2   47.37    0.51   0
   1   0  30    7.70    2.81   0
   1   1 -10   53.43    1.48   0
   1   2  39    5.13    4.11   0
   1   3  42  148.88    6.47   0
   1   7 -24  568.74    5.33   0
   1  10 -26   43.79    4.27   0
   2  -2  17  288.79    3.00   0
   2  -2  19   -4.03    2.57   0
   2  -1  28  232.78    4.01   0
   2  -1  29  283.21    4.75   0
   2   0  34  947.75    7.62   0
   2   1 -13  177.06    2.23   0
   2   1  38   -1.98    4.03   0
   2   3 -19  478.64    3.90   0
   2   4 -21  120.95    3.00   0
   2  10 -28   59.46    4.58   0
   2  11 -28    8.58    5.50   0
   3  -2  25   54.31    2.97   0
   3  -2  26   20.68    3.25   0
   3  -1  32   19.23    3.31   0
   3   0  37    6.27    3.98   0
   3   9 -29   49.54    4.69   0
   4  -3   6  634.65    2.10   0
   4  -3  18  604.91    4.04   0
   4  -3  19  626.91    4.59   0
   4  -2  29   25.87    2.86   0
   4   0  39  334.22    6.34   0
   4   2 -20  187.60    3.23   0
   5  -2  32    7.46    3.47   0
   5  -1  37   12.52    4.17   0
   5   6 -29   15.30    4.26   0
   6  -3  27   14.14    2.58   0
   6  -2  34   43.89    4.04   0
   6  -1 -13    1.65    1.77   0
   6  -1  39  100.61    5.72   0
   6   0 -17   31.05    2.44   0
   6   1 -20  178.38    4.11   0
   6   4 -27    8.28    3.41   0
   6   7 -31   17.30    4.86   0
   7  -4   7   58.88    1.37   0
   7  -4  17  213.98    3.07   0
   7  -4  18   27.95    2.52   0
   7  -4  19   44.93    2.54   0
   7  -3  29    6.99    3.16   0
   7  -3  30   87.60    4.33   0
   7  -2  35  145.53    4.69   0
   7   0 -18   -2.88    2.74   0
   7   1 -21 1394.93    6.80   0
   8  -4  21   14.69    2.65   0
   8  -3  31   -0.79    4.24   0
   8  -2  36   54.45    4.33   0
   8   6 -31    2.23    4.68   0
   9  -4  23  144.92    3.68   0
   9  -3  31   14.65    3.65   0
   9   0 -19    5.98    3.10   0
  10  -4  23   90.86    3.21   0
  10  -4  24   77.69    3.52   0
  10  -3  -6  128.25    1.67   0
  10   1 -22    8.20    3.74   0
  11  -4  24   70.47    3.69   0
  12  -4  23  122.78    3.68   0
  12  -2 -11    1.39    2.17   0
  12   1 -22    2.19    4.38   0
  13  -3  -4  480.46    2.92   0
  13  -1 -15   38.30    3.16   0
  14  -2  -9   95.41    3.01   0
  14  -1 -14   23.83    3.32   0
  -6   9  19   23.03    2.14   0
  -6   9  20    1.06    2.17   0
  -6  10  22   33.17    2.71   0
  -6  10  23    3.12    2.93   0
  -6  11  24   -1.44    3.01   0
  -5   6   6  103.32    0.85   0
  -5   6  20   95.28    2.56   0
  -5   7  25   13.57    2.94   0
  -5   7  26  154.59    3.58   0
  -5   8  28    5.04    3.01   0
  -5   8  29   48.81    3.45   0
  -5   9  30   20.56    3.89   0
  -5   9  31  324.95    5.26   0
  -5  12  -5   96.02    2.42   0
  -5  13  -5   39.14    2.41   0
  -5  14  -4   20.23    2.62   0
  -4   4   6 1287.15    2.37   0
  -4   4  20   21.31    2.20   0
  -4   4  21  102.85    3.05   0
  -4   5  26  311.50    3.92   0
  -4   5  27  179.88    4.21   0
  -4   6  30   15.68    2.92   0
  -4   6  31   35.75    3.89   0
  -4  12 -11   23.03    2.51   0
  -4  14 -10  155.58    3.90   0
  -3   3  24  232.96    3.60   0
  -3   4  30  108.11    3.32   0
  -3   5  34  105.74    4.59   0
  -3   6  -9  238.36    2.23   0
  -3   6  36  127.34    4.62   0
  -3   7 -11  152.50    2.36   0
  -3  11 -15   20.85    3.22   0
  -3  12 -15  100.81    3.53   0
  -3  13 -15  156.98    4.15   0
  -2   1  11 3358.50    6.17   0
  -2   1  13  136.48    1.92   0
  -2   1  15  119.35    1.97   0
  -2   1  17 2032.31    6.32   0
  -2   2  26  111.99    3.40   0
  -2   2  27   34.47    2.90   0
  -2   3  32   28.37    3.22   0
  -2   4  35  136.02    4.32   0
  -2   5 -11 3039.26    6.62   0
  -2   5  38   39.97    4.40   0
  -2   7 -15  653.96    4.33   0
  -2   8 -16  418.74    4.24   0
  -2   9 -17   50.84    3.42   0
  -2  10 -18    4.29    3.32   0
  -1   0  12    6.15    1.34   0
  -1   0  14    2.70    1.42   0
  -1   0  15    0.55    1.62   0
  -1   0  16    3.11    1.73   0
  -1   0  17  149.17    2.62   0
  -1   1  27    0.50    2.74   0
  -1   1  28  173.55    3.93   0
  -1   2  33   34.82    3.86   0
  -1   3  36   63.99    4.28   0
  -1   3  37   58.21    4.75   0
  -1   4  39    0.18    4.23   0
  -1   9 -20   13.09    3.41   0
  -1  10 -21    8.72    3.53   0
  -1  11 -21  161.43    4.67   0
   0   0  27   18.94    2.83   0
   0   2  37   55.64    4.37   0
   0   3 -13   -0.44    1.66   0
   0   3  40    1.11    4.10   0
   0   7 -21    8.37    2.77   0
   0   9 -23   19.85    3.54   0
   0  11 -24   10.72    4.28   0
   0  12 -24   31.42    4.25   0
   1   0  -5    0.13    0.74   0
   1   0  32    1.29    3.34   0
   1   1  37    9.64    4.52   0
   1   2 -13  191.80    2.25   0
   1   2  40   22.90    4.53   0
   1   6 -22  154.67    3.72   0
   1   8 -24  172.79    4.61   0
   1   9 -25   10.66    3.93   0
   1  12 -26    1.23    4.45   0
   2  -2  20   90.23    2.53   0
   2  -2  21   18.98    2.31   0
   2   1  39    7.68    4.31   0
   2   1  40   22.33    5.01   0
   2   6 -24  218.32    4.06   0
   2   7 -25  168.26    4.20   0
   2   8 -26   -1.28    3.61   0
   2   9 -27   31.84    4.39   0
   3  -1  33   65.13    3.57   0
   3  -1  34   63.60    4.27   0
   3   1  42  159.88    6.09   0
   3   9 -28   15.40    5.25   0
   3  10 -29    6.41    4.81   0
   4  -3  21  368.03    3.83   0
   4  -3  22 1244.05    6.26   0
   4  -2  30    9.47    3.06   0
   4  -1  36   12.76    4.23   0
   4   0  40  228.24    5.95   0
   4   3 -22  988.26    5.80   0
   4  10 -30   52.66    6.17   0
   5  -2  -6   73.92    1.06   0
   5  -2  33  317.42    5.09   0
   5  -1 -11 7227.07    9.40   0
   5  -1  38   42.46    4.32   0
   5   2 -21   60.34    2.82   0
   5   6 -28  254.08    5.32   0
   6  -2  -8  764.03    2.84   0
   6  -2  35   19.35    3.69   0
   6   4 -26  257.99    4.65   0
   7  -4   6   17.48    1.16   0
   7  -4  20  168.53    3.21   0
   7  -4  21   64.32    2.93   0
   7  -3  31  341.96    5.75   0
   7  -2  36  124.93    4.52   0
   7  -2  37   11.62    5.16   0
   7  -1 -14  328.28    3.36   0
   7   6 -30   41.56    4.35   0
   8  -4  23  347.94    4.39   0
   8  -4  24  143.02    3.72   0
   8  -3  32   15.38    4.26   0
   8   1 -21   17.14    3.27   0
   8   6 -30   95.66    5.69   0
   9  -4  25   32.78    3.40   0
   9  -3  33   33.70    4.83   0
   9  -2 -11  421.34    3.07   0
   9  -1 -15    8.51    2.37   0
   9   3 -26  293.39    5.25   0
   9   4 -28   10.05    4.05   0
  10  -4  25  107.57    3.83   0
  10  -4  26   11.80    3.44   0
  10  -2 -11  259.70    3.13   0
  11  -4  25   35.15    3.54   0
  11  -4  26   11.27    3.83   0
  11  -2 -11  333.47    3.33   0
  11   0 -19   11.41    3.57   0
  12  -3  -5  113.74    1.88   0
  12  -1 -15   11.41    2.65   0
  12   1 -21   -2.74    4.13   0
  13  -2 -10    8.59    2.36   0
  13   1 -21  210.01    5.06   0
  -6   9  21   38.94    2.41   0
  -6   9  22   23.74    2.60   0
  -6  10  24    0.70    3.05   0
  -5   6  22    3.26    2.35   0
  -5   6  23   22.14    2.47   0
  -5   7  27   83.17    3.50   0
  -5   8   0  691.15    2.09   0
  -5   8  30   83.08    4.11   0
  -5   9  -2   29.61    1.34   0
  -5  11  -4   14.84    1.91   0
  -5  13  -4  130.20    2.85   0
  -4   5  28  343.65    4.38   0
  -4   7  -5   61.93    1.53   0
  -4   8  -7   50.45    1.88   0
  -4  11 -10   30.31    2.55   0
  -4  12 -10   22.77    2.71   0
  -4  13 -10   49.05    3.36   0
  -3   2  13  152.08    1.96   0
  -3   2  14  366.38    2.68   0
  -3   2  15  108.12    2.21   0
  -3   2  16  759.20    4.00   0
  -3   3  26  569.88    4.80   0
  -3   4  31  156.19    3.61   0
  -3   4  32   61.08    3.83   0
  -3   5  35   85.99    4.94   0
  -3   8 -12  207.51    3.00   0
  -3  10 -14   27.65    2.74   0
  -3  11 -14  159.71    3.70   0
  -3  13 -14  116.59    3.99   0
  -3  14 -14    2.28    3.70   0
  -2   1   9 2252.75    4.44   0
  -2   1  18 4300.77    8.93   0
  -2   1  19  580.75    4.75   0
  -2   1  20   61.57    3.11   0
  -2   2  29   38.95    3.37   0
  -2   3  33  124.86    3.89   0
  -2   4  -8   35.06    1.29   0
  -2   4  36   65.85    3.79   0
  -2   4  37  168.86    5.39   0
  -2  10 -17  723.15    5.68   0
  -2  11 -18    1.91    2.83   0
  -2  13 -18    7.68    4.24   0
  -1   0   9   25.07    1.21   0
  -1   0  10    4.74    1.21   0
  -1   0  20    6.36    2.16   0
  -1   1  29   75.57    3.22   0
  -1   2  34   15.41    3.37   0
  -1   3  38   22.49    4.78   0
  -1   4 -12  215.63    2.31   0
  -1   4  40    4.66    4.38   0
  -1   4  41   72.74    5.50   0
  -1   6 -16   44.34    3.02   0
  -1  10 -20    2.34    4.00   0
  -1  12 -21    1.77    3.79   0
   0  -1  14    0.67    1.47   0
   0  -1  15    0.58    1.53   0
   0  -1  16    0.69    2.11   0
   0   0  28   23.87    2.93   0
   0   0  29   13.34    3.56   0
   0   1  34    2.95    3.55   0
   0   2  38  250.82    5.58   0
   0   3  41    7.09    4.38   0
   0   7 -20   29.00    3.45   0
   0   8 -21   66.45    3.57   0
   0   9 -22   -4.38    3.78   0
   0  11 -23    2.46    4.40   0
   1  -1  26   11.33    2.82   0
   1  -1  27    1.68    2.67   0
   1   0  33   52.12    3.92   0
   1   1  38   40.69    5.02   0
   1   2  41   21.56    4.71   0
   1   6 -21  886.61    6.10   0
   1  10 -25    7.54    3.54   0
   1  12 -25    4.02    4.85   0
   2  -2   5 2364.34    3.52   0
   2  -2  22    6.71    2.32   0
   2  -2  23   -0.61    2.66   0
   2  -2  24  892.47    5.77   0
   2  -1  -3   33.22    0.64   0
   2  -1  31  137.82    4.21   0
   2  -1  32   33.73    4.07   0
   2   1 -12 1150.32    4.26   0
   2   1  41   21.40    5.36   0
   2   9 -26    5.49    3.96   0
   3  -1  35   91.56    4.20   0
   3   0  39    2.44    4.28   0
   3   7 -26  102.54    4.05   0
   4  -3   5   56.12    0.86   0
   4  -3  23  139.37    3.42   0
   4  -3  24   10.09    3.05   0
   4  -1  38   31.67    4.74   0
   4   0 -13  208.81    2.29   0
   4   0  41   16.73    4.84   0
   4   2 -19  416.92    3.87   0
   5  -3  27   21.37    2.81   0
   5  -3  28   26.50    3.41   0
   5  -2  34   14.83    3.90   0
   5  -2  35   25.75    4.74   0
   5  -1  39   15.50    4.56   0
   5  -1  40   14.51    5.25   0
   5   1 -18  193.53    3.06   0
   5   5 -26  205.61    4.46   0
   6  -4  11  440.91    2.71   0
   6  -4  12  371.77    2.61   0
   6  -4  13   56.83    1.85   0
   6  -4  14   49.85    1.94   0
   6  -4  16 1168.54    4.89   0
   6  -4  17  227.21    3.02   0
   6  -4  18   51.01    2.58   0
   6  -3  30    1.87    2.97   0
   6  -2  36   81.13    4.35   0
   6  -2  37   35.58    4.79   0
   6   0 -16  110.86    2.61   0
   6   1 -19 1625.01    6.70   0
   6   5 -27  113.17    4.28   0
   7  -4  23    1.19    2.87   0
   7  -3  -3  799.81    1.87   0
   7  -3  32  502.87    6.09   0
   7   0 -17    1.83    2.76   0
   7   1 -20  213.09    3.51   0
   7   5 -28    6.54    4.25   0
   7   7 -30   77.93    5.07   0
   8  -4  25   76.57    3.60   0
   8  -3  33    4.21    3.70   0
   8  -1 -14   23.11    2.15   0
   8   2 -23   59.60    3.33   0
   8   3 -25  101.68    4.08   0
   9  -4  27    2.45    3.49   0
   9  -3  -5  112.52    1.53   0
   9   0 -18    6.70    3.05   0
   9   1 -21  310.70    4.45   0
   9   6 -30   13.12    5.15   0
  10  -4  27  202.42    4.85   0
  10  -1 -15   46.80    2.74   0
  10   1 -21   12.27    3.90   0
  10   5 -29    2.42    4.91   0
  11  -4  27   87.14    4.33   0
  11  -1 -15   15.07    2.90   0
  11   0 -18    1.18    3.21   0
  11   4 -27   79.51    5.79   0
  12  -2 -10    9.10    2.11   0
  12   0 -18   14.74    3.30   0
  13  -1 -14  123.40    3.45   0
  13   0 -17    2.61    3.50   0
  14  -3  -2   12.10    1.52   0
  14  -2  -8   54.95    2.76   0
  -6   8  12  130.18    1.62   0
  -6   8  13   17.52    1.37   0
  -6   8  14   22.13    1.53   0
  -6   8  15   64.83    1.73   0
  -6   8  16   81.03    1.91   0
  -6   8  17   38.17    1.91   0
  -6   8  18   17.15    2.09   0
  -6   8  19  102.16    2.43   0
  -6   9  23    1.48    2.41   0
  -6   9  24    5.78    2.91   0
  -6  10  25  159.81    3.53   0
  -6  10  26    6.62    3.32   0
  -5   6  24    1.83    2.58   0
  -5   7  28    8.42    3.08   0
  -5   7  29  145.75    3.88   0
  -5   8  31  141.54    4.66   0
  -5  10  -3  251.86    2.16   0
  -5  12  -4   13.87    2.09   0
  -5  14  -3    4.53    2.51   0
  -4   4  24   11.73    2.33   0
  -4   4  25  333.42    4.08   0
  -4   5  29   86.69    3.49   0
  -4   5  30  160.60    4.19   0
  -4   6  33  182.08    4.81   0
  -4   7  35   43.58    3.87   0
  -4   7  36   47.27    4.59   0
  -4   9  -8   36.14    1.98   0
  -4  10  -9  154.34    2.59   0
  -4  14  -9   56.77    3.36   0
  -3   2  11  174.84    1.77   0
  -3   2  17 1597.23    5.41   0
  -3   2  19  508.34    4.21   0
  -3   2  20  316.77    3.83   0
  -3   3  28  275.00    4.18   0
  -3   4  33  169.71    4.55   0
  -3   5  36    1.45    4.07   0
  -3   6  -8  274.80    2.23   0
  -3   6  38   25.59    3.99   0
  -3  10 -13   33.10    2.80   0
  -3  12 -14   27.79    2.98   0
  -3  14 -13   36.55    3.83   0
  -2   1   8  317.29    1.89   0
  -2   1  21  159.26    2.99   0
  -2   1  22 1529.03    6.28   0
  -2   1  23  713.29    5.50   0
  -2   2  30    1.74    2.80   0
  -2   3  34   55.34    3.78   0
  -2   3  35  238.65    5.29   0
  -2   5 -10  504.84    2.95   0
  -2   5  40   21.97    4.57   0
  -2   6 -12  144.33    2.51   0
  -2   8 -15  301.75    3.88   0
  -2   9 -16    2.50    3.09   0
  -2  11 -17    5.83    3.40   0
  -2  13 -17  183.19    5.28   0
  -1   0   8    0.40    1.03   0
  -1   0  21    2.07    2.16   0
  -1   0  22    1.08    2.29   0
  -1   0  23   64.70    3.10   0
  -1   1  31   17.02    3.67   0
  -1   2  36   14.15    4.57   0
  -1   3  39  233.21    5.46   0
  -1   7 -17  101.99    2.96   0
  -1   9 -19    7.28    2.72   0
  -1  11 -20  212.07    4.96   0
  -1  12 -20    3.30    4.30   0
  -1  13 -20   35.20    4.64   0
   0  -1  18   12.13    1.99   0
   0  -1  19   47.02    2.29   0
   0  -1  20    6.94    2.11   0
   0   0  30    7.14    3.22   0
   0   1  35    0.23    3.45   0
   0   1  36   -2.19    4.18   0
   0   2  -9 5085.16    7.16   0
   0   2  39  129.59    5.00   0
   0   3  42   12.29    4.91   0
   0  10 -22 6594.36   16.79   0
   1  -1  29   79.46    3.98   0
   1   0  34    1.15    3.58   0
   1   0  35    3.47    4.30   0
   1   2  42   10.54    4.97   0
   1   3 -15 1285.51    4.95   0
   1  10 -24    4.06    3.98   0
   2  -2  26   91.98    3.78   0
   2  -1  33   32.27    3.61   0
   2   0  -8 3645.99    5.47   0
   2   0  38  258.12    5.71   0
   2  10 -26   17.12    4.34   0
   3  -3  13 4341.84    7.83   0
   3  -3  15 4022.27    8.66   0
   3  -3  16 2014.26    6.43   0
   3  -3  17 2957.41    7.66   0
   3  -2  30  170.89    3.69   0
   3  -1  36   60.61    4.19   0
   3   1 -14  297.33    2.73   0
   3  11 -28    3.29    4.88   0
   4  -3  25   30.96    2.68   0
   4  -2  34   67.25    4.73   0
   4  -1  39    2.31    4.65   0
   4   1 -16  531.19    3.67   0
   5  -2  36  168.97    5.01   0
   5   2 -20   13.68    2.54   0
   5   3 -22  111.97    3.28   0
   6  -4  19  194.29    2.81   0
   6  -4  20  210.69    3.29   0
   6  -3  32    9.25    4.02   0
   6  -2  38   -1.60    5.12   0
   6  -1 -12   38.97    1.80   0
   6   2 -21  628.84    4.93   0
   6   9 -30   14.01    6.09   0
   7  -4   5   58.54    1.08   0
   7  -4  25   74.19    3.44   0
   7  -3  33   64.51    4.35   0
   7  -3  34   27.52    4.61   0
   7   5 -27   79.97    4.56   0
   8  -4  26   81.27    3.14   0
   8  -4  27  109.20    3.76   0
   8  -3  -4   56.45    1.19   0
   8   7 -30    1.91    5.20   0
   9   6 -29    6.77    5.63   0
  10  -4  28   30.41    3.79   0
  10  -4  29   80.91    4.09   0
  10  -3  -5  165.22    1.73   0
  10   3 -25    3.41    4.19   0
  10   5 -28    3.34    4.61   0
  11  -2 -10  115.09    2.45   0
  12  -1 -14    4.94    2.59   0
  12   1 -20    3.57    3.87   0
  13  -2  -9   49.86    2.55   0
  14   0 -16    3.61    3.78   0
  -6   8  10   57.56    1.23   0
  -6   8  11   10.27    1.11   0
  -6   8  21  387.84    3.75   0
  -6   8  22   21.57    2.74   0
  -5   5  14    0.18    1.57   0
  -5   5  15    2.46    1.53   0
  -5   5  16   -1.35    1.70   0
  -5   5  17   16.09    1.97   0
  -5   5  18   51.16    2.17   0
  -5   5  19    1.04    2.01   0
  -5   6  27  118.93    3.63   0
  -5   8  33   40.92    3.96   0
  -5  11  -3   53.94    2.02   0
  -5  13  -3  303.17    3.33   0
  -4   6  -2  113.81    1.13   0
  -4   6  34   23.15    4.00   0
  -4   6  35    4.87    4.18   0
  -4   8  -6  150.93    2.01   0
  -4  11  -9  153.83    2.90   0
  -4  12  -9   23.03    2.68   0
  -4  13  -9  130.67    3.36   0
  -3   2   9   96.58    1.29   0
  -3   2  21  479.93    4.06   0
  -3   2  22  100.20    3.04   0
  -3   2  23   37.72    3.25   0
  -3   3  29  257.70    3.99   0
  -3   3  30    4.74    3.13   0
  -3   4  -2    3.67    0.62   0
  -3   4  34  104.72    3.99   0
  -3   8 -11   25.69    2.25   0
  -3   9 -12   38.94    2.62   0
  -3  12 -13   55.24    3.04   0
  -3  13 -13  289.95    4.55   0
  -2   1   7   74.14    1.22   0
  -2   1  25  488.40    5.08   0
  -2   2  31    5.48    2.73   0
  -2   2  32   81.18    3.99   0
  -2   3  36   38.13    4.19   0
  -2  10 -16 2354.55    8.85   0
  -1   0   7   23.26    1.20   0
  -1   0  24    7.77    2.55   0
  -1   0  25    1.35    2.99   0
  -1   2  -5   15.01    0.83   0
  -1   2  37    4.97    4.49   0
  -1  10 -19    2.58    3.67   0
  -1  11 -19   18.67    3.99   0
  -1  13 -19   10.65    3.91   0
   0  -1  22    3.66    2.21   0
   0  -1  23   56.57    2.57   0
   0   0  31   20.94    3.20   0
   0   0  32 1305.50    8.01   0
   0   1  -5    1.38    0.95   0
   0   1  37    5.34    4.41   0
   0   2  40   -0.79    4.55   0
   0   6 -18    5.77    2.55   0
   0   7 -19    0.64    2.70   0
   0   9 -21    0.82    3.07   0
   0  11 -22    6.32    4.02   0
   0  13 -22    1.76    4.05   0
   1   0  36    1.25    3.80   0
   1   1  40  193.86    5.56   0
   1   6 -20  176.63    3.56   0
   1   9 -23  127.98    4.14   0
   1  12 -24   11.70    4.27   0
   2  -2  28  223.26    4.20   0
   2  -1  34   13.13    3.55   0
   2  -1  35  119.85    4.63   0
   2   0  39  129.99    4.96   0
   2   4 -19  466.22    3.96   0
   2   7 -23   81.83    3.26   0
   2   8 -24  110.13    3.95   0
   2   9 -25   35.40    3.89   0
   2  10 -25  124.01    5.14   0
   3  -3  11 1553.87    4.42   0
   3  -3  12 1318.40    4.19   0
   3  -3  18 2306.05    7.13   0
   3  -3  21   -1.34    2.94   0
   3  -2  32   32.76    3.96   0
   3  -1  38   22.06    5.06   0
   3   0  42   10.92    5.10   0
   3  10 -27   14.53    4.49   0
   4  -3   4   18.43    0.71   0
   4  -3  27   15.18    2.71   0
   4  -3  28   52.87    3.27   0
   4  -2  -3  156.28    0.88   0
   4  -1  40    3.12    4.29   0
   4   0 -12   37.39    1.75   0
   4   2 -18  606.82    4.25   0
   4   6 -25   59.97    3.87   0
   5  -3  30   80.26    3.53   0
   5  -3  31   88.77    4.34   0
   5  -2  37   30.08    4.25   0
   5  -1 -10  906.95    3.47   0
   5   1 -17  447.13    3.69   0
   6  -4   8 3835.57    5.60   0
   6  -4  23  109.39    3.30   0
   6  -3  33   17.25    3.60   0
   6  -2  39   19.73    4.63   0
   6   1 -18  100.51    2.92   0
   7  -4  26   74.34    3.18   0
   7  -4  27   52.82    3.78   0
   7  -3  35  121.37    5.23   0
   7   0 -16    5.11    2.70   0
   7   1 -19    4.05    2.46   0
   8  -4  28   41.45    3.60   0
   9  -4  29   31.29    3.59   0
   9  -4  30    3.72    4.09   0
  10  -4  30   40.38    4.43   0
  10  -2 -10   26.61    2.16   0
  10  -1 -14   34.85    2.59   0
  10   1 -20    2.25    3.64   0
  10   3 -24    9.98    4.50   0
  11  -1 -14  414.96    4.16   0
  11   0 -17   29.11    3.43   0
  12  -3  -4   49.00    1.70   0
  12   0 -17  101.82    3.67   0
  12   3 -24   17.75    4.19   0
  13  -3  -3  146.45    2.19   0
  13   0 -16    7.90    3.40   0
  -6   8  23  116.59    2.92   0
  -6   8  24    3.27    2.78   0
  -6   9  26   67.16    3.27   0
  -6   9  27   74.75    3.62   0
  -6  11   6   15.04    0.96   0
  -6  13   6   25.53    1.36   0
  -5   5  11    3.51    1.27   0
  -5   5  20    1.54    2.05   0
  -5   5  22  822.05    4.87   0
  -5   6  28  250.85    4.25   0
  -5   7  31   11.28    3.79   0
  -5   7  32  156.60    4.51   0
  -5   9  -1    2.00    1.15   0
  -5  10  -2   20.09    1.48   0
  -5  12  -3  310.37    2.88   0
  -5  14  -2    2.82    2.40   0
  -4   3  14   22.11    1.57   0
  -4   3  15   18.01    1.71   0
  -4   3  16   46.00    1.92   0
  -4   3  17   58.96    2.15   0
  -4   3  19  626.84    4.25   0
  -4   3  20  173.67    3.25   0
  -4   4  28   39.18    2.91   0
  -4   4  29  130.90    3.62   0
  -4   5  32   60.19    3.65   0
  -4   5  33    7.98    4.00   0
  -4   6  36    6.00    4.37   0
  -4   7  -4  585.76    2.53   0
  -4   9  -7  690.62    3.71   0
  -4  10  -8  160.66    2.57   0
  -4  13  -8  231.79    3.75   0
  -4  14  -8  226.17    3.74   0
  -3   3  31   55.98    3.19   0
  -3   3  32   66.43    3.92   0
  -3   4  35  147.04    4.39   0
  -3   4  36   12.96    4.22   0
  -3   5  38  153.77    4.87   0
  -3   5  39   27.56    4.81   0
  -3   7  -9  894.73    3.99   0
  -3  10 -12   12.04    2.52   0
  -3  14 -12    2.98    3.53   0
  -2   1  26  875.78    5.72   0
  -2   1  27   93.90    3.86   0
  -2   2  33   93.96    3.61   0
  -2   4  -7   55.60    1.27   0
  -2   4  40   43.17    4.60   0
  -2   8 -14  297.22    3.75   0
  -2   9 -15   13.20    2.45   0
  -2  11 -16    1.75    3.31   0
  -2  12 -16   86.54    3.91   0
  -2  13 -16  162.30    4.78   0
  -1   0  26   28.73    2.72   0
  -1   1  34    9.88    3.77   0
  -1   2  38   -1.22    4.09   0
  -1   3  -8 5153.62    6.92   0
  -1   3  41   31.82    4.94   0
  -1   3  42  142.76    6.18   0
  -1   7 -16  143.67    3.03   0
  -1   8 -17   18.07    2.69   0
  -1   9 -18  187.07    3.44   0
  -1  12 -19   28.55    3.73   0
   0  -1   8    1.99    1.08   0
   0  -1  24    8.49    2.49   0
   0  -1  25    2.49    2.47   0
   0  -1  26   25.58    3.22   0
   0   0  33   56.20    4.29   0
   0   1  38    1.59    4.21   0
   0   2  42   61.84    5.48   0
   0  10 -21  146.11    4.96   0
   0  11 -21    9.25    4.25   0
   0  13 -21    0.10    4.38   0
   1  -2  12  972.99    3.79   0
   1  -2  13  151.57    2.01   0
   1  -2  14   86.97    1.94   0
   1  -2  16  451.95    3.31   0
   1  -2  18 4319.63    9.26   0
   1  -2  19  672.44    4.85   0
   1  -2  21  160.44    3.00   0
   1  -2  22 1608.91    6.71   0
   1  -1  31   14.53    3.27   0
   1  -1  32  141.75    3.92   0
   1   0  37    0.49    3.81   0
   1   0  38    4.61    4.67   0
   1   1  42   -0.24    5.48   0
   1   5 -18  199.03    3.08   0
   1  10 -23   11.48    3.59   0
   1  12 -23   -0.90    5.10   0
   2  -1  36   17.07    3.80   0
   2   0  40    1.25    4.39   0
   2   0  41  144.32    6.21   0
   2   2 -14   33.16    1.87   0
   2   5 -20   13.76    2.50   0
   2   9 -24   66.88    4.04   0
   2  11 -25   10.66    4.22   0
   2  12 -25   46.49    5.05   0
   3  -3  24  221.66    4.06   0
   3  -1  39  217.39    5.45   0
   4  -2  36   55.71    4.37   0
   4  -1  -8   76.54    1.32   0
   4  -1  41   65.43    5.08   0
   5  -4  13  148.23    2.37   0
   5  -4  14 1313.61    4.72   0
   5  -4  15   98.86    2.43   0
   5  -4  16    3.18    2.30   0
   5  -4  17   96.14    2.73   0
   5  -4  18    6.00    2.58   0
   5  -4  19   54.04    2.83   0
   5  -4  20  111.06    3.09   0
   5  -3  32  466.54    5.66   0
   5  -3  33   70.28    4.14   0
   5  -2  -5   58.61    0.97   0
   5  -2  39   43.79    5.09   0
   5   2 -19   69.82    2.85   0
   6  -4   7  232.88    1.71   0
   6  -4  25   52.82    2.92   0
   6  -4  26  246.46    4.39   0
   6  -3  34   12.02    3.68   0
   6  -1 -11  159.03    2.10   0
   6   3 -22   27.33    2.80   0
   6   9 -29    3.14    5.29   0
   7  -4  28   49.54    3.65   0
   7  -4  29   28.91    3.77   0
   7  -3  36  203.10    5.14   0
   7  -1 -12  162.48    2.52   0
   7   6 -27   30.14    4.36   0
   8  -4  31   10.54    3.88   0
   8  -1 -13   29.79    2.10   0
   8   1 -19   12.86    2.55   0
   9  -4  31    3.19    3.94   0
   9  -4  32   27.15    4.39   0
   9   6 -28    8.76    4.85   0
  10   4 -25  112.10    5.22   0
  10   5 -27   -1.08    4.63   0
  12  -2  -9   26.79    2.24   0
  12  -1 -13   53.38    2.82   0
  12   0 -16  265.79    4.19   0
  12   1 -19   31.35    3.78   0
  12   3 -23    3.59    4.47   0
  13  -2  -8   60.16    2.61   0
  13  -1 -12   86.37    3.35   0
  13   2 -21   12.52    3.96   0
  14  -3  -1   35.59    1.65   0
  14  -1 -11   10.36    3.13   0
  -6   7  17  140.69    2.31   0
  -6   7  18  287.33    2.92   0
  -6   8   9   26.03    0.94   0
  -6   9  28    9.44    3.10   0
  -6   9  29    2.28    3.37   0
  -5   5  10  106.41    1.45   0
  -5   5  23    8.53    2.26   0
  -5   5  24    2.96    2.66   0
  -5   5  25    9.33    2.70   0
  -5   6  29    8.09    2.67   0
  -5   7  33   22.42    4.23   0
  -4   3  21  338.47    3.63   0
  -4   3  22 1242.51    6.01   0
  -4   4  30  245.32    4.36   0
  -4   5  34   12.00    3.72   0
  -4   6  37   18.22    4.30   0
  -4  12  -8  109.35    2.83   0
  -4  14  -7    0.31    3.02   0
  -3   2  26   22.61    2.74   0
  -3   3  33  193.73    4.49   0
  -3   4  37    8.51    4.32   0
  -3   6  -7   45.51    1.35   0
  -3   8 -10   24.17    2.10   0
  -3   9 -11   20.71    2.49   0
  -3  12 -12   47.46    3.11   0
  -3  13 -12   55.20    3.66   0
  -2   1   6   19.88    0.95   0
  -2   1  28  246.73    3.91   0
  -2   1  29  286.38    4.46   0
  -2   2  34   65.99    3.74   0
  -2   2  35   10.63    4.29   0
  -2   3  39   11.52    4.61   0
  -2   4  41   18.90    4.72   0
  -2   5  -9   76.81    1.65   0
  -2  11 -15   45.52    3.49   0
  -2  13 -15   98.90    4.32   0
  -2  14 -15   26.97    4.47   0
  -1   0  28   15.40    2.78   0
  -1   0  29   86.58    3.19   0
  -1   1  35   13.30    3.57   0
  -1   2  39    3.29    3.95   0
  -1   2  40   28.40    4.64   0
  -1   6 -14   14.90    2.39   0
  -1   9 -17  293.16    4.04   0
  -1  10 -18    1.69    3.28   0
  -1  12 -18   32.28    3.89   0
  -1  13 -18   40.83    4.25   0
   0  -1  28   10.87    3.27   0
   0   0  34   21.22    3.98   0
   0   0  35    5.79    3.83   0
   0   1  39   25.27    4.40   0
   0   1  40    9.01    5.05   0
   0   3 -11   75.30    1.62   0
   0   7 -18   -0.41    2.55   0
   0  10 -20  162.82    5.03   0
   1  -2  23  731.48    5.11   0
   1  -2  24  344.24    4.12   0
   1  -2  25  514.35    4.92   0
   1   0  -4    0.85    0.65   0
   1   0  39   21.33    4.50   0
   1   1  -8 4400.41    6.16   0
   1   1  43   15.48    5.65   0
   1   2 -11 3434.51    6.59   0
   1   7 -20  243.45    4.02   0
   1   9 -22  378.93    5.12   0
   1  10 -22    3.10    4.47   0
   2  -2  30   -1.95    2.84   0
   2  -2  31    1.88    3.28   0
   2  -1  37   -2.96    3.83   0
   2  -1  38    2.07    4.63   0
   2   0  42   62.26    5.21   0
   2  11 -24   39.44    4.59   0
   3  -3   9   78.18    1.24   0
   3  -3  25  291.90    3.96   0
   3  -1  40  124.59    5.53   0
   4  -3  30  112.56    3.66   0
   4  -2  38  183.08    5.65   0
   4   2 -17  311.59    3.33   0
   4   4 -21   96.94    2.99   0
   5  -4  12  442.27    2.81   0
   5  -4  21   34.94    2.48   0
   5  -4  23   25.79    3.08   0
   5  -4  24  472.24    4.55   0
   5  -2  40   20.30    4.83   0
   5   0 -13    0.09    1.48   0
   5   1 -16   39.31    2.10   0
   6  -4  27    7.52    2.86   0
   6  -4  28  152.80    4.22   0
   6   0 -14  323.64    3.22   0
   7  -4   4  541.32    1.46   0
   7  -4  30    4.00    3.68   0
   7  -3  37   51.96    4.33   0
   7   0 -15    6.52    2.85   0
   8  -4  32   25.57    4.36   0
   9  -3  -4   79.11    1.41   0
   9  -2  -9  341.20    2.76   0
   9  -1 -13   71.93    2.61   0
  10  -5  16   16.79    2.27   0
  10  -5  17   23.51    2.23   0
  10  -5  18    4.72    2.33   0
  10  -5  19  105.10    2.91   0
  10  -3  -4   35.22    1.39   0
  10  -1 -13    1.36    2.52   0
  10   1 -19    2.70    2.93   0
  10   3 -23    4.06    3.79   0
  10   5 -26    3.08    4.37   0
  11  -3  -4   39.48    1.44   0
  11  -2  -9   24.28    2.04   0
  11  -1 -13    4.11    2.75   0
  11   0 -16    1.39    3.32   0
  11   2 -21    3.27    3.64   0
  11   3 -23   17.41    4.34   0
  13   0 -15    2.70    3.36   0
  13   1 -18   40.83    4.09   0
  13   2 -20    3.68    4.61   0
  -6   7  14   89.43    1.79   0
  -6   7  15   60.30    1.80   0
  -6   7  16  298.08    2.58   0
  -6   7  19   35.71    2.08   0
  -6   7  20  218.50    2.84   0
  -6   7  21  104.52    2.76   0
  -6   7  22  571.00    4.29   0
  -6   8  27  304.74    4.48   0
  -6   8  28   28.48    3.07   0
  -6   9  30   11.60    3.55   0
  -5   5  27   65.52    3.29   0
  -5   6  31   61.53    3.80   0
  -5   6  32   -1.35    3.53   0
  -5   7  34    5.11    3.96   0
  -5   7  35    0.91    4.09   0
  -5   8   1 1280.81    2.55   0
  -5  11  -2   10.11    1.82   0
  -5  12  -2  110.16    2.29   0
  -5  13  -2  728.80    4.15   0
  -5  14  -1    3.60    2.32   0
  -4   3  11   36.18    1.31   0
  -4   3  24    7.72    2.51   0
  -4   3  25   32.20    2.64   0
  -4   3  26  132.65    3.62   0
  -4   4  31   -2.92    3.04   0
  -4   4  32    0.85    3.67   0
  -4   5  35   17.10    3.90   0
  -4   5  36   55.64    4.99   0
  -4   6  38    4.42    3.90   0
  -4   8  -5  303.89    2.32   0
  -4   9  -6  171.70    2.47   0
  -4  10  -7  862.39    4.21   0
  -4  13  -7   68.43    3.09   0
  -3   2  29  459.29    4.78   0
  -3   3  34  852.26    7.13   0
  -3   3  35  602.81    6.95   0
  -3  13 -11   62.54    3.59   0
  -3  14 -11    4.08    3.27   0
  -2   1  30  519.31    4.98   0
  -2   1  31  141.94    4.13   0
  -2   2  36  104.10    4.38   0
  -2   3  40   67.45    4.74   0
  -2   7 -12  211.26    2.77   0
  -2   8 -13  324.21    3.69   0
  -2   9 -14    6.70    2.25   0
  -2  12 -15  154.69    3.76   0
  -2  14 -14  127.37    5.02   0
  -1   0  30    8.73    2.84   0
  -1   0  31    5.76    3.05   0
  -1   1  36  372.17    5.61   0
  -1   1  37    7.50    4.54   0
  -1   5 -12   87.78    1.93   0
  -1  10 -17   16.55    3.90   0
   0  -1   7   23.75    1.03   0
   0  -1  29   87.99    3.25   0
   0  -1  30    4.37    3.26   0
   0   0  36  561.05    6.33   0
   0   0  37   13.75    4.56   0
   0   1  41    0.44    4.43   0
   0   2  -8 5417.55    6.93   0
   0   4 -13  212.97    2.47   0
   0   9 -19    9.16    3.37   0
   0  11 -20    9.02    4.22   0
   0  12 -20   32.03    4.31   0
   0  13 -20   14.71    3.99   0
   1  -2  26  929.22    5.88   0
   1  -2  27   82.62    3.48   0
   1  -1  35   12.58    3.82   0
   1   0  40    9.34    4.37   0
   1   3 -13   32.76    2.11   0
   1   5 -17  425.01    3.77   0
   1   9 -21  310.49    5.04   0
   1  12 -22   -1.29    4.19   0
   2  -2  32   81.83    3.69   0
   2  -2  33  111.56    4.29   0
   3  -3  29  250.43    4.44   0
   3  -2  36   48.13    4.44   0
   3  -1  41   43.84    4.86   0
   3  -1  42  146.40    6.12   0
   3   0  -9   12.84    1.44   0
   3   2 -15   87.93    2.38   0
   3   4 -19  661.33    4.58   0
   4  -3  32   59.38    3.73   0
   4  -3  33  170.83    4.79   0
   4  -2  39   14.58    4.40   0
   4   0 -11  904.07    3.62   0
   4   1 -14  605.07    3.57   0
   5  -4  10   89.68    1.85   0
   5  -4  25   85.85    2.99   0
   5  -3  35   84.10    4.00   0
   5  -3  36    0.20    4.56   0
   5  -1  -9  223.29    1.93   0
   5   2 -18  150.96    3.14   0
   5   8 -26    2.64    3.96   0
   6  -4  29   47.50    3.11   0
   6  -4  30   22.22    3.97   0
   6  -3  37   30.99    4.12   0
   6  -3  38   24.00    5.14   0
   6   2 -19  465.52    4.32   0
   6   7 -26   -0.46    4.07   0
   7  -4  32   23.89    4.34   0
   8  -4  33   39.39    3.86   0
   8  -4  34   55.55    4.54   0
   8  -2  -8  300.60    2.32   0
   8  -1 -12  405.21    3.19   0
   8   1 -18   16.14    2.44   0
   9  -5  15  251.53    2.70   0
   9  -5  16    1.69    2.21   0
   9  -5  18   27.49    2.44   0
   9  -5  19   11.65    2.47   0
   9  -5  20   48.93    2.78   0
   9  -5  21  216.30    3.73   0
   9  -5  22   18.49    3.04   0
   9   4 -24   96.36    4.00   0
  10  -5  13  181.61    2.37   0
  10  -5  14   24.92    2.05   0
  10  -5  15  171.36    2.53   0
  10  -5  20   51.96    2.57   0
  10  -5  21   11.10    2.68   0
  10  -5  22    1.89    2.81   0
  10  -5  23   25.79    3.04   0
  10   1 -18    4.03    3.34   0
  10   4 -24   75.70    4.06   0
  11  -5  14    1.27    1.90   0
  11  -5  15    8.01    2.17   0
  11  -5  16    1.85    2.16   0
  11  -5  17    1.44    2.18   0
  11  -5  18    1.82    2.35   0
  11  -5  19   87.62    2.95   0
  11  -5  20   15.07    2.90   0
  11  -5  21   45.82    3.27   0
  11  -5  22    8.95    3.31   0
  11  -5  23  303.41    4.48   0
  12  -5  17   30.38    2.62   0
  12  -5  18   11.28    2.64   0
  12  -5  19   64.47    3.04   0
  12  -3  -3   32.33    1.69   0
  12  -2  -8   15.26    2.07   0
  12   0 -15    2.16    3.19   0
  13  -3  -2   94.08    2.00   0
  13  -1 -11   33.63    2.97   0
  13   1 -17   15.54    3.93   0
  14  -1 -10   17.21    3.10   0
  -6   7  24   14.26    2.71   0
  -6   7  25   46.68    2.82   0
  -6   7  26    1.87    3.02   0
  -6   8  29   45.96    3.45   0
  -5   5   9   80.26    1.22   0
  -5   5  28    3.51    2.61   0
  -5   5  29    5.99    3.44   0
  -5   6  33   23.85    3.68   0
  -5  10  -1  404.22    2.36   0
  -4   3  10  727.34    2.63   0
  -4   3  27   16.33    2.68   0
  -4   3  28   50.04    3.16   0
  -4   4  33   -2.96    3.62   0
  -4   5  37   11.06    3.87   0
  -4  11  -7  894.82    4.59   0
  -4  12  -7  275.57    3.38   0
  -4  14  -6   -1.35    2.97   0
  -3   2   7 4074.68    4.93   0
  -3   2  30  228.45    4.06   0
  -3   2  31   48.88    3.19   0
  -3   4  39   26.89    4.08   0
  -3   4  40   12.42    4.94   0
  -3   5  -4  386.87    1.80   0
  -3   8  -9   12.97    1.95   0
  -3   9 -10    3.29    2.27   0
  -3  11 -11    9.12    2.98   0
  -3  14 -10    0.99    3.23   0
  -2   0  17  193.32    2.96   0
  -2   0  18   10.19    1.96   0
  -2   0  19   27.68    2.07   0
  -2   0  20   19.19    2.16   0
  -2   0  21  257.28    3.11   0
  -2   0  22   18.18    2.74   0
  -2   0  23  294.43    3.88   0
  -2   1  32   32.18    3.38   0
  -2   1  33   32.04    3.84   0
  -2   2  38   66.54    4.96   0
  -2   3  41   52.37    4.65   0
  -2  11 -14  192.44    4.08   0
  -2  12 -14  320.34    4.66   0
  -1  -1  18   15.59    2.49   0
  -1  -1  19    2.38    2.45   0
  -1   0  32    4.33    3.22   0
  -1   0  33   56.48    4.05   0
  -1   2  42    8.13    4.49   0
  -1   9 -16   98.58    3.43   0
  -1  12 -17   25.51    3.35   0
  -1  14 -16   14.60    4.19   0
   0  -1  31    5.94    2.94   0
   0  -1  32   -1.06    3.28   0
   0   0  38   11.52    4.27   0
   0   1  42    6.37    4.55   0
   0  10 -19  124.26    4.33   0
   0  12 -19   10.82    4.54   0
   0  13 -19   17.63    4.39   0
   1  -2   9 2203.33    4.55   0
   1  -2  28  244.11    3.98   0
   1  -2  30  579.41    5.91   0
   1  -1  36  369.36    5.61   0
   1  -1  37   11.33    4.54   0
   1   0  41    0.25    4.58   0
   1   0  42    0.04    5.01   0
   1   7 -19    4.17    2.63   0
   1  10 -21    3.97    3.71   0
   1  13 -21  215.23    5.72   0
   2  -3  15  103.75    2.43   0
   2  -3  19  567.93    4.01   0
   2  -3  20  341.84    3.51   0
   2  -3  21  426.85    3.95   0
   2  -3  23   34.32    3.06   0
   2  -3  24   74.32    3.29   0
   2  -2  34   63.44    3.96   0
   2  -2  35   11.22    4.31   0
   2   3 -15   86.53    2.30   0
   2  12 -23   60.92    4.72   0
   3  -3   7   75.11    1.24   0
   3  -3  30    6.88    2.76   0
   3  -2  38    0.87    4.18   0
   3   5 -20  980.00    5.78   0
   3  10 -24   13.03    4.25   0
   3  12 -24   21.76    5.36   0
   4  -4  16    5.59    2.02   0
   4  -4  17   29.48    2.49   0
   4  -4  18  736.32    4.52   0
   4  -4  19   40.66    2.87   0
   4  -4  20   22.30    2.77   0
   4  -4  21  107.47    3.19   0
   4  -4  22  227.87    3.65   0
   4  -3  34  129.63    4.61   0
   4  -3  35  149.45    5.24   0
   4  -2  40   42.68    4.78   0
   4  -2  41   22.80    4.77   0
   4  -1  -7  187.38    1.50   0
   4   2 -16  512.17    3.77   0
   4   3 -18  693.26    4.59   0
   4   4 -20   21.09    2.56   0
   5  -4   9  336.89    2.30   0
   5  -4  27  175.07    3.57   0
   5  -4  29   86.09    3.68   0
   5  -3  37  122.89    4.67   0
   5   4 -21   30.59    2.83   0
   6  -4   6  332.15    1.63   0
   6  -4  31   28.45    4.01   0
   6  -4  32 1546.33    9.37   0
   6  -1 -10    3.74    1.41   0
   6   1 -16   41.88    2.45   0
   7  -4  33   26.64    3.88   0
   7  -4  34   13.22    4.72   0
   7  -3  -2  237.78    1.14   0
   7  -2  -7 1053.47    3.37   0
   7  -1 -11  455.84    3.07   0
   7   0 -14   -1.42    2.61   0
   7   3 -21  108.59    3.21   0
   7   7 -26  443.73    6.63   0
   8  -5  15  140.00    2.46   0
   8  -5  17   32.12    2.14   0
   8  -5  18   16.51    2.27   0
   8  -5  21   66.81    3.12   0
   8  -5  22  186.02    3.69   0
   8  -5  23  117.06    3.42   0
   8  -3  -3  274.33    1.57   0
   9  -5  13  106.09    2.05   0
   9  -5  14   88.34    2.09   0
   9  -5  23    2.55    2.76   0
   9  -5  24    1.44    2.94   0
   9  -5  25   82.54    3.50   0
   9  -1 -12  427.02    3.58   0
   9   0 -15   38.22    2.92   0
   9   2 -20   26.29    2.76   0
  10  -5  12    3.41    1.63   0
  10  -5  25   -4.16    3.17   0
  10  -5  26    1.31    3.12   0
  10  -1 -12    3.33    2.27   0
  10   3 -22    2.12    3.33   0
  11  -5  12   20.16    1.93   0
  11  -5  24    5.66    3.26   0
  11  -5  26   16.78    3.93   0
  11  -2  -8  101.64    2.35   0
  11   0 -15    2.21    3.24   0
  11   2 -20    4.91    3.35   0
  12  -5  14   33.52    2.22   0
  12  -5  15   21.45    2.31   0
  12  -5  16   11.22    2.35   0
  12  -5  21    9.06    2.98   0
  12  -5  22   19.27    3.20   0
  13   0 -14   13.65    3.33   0
  13   2 -19    6.48    4.35   0
  14   1 -16   14.79    4.08   0
  -6   7  12  109.27    1.56   0
  -6   7  27   23.74    2.95   0
  -6   7  28   81.96    3.24   0
  -6   8  31    1.16    3.62   0
  -5   4  16    0.88    1.66   0
  -5   4  17   90.59    2.08   0
  -5   4  18   10.75    1.95   0
  -5   4  19   54.20    2.30   0
  -5   4  20  109.99    2.59   0
  -5   4  21   36.50    2.41   0
  -5   4  22  109.75    2.89   0
  -5   4  23   24.83    2.73   0
  -5   5  30   17.16    2.77   0
  -5   5  31  138.87    4.34   0
  -5   6  34   15.72    3.46   0
  -5   6  35   28.60    4.39   0
  -5   9   0    8.71    1.14   0
  -5  13  -1  203.59    2.99   0
  -5  14   0    0.34    2.42   0
  -4   3  29   12.81    2.75   0
  -4   3  30  108.54    3.25   0
  -4   4   4    0.18    0.38   0
  -4   4  35  441.01    6.15   0
  -4   5  38   17.47    3.91   0
  -4   6  -1   70.58    0.93   0
  -4   7  -3  160.35    1.56   0
  -4  10  -6   20.20    2.11   0
  -4  13  -6   24.03    2.90   0
  -3   1  16  936.25    4.45   0
  -3   1  18 1860.28    6.10   0
  -3   1  19 3201.20    8.15   0
  -3   1  21  689.24    4.57   0
  -3   1  23  672.11    5.02   0
  -3   1  24   57.74    3.53   0
  -3   1  25   63.08    3.19   0
  -3   2  32   31.66    3.35   0
  -3   2  33  160.58    4.01   0
  -3   3  37  515.31    6.10   0
  -3   3  38  393.26    6.39   0
  -3   6  -6   27.95    1.20   0
  -3  10 -10    9.21    2.41   0
  -3  13 -10  122.81    3.77   0
  -2   0  14  675.57    3.32   0
  -2   0  15 1101.11    4.35   0
  -2   0  26 1109.33    6.62   0
  -2   1  34   15.62    3.50   0
  -2   1  35  113.95    4.42   0
  -2   3  -3  260.27    1.28   0
  -2   5  -8  441.25    2.41   0
  -2   7 -11  282.54    2.95   0
  -2   8 -12  373.86    3.77   0
  -2   9 -13    2.87    2.17   0
  -2  14 -13  159.91    4.80   0
  -1  -1  15   -0.14    1.53   0
  -1  -1  17  451.65    3.30   0
  -1  -1  22    2.30    2.23   0
  -1  -1  25   87.58    3.60   0
  -1  -1  26   30.78    3.24   0
  -1   0   5    0.82    0.70   0
  -1   0  34    2.07    3.36   0
  -1   0  35    3.72    4.00   0
  -1   7 -14  313.69    3.35   0
  -1   8 -15   13.52    2.39   0
  -1  10 -16    9.34    3.54   0
  -1  12 -16    2.97    3.65   0
  -1  13 -16   25.78    4.60   0
   0  -1   6    1.91    0.85   0
   0  -1  33   56.11    3.94   0
   0   0  39   28.35    4.72   0
   0   0  40 2163.99   12.38   0
   0   1  43    2.19    4.93   0
   0   3 -10   93.22    1.62   0
   0   4 -12   37.60    1.68   0
   0   9 -18    9.07    2.80   0
   1  -2   8  318.78    2.05   0
   1  -2  32   34.99    4.10   0
   1  -1  38   30.60    4.26   0
   1  -1  39  299.41    6.32   0
   1   0  43    2.34    4.68   0
   1   5 -16   45.46    2.32   0
   1   9 -20   14.38    3.05   0
   2  -3  13  147.01    1.89   0
   2  -3  14  361.40    2.78   0
   2  -3  25   57.93    2.91   0
   2  -3  27  154.66    3.89   0
   2  -2  36  100.42    4.53   0
   2  -1  41   25.78    4.64   0
   2   5 -18  110.95    2.83   0
   2  10 -22   10.18    3.65   0
   3  -3  32   66.57    3.56   0
   3  -2  39   12.48    4.11   0
   3  -2  40   74.57    5.13   0
   3   2 -14  349.96    2.92   0
   3   4 -18  676.74    4.52   0
   4  -4  14 5258.85    8.77   0
   4  -4  24   13.83    2.63   0
   4  -4  25  339.06    4.22   0
   4  -4  26   13.06    3.31   0
   4  -3  36    7.88    4.15   0
   4   6 -22  582.58    5.28   0
   5  -4  31   68.72    4.14   0
   5  -3  38  156.98    5.01   0
   5   5 -22  649.50    5.49   0
   6  -4  33  188.97    4.94   0
   6  -4  34   36.83    5.02   0
   7  -5  18 1488.58    5.89   0
   7  -5  19  542.48    4.17   0
   7  -5  20  107.68    2.91   0
   7  -5  21   33.23    2.57   0
   7  -5  22   20.79    2.64   0
   7  -4  35   60.38    4.20   0
   7  -4  36   43.24    4.58   0
   8  -5  13  202.23    2.37   0
   8  -5  14    8.32    1.93   0
   8  -5  24   87.95    3.30   0
   8  -5  25   45.99    3.32   0
   8  -5  26    4.62    3.21   0
   8   1 -17   16.25    2.43   0
   8   3 -21   36.01    2.84   0
   9  -5  12   11.58    1.81   0
   9  -5  26   26.48    3.39   0
   9  -5  27  214.13    4.47   0
   9  -5  28   81.35    4.06   0
  10  -5  11   32.55    1.60   0
  10  -5  27    5.67    3.63   0
  10  -5  28   -0.80    3.88   0
  10  -2  -8 1461.49    4.92   0
  10   1 -17   12.72    3.31   0
  11  -5  11  632.20    2.99   0
  12  -5  13    4.60    1.88   0
  12   0 -14    2.89    3.14   0
  13  -5  16   14.05    2.23   0
  13   1 -16   25.93    3.94   0
  14  -3   0  152.52    1.99   0
  14   1 -15    7.53    3.95   0
  -7  11  19  129.38    2.64   0
  -7  11  21  145.13    2.77   0
  -7  11  22   52.55    2.69   0
  -6   6  17   60.94    2.17   0
  -6   6  18 1066.75    4.63   0
  -6   6  19    9.98    2.07   0
  -6   6  22  317.23    3.44   0
  -6   6  23   -0.50    2.61   0
  -6   6  24    5.47    2.60   0
  -6   7  11   85.15    1.38   0
  -6   7  29    1.99    3.00   0
  -6   8  32    4.03    3.61   0
  -6  13   7   49.33    1.52   0
  -5   4  14 1275.19    4.16   0
  -5   4  15   85.91    1.99   0
  -5   4  25   82.90    2.89   0
  -5   4  26  287.83    4.08   0
  -5   4  27  197.15    4.18   0
  -5   5   8    2.49    0.88   0
  -5   5  32    2.29    3.17   0
  -5   5  33   91.40    4.10   0
  -5   6  36  144.97    4.96   0
  -5   6  37   11.83    4.48   0
  -5  11  -1  853.13    3.55   0
  -5  12  -1   52.98    2.09   0
  -4   2  21  122.62    3.18   0
  -4   2  22   28.85    2.77   0
  -4   3  31  172.48    3.77   0
  -4   3  32   57.20    3.31   0
  -4   3  33  163.66    4.49   0
  -4   4  36   62.31    4.48   0
  -4   4  37  171.54    5.38   0
  -4   8  -4  184.04    1.95   0
  -4   9  -5   21.76    1.94   0
  -4  11  -6  223.15    3.03   0
  -4  12  -6   47.99    2.61   0
  -4  14  -5   36.20    3.02   0
  -3   1  15 1305.72    4.65   0
  -3   1  26   -2.21    2.58   0
  -3   1  27  312.63    4.03   0
  -3   2  34   59.93    3.79   0
  -3   2  35  237.30    5.13   0
  -3   3  40    5.94    4.98   0
  -3   8  -8   27.35    1.98   0
  -3   9  -9  132.72    2.64   0
  -3  11 -10  113.89    3.14   0
  -3  14  -9   41.07    3.49   0
  -2   0  12  224.66    2.20   0
  -2   0  27   81.60    3.49   0
  -2   0  29  755.96    6.14   0
  -2   1  36   15.66    4.02   0
  -2   2  41   92.28    5.58   0
  -2  10 -13  754.90    5.04   0
  -2  11 -13   84.29    3.76   0
  -2  12 -13  132.10    3.94   0
  -2  13 -13   67.87    3.64   0
  -2  14 -12   37.93    4.31   0
  -1  -1  14    6.66    1.51   0
  -1  -1  27    5.54    2.67   0
  -1  -1  28  165.40    3.52   0
  -1   0  36    3.22    3.61   0
  -1   0  37   -0.93    4.27   0
  -1   1  41   14.64    4.78   0
  -1   4  -9   10.30    1.16   0
  -1   9 -15    5.01    2.87   0
  -1  14 -15    1.24    4.14   0
   0  -2  16 2056.93    6.22   0
   0  -2  18    8.93    2.07   0
   0  -2  20   19.15    2.12   0
   0  -2  25 1286.35    6.57   0
   0  -2  26 1131.44    6.65   0
   0  -1  35   -3.48    3.67   0
   0  -1  36    5.82    4.58   0
   0   0  41   49.44    5.46   0
   0   1  -4    0.67    0.70   0
   0  11 -18    3.91    3.43   0
   0  12 -18   14.42    3.73   0
   0  13 -18    3.02    3.99   0
   1  -2  33   32.09    3.78   0
   1  -2  34   13.12    4.25   0
   1  -1  40  193.63    5.63   0
   1   4 -14  443.00    3.46   0
   1   6 -17   43.02    2.67   0
   1  10 -20    3.99    3.54   0
   1  13 -20   31.39    4.32   0
   2  -3  12  120.88    1.70   0
   2  -3  28  494.63    4.87   0
   2  -3  29  367.78    4.53   0
   2  -3  30  224.00    4.51   0
   2  -2   3 1663.94    2.32   0
   2  -2  37  177.68    5.18   0
   2  -2  38   57.69    4.44   0
   2   2 -12   25.48    1.73   0
   2   4 -16  455.01    3.70   0
   2  13 -21    9.65    5.37   0
   3  -3  34  893.92    7.49   0
   3  -3  35  630.61    7.87   0
   3  -2  41   52.74    4.59   0
   3   5 -19  904.76    5.42   0
   4  -4  12  257.61    2.40   0
   4  -4  29  129.10    4.12   0
   4  -3  37    8.94    4.12   0
   4   0 -10  167.32    2.01   0
   4   2 -15 1613.47    6.06   0
   4   3 -17   58.75    2.82   0
   5  -4  32   56.38    3.80   0
   5  -3  40   57.67    5.34   0
   5   1 -14  140.06    2.58   0
   6  -4  35    7.77    3.90   0
   6  -4  36    3.33    4.48   0
   7  -5  15  138.73    2.58   0
   7  -5  16  676.27    3.95   0
   7  -5  17   55.26    2.56   0
   7  -5  23  155.22    3.38   0
   7  -5  24  355.92    4.35   0
   7  -5  25   11.72    3.27   0
   7   1 -16  123.47    2.81   0
   7   2 -18   48.16    2.73   0
   8  -5  12  301.20    2.63   0
   8  -5  27    1.85    2.80   0
   8  -5  28    4.45    3.64   0
   8  -5  29   57.25    3.85   0
   8   4 -22  165.87    3.94   0
   9  -5  11 2481.70    5.25   0
   9  -5  29   16.34    3.89   0
   9  -5  30   25.14    4.19   0
   9  -3  -3  477.22    2.11   0
   9  -1 -11   67.19    2.46   0
   9   0 -14   -0.04    2.58   0
  10  -5  10   24.68    1.39   0
  10  -5  29    2.51    3.73   0
  10   0 -14  305.11    3.56   0
  11  -3  -3  193.69    1.81   0
  11  -1 -11   34.86    2.54   0
  11   0 -14    5.04    3.13   0
  12  -5  12  115.03    1.99   0
  12  -2  -7   71.18    2.25   0
  12   1 -16    1.38    3.34   0
  13  -5  15   24.45    2.06   0
  13  -2  -6    1.21    2.29   0
  13  -1 -10   38.49    2.71   0
  13   0 -13    0.45    3.31   0
  14  -2  -5   19.10    2.33   0
  14  -1  -9    8.96    2.78   0
  14   0 -12   81.53    3.78   0
  -7  10  19   34.71    2.24   0
  -7  10  20    5.04    2.17   0
  -7  10  21    4.49    2.30   0
  -7  10  22   48.07    2.73   0
  -7  10  23   85.96    2.97   0
  -7  10  24   21.02    2.97   0
  -7  11  17    9.38    1.60   0
  -7  11  18   69.61    2.08   0
  -7  12  17    6.71    1.55   0
  -6   6  16   -0.14    1.81   0
  -6   6  25    0.82    2.68   0
  -6   6  26  556.19    4.89   0
  -6   6  27  111.59    3.55   0
  -6   7  31   -0.16    3.48   0
  -5   4  28  380.18    4.41   0
  -5   4  29   85.76    3.73   0
  -5   4  30  150.51    4.12   0
  -5   5  35   -1.91    4.39   0
  -5  13   0    3.13    2.37   0
  -5  14   1    3.70    2.36   0
  -4   2  16  483.41    3.45   0
  -4   2  17  303.05    2.88   0
  -4   2  18  624.34    3.80   0
  -4   2  24   15.33    2.54   0
  -4   2  27   31.26    3.22   0
  -4   3  34  119.20    4.10   0
  -4   3  35  149.34    4.80   0
  -4  10  -5   17.79    1.90   0
  -4  13  -5   52.60    3.04   0
  -3   1  13   29.11    1.31   0
  -3   1  29  596.27    5.17   0
  -3   1  30   32.07    3.30   0
  -3   1  31   35.73    3.42   0
  -3   2  36   44.77    4.15   0
  -3   3  41    2.73    5.07   0
  -3   4  -1    8.53    0.53   0
  -3  10  -9   19.45    2.35   0
  -3  12  -9   44.58    3.17   0
  -3  13  -9   75.28    3.54   0
  -2   0  11   -1.73    1.47   0
  -2   0  30 1217.69    7.07   0
  -2   0  31  108.10    4.05   0
  -2   0  32    5.64    3.91   0
  -2   1  37    1.98    3.91   0
  -2   1  38    2.24    3.88   0
  -2   6  -9  283.16    2.34   0
  -2   7 -10    2.70    1.91   0
  -2   8 -11  255.21    3.27   0
  -2   9 -12  252.63    3.10   0
  -2  13 -12   17.05    3.44   0
  -1  -1  30   23.34    3.25   0
  -1  -1  31   14.13    3.26   0
  -1   0  38    3.58    4.17   0
  -1   1  42    1.01    4.44   0
  -1   1  43    8.63    5.32   0
  -1   6 -12   36.54    1.84   0
  -1   8 -14   26.14    2.40   0
  -1  10 -15   41.50    3.10   0
  -1  11 -15   14.09    3.75   0
   0  -2  14  731.28    3.53   0
   0  -2  15 1119.17    4.47   0
   0  -2  29  764.48    6.33   0
   0  -1  37    2.29    3.86   0
   0  -1  38    3.75    4.61   0
   0   0  42   29.64    5.20   0
   0   0  43    3.94    5.73   0
   0   9 -17   -1.30    2.66   0
   1  -2   7   73.92    1.38   0
   1  -2  36   12.86    4.42   0
   1  -1  42    1.01    5.40   0
   1  10 -19    3.46    3.95   0
   1  13 -19    3.37    4.81   0
   2  -3  11  174.21    1.79   0
   2  -3  31   49.11    3.48   0
   2  -3  32   32.61    3.45   0
   2  -2  39   26.63    4.28   0
   2  -2  40   23.85    5.47   0
   2  -1  -2    1.93    0.46   0
   2   1  -9 2308.35    4.91   0
   3  -4  19  661.88    4.51   0
   3  -4  20  164.94    3.47   0
   3  -4  21  412.59    4.34   0
   3  -4  22 1268.59    6.38   0
   3  -4  23  186.09    3.90   0
   3  -4  24    6.63    2.96   0
   3  -3   6  203.81    1.35   0
   3  -3  37  497.74    7.15   0
   3   0  -8    2.28    1.03   0
   3   1 -11  109.80    1.73   0
   3   4 -17   64.32    2.48   0
   4  -4  11 2214.67    5.14   0
   4  -4  30  226.13    4.20   0
   4  -4  31    0.12    3.71   0
   4  -4  32   -2.54    3.88   0
   4  -3  40    5.93    4.94   0
   4   6 -21   43.89    2.99   0
   5  -4  34   12.33    3.48   0
   5  -4  35   18.50    4.44   0
   5  -2  -4   58.33    0.88   0
   5   0 -11    5.14    1.62   0
   5   3 -18  931.81    5.35   0
   5   6 -22    7.37    3.15   0
   6  -5  19   24.77    2.53   0
   6  -5  21   47.48    2.80   0
   6  -5  23   22.80    2.97   0
   6  -5  24    2.38    3.08   0
   6  -5  25   28.84    3.15   0
   6  -4   5   20.05    0.78   0
   6  -4  37   -0.23    4.61   0
   6   0 -12  187.65    2.68   0
   7  -5  14   27.23    1.83   0
   7  -5  27   77.99    3.14   0
   7  -1 -10  131.34    2.17   0
   7   0 -13   10.64    2.02   0
   8  -5  11  994.69    3.59   0
   8  -5  30   73.96    4.25   0
   8  -2  -7   16.67    1.49   0
   8   1 -16   10.22    2.36   0
   8   2 -18  307.93    3.95   0
   9  -5  10  486.47    2.57   0
   9  -5  31  340.86    5.48   0
  10  -3  -3   17.30    1.25   0
  10  -1 -11   23.02    2.29   0
  11  -5  10    6.01    1.36   0
  11  -2  -7   15.94    1.78   0
  11   1 -16  303.49    4.66   0
  12  -5  11  356.99    2.39   0
  12  -3  -2    5.73    1.62   0
  12  -1 -10   35.34    3.01   0
  13  -5  14    8.23    1.97   0
  13  -3  -1  100.25    2.03   0
  14   1 -14   31.24    4.08   0
  -7  10  17   60.02    1.91   0
  -7  10  18   77.46    2.11   0
  -7  10  25   15.63    2.85   0
  -7  11  16    5.57    1.43   0
  -7  12  16    2.89    1.25   0
  -6   6  14  193.08    2.03   0
  -6   6  29   78.96    3.66   0
  -6   6  30  826.37    6.30   0
  -6   7  10  111.60    1.29   0
  -6   7  33    2.62    3.65   0
  -6   7  34   64.64    4.49   0
  -5   4  12  450.70    2.56   0
  -5   4  32   54.10    4.15   0
  -5   5  36    1.10    3.50   0
  -5   5  37   -0.37    4.07   0
  -5  10   0   11.34    1.39   0
  -5  11   0   24.39    1.94   0
  -5  12   0  111.05    2.33   0
  -4   2  14 1351.20    4.48   0
  -4   2  28    4.57    2.58   0
  -4   2  30    9.08    3.44   0
  -4   3   8  115.61    1.14   0
  -4   3  36   12.58    3.64   0
  -4   4  40   -2.03    4.64   0
  -4  11  -5   44.28    2.46   0
  -4  12  -5  151.96    2.97   0
  -4  14  -4    1.87    2.86   0
  -3   1  12   42.69    1.29   0
  -3   2  38    1.35    3.81   0
  -3   2  39   16.78    4.56   0
  -3   6  -5  121.84    1.56   0
  -3   9  -8   61.45    2.48   0
  -3  11  -9  300.28    3.89   0
  -3  14  -8    8.54    3.41   0
  -2   0  34 1040.09    7.67   0
  -2   1  39    5.81    3.93   0
  -2   1  40   27.98    4.89   0
  -2   4  -5  613.76    2.25   0
  -2   5  -7  372.76    2.28   0
  -2  12 -12   12.77    3.17   0
  -2  14 -11  181.30    4.95   0
  -1  -1  11   29.93    1.35   0
  -1  -1  34   11.93    4.11   0
  -1   0  39   26.98    4.41   0
  -1   0  40    5.62    5.00   0
  -1   5 -10  881.53    3.74   0
  -1   9 -14  744.41    5.09   0
   0  -2  30 1197.85    7.19   0
   0  -2  32    1.61    3.97   0
   0   7 -15    8.94    2.41   0
   1  -3  17  376.99    3.53   0
   1  -3  18 2015.59    6.57   0
   1  -3  21  783.78    4.81   0
   1  -3  22 1177.12    5.87   0
   1  -3  23  676.35    5.02   0
   1  -3  24   24.52    2.91   0
   1  -3  26    3.30    2.72   0
   1  -3  27  362.15    4.78   0
   1  -2  37    0.24    3.99   0
   1  -2  38    2.17    4.57   0
   1   4 -13  258.54    2.94   0
   2  -3  33  173.35    4.19   0
   2   4 -15 1524.28    5.82   0
   2  10 -20  227.67    5.45   0
   3  -4  18  709.79    4.16   0
   3  -4  25   37.51    2.69   0
   3  -4  26  128.13    3.23   0
   3  -4  27   14.43    2.65   0
   3  -4  28   52.10    3.35   0
   3  -3  39   50.27    5.08   0
   3   7 -20  148.21    3.51   0
   4  -4  33    0.32    3.61   0
   4  -4  34 1045.43    7.82   0
   4   4 -18  664.25    4.60   0
   5  -4   7  213.83    1.62   0
   5  -4  36   48.95    3.95   0
   5  -4  37   11.59    4.84   0
   6  -5  17    6.23    2.22   0
   6  -5  26  598.93    5.07   0
   6  -5  27   96.42    3.72   0
   6  -5  28  245.00    4.74   0
   6  -2  -5  270.88    1.71   0
   7  -5  30  836.06    6.42   0
   7  -5  31   15.18    3.97   0
   7  -5  32  172.63    4.88   0
   7  -2  -6  822.40    2.93   0
   7   1 -15  585.52    4.14   0
   7   2 -17   23.77    2.62   0
   8  -5  32   45.92    3.76   0
   8  -5  33   42.54    4.74   0
   8   0 -13  448.52    3.83   0
   9  -2  -7  245.92    2.37   0
  10  -5   9   10.10    1.22   0
  10  -2  -7  672.56    3.58   0
  11  -1 -10    6.63    2.45   0
  11   0 -13    1.52    3.08   0
  12   1 -15   10.67    3.41   0
  13  -5  13    1.26    1.55   0
  14  -2  -4   73.90    2.61   0
  14  -1  -8   20.24    3.06   0
  14   0 -11   -0.44    3.20   0
  -7   9  18  343.10    2.98   0
  -7   9  19  596.82    3.68   0
  -7   9  20  183.75    2.89   0
  -7   9  21  772.45    4.53   0
  -7   9  22  176.55    3.05   0
  -7   9  23   14.84    2.27   0
  -7   9  24   35.97    2.71   0
  -7   9  25  118.56    3.38   0
  -7   9  26    1.07    2.91   0
  -7   9  27   10.86    2.94   0
  -7  10  16    6.83    1.60   0
  -7  11  15   12.05    1.29   0
  -6   5  21   45.04    2.24   0
  -6   5  22    4.39    2.24   0
  -6   5  23   22.49    2.42   0
  -6   5  24    0.34    2.51   0
  -6   5  25   24.69    2.75   0
  -6   6  13    1.34    1.46   0
  -6   6  31   78.26    3.68   0
  -6   6  32   13.00    3.81   0
  -6   6  33   18.34    3.93   0
  -5   3  19 1074.29    5.09   0
  -5   3  20 1042.15    5.30   0
  -5   3  21  116.60    3.16   0
  -5   3  23   10.17    2.55   0
  -5   3  24  538.03    4.57   0
  -5   3  25  466.46    4.52   0
  -5   3  26  281.66    4.00   0
  -5   3  27   19.12    2.83   0
  -5   4  11  397.76    2.27   0
  -5   4  33    6.14    3.28   0
  -5   4  34   14.35    3.98   0
  -5   5  38    0.73    4.23   0
  -5   8   2  198.20    1.37   0
  -5   9   1    1.49    1.16   0
  -4   2  13  637.82    3.12   0
  -4   2  32  114.30    3.83   0
  -4   2  33   80.44    4.30   0
  -4   3  37    7.35    3.88   0
  -4   3  38   35.09    4.55   0
  -4   7  -2  135.59    1.54   0
  -4   8  -3  513.34    2.64   0
  -4   9  -4   92.99    2.06   0
  -4  13  -4  191.59    3.44   0
  -3   1  11  122.33    1.53   0
  -3   1  34   60.89    3.69   0
  -3   1  35  101.86    4.56   0
  -3   2  40   73.62    4.49   0
  -3   5  -3 1503.53    3.07   0
  -3   8  -7   13.71    1.68   0
  -3  10  -8   21.48    2.43   0
  -3  12  -8   59.02    3.24   0
  -3  13  -8  429.43    4.97   0
  -3  14  -7    2.71    3.41   0
  -2   0  10  617.90    2.69   0
  -2   0  35  236.74    5.07   0
  -2   0  36   26.67    4.64   0
  -2   9 -11  473.37    3.93   0
  -2  13 -11    6.53    3.53   0
  -1  -1  10   58.76    1.44   0
  -1  -1  35   11.00    3.98   0
  -1  -1  36  345.22    5.97   0
  -1   0   4    1.03    0.62   0
  -1   0  41    2.12    4.59   0
  -1   0  42   -2.50    5.11   0
  -1   4  -8   78.10    1.39   0
  -1   6 -11  153.01    2.43   0
  -1   7 -12  211.29    3.18   0
  -1   8 -13   28.18    2.41   0
  -1  10 -14   34.38    2.72   0
  -1  11 -14  394.56    4.77   0
  -1  12 -14    1.08    3.34   0
  -1  14 -13  128.42    5.15   0
   0  -2  12  213.50    2.13   0
   0  -2  33   97.62    4.29   0
   0  -2  34 1075.06    7.79   0
   0  -1  40   10.95    4.48   0
   0  -1  41    1.11    5.14   0
   0   5 -12   -1.55    1.96   0
   0  11 -16    0.90    3.80   0
   0  13 -16    6.21    4.00   0
   1  -3  15 1328.01    5.05   0
   1  -3  28  415.63    4.71   0
   1  -3  30   26.68    3.32   0
   1  -3  31   34.59    3.89   0
   1  -2  39    5.52    3.99   0
   1   0  -3    2.37    0.69   0
   1   5 -14  148.44    2.88   0
   1  10 -18    1.36    3.12   0
   2  -3   9   99.19    1.54   0
   2  -3  36   37.05    4.43   0
   2  -3  37   44.91    5.00   0
   2  -2  42   67.88    5.26   0
   2   5 -16  605.86    4.27   0
   2   7 -18   45.62    2.74   0
   3  -4  29   12.23    2.84   0
   3  -4  31  171.50    4.47   0
   3  -3  40    0.75    4.39   0
   4  -4  35  421.41    5.79   0
   4  -4  36   53.34    5.08   0
   4  -2  -2  108.03    0.69   0
   4  -1  -6   28.73    0.96   0
   4   3 -16   50.87    2.38   0
   5  -5  20   -0.82    2.43   0
   5  -5  21    3.67    2.56   0
   5  -5  22  811.14    5.16   0
   5  -5  23   19.08    2.88   0
   5  -5  24    1.97    2.88   0
   5  -5  25    6.46    3.16   0
   5  -5  26  212.26    4.01   0
   5  -4  38   13.90    4.36   0
   5  -4  39   -1.35    5.07   0
   5   2 -15  139.60    2.61   0
   5   3 -17    1.35    2.37   0
   6  -5  14 1939.42    5.60   0
   6  -5  30  258.58    4.49   0
   6  -5  31   74.80    4.26   0
   6  -5  32   -2.36    4.14   0
   6   1 -14   12.55    1.97   0
   6   2 -16  707.26    4.67   0
   8  -5  10  238.02    2.05   0
   8   2 -17  344.99    3.96   0
   9  -5   9  123.30    1.64   0
   9  -1 -10  207.08    2.63   0
   9   0 -13    0.50    1.92   0
   9   1 -15    5.70    2.62   0
   9   3 -19  270.45    4.18   0
  10  -1 -10  144.80    2.61   0
  10   0 -13   -0.46    2.45   0
  12  -2  -6  276.56    2.86   0
  13  -2  -5   81.57    2.61   0
  -7   8  22   90.21    2.62   0
  -7   8  23  181.75    3.09   0
  -7   8  24   27.34    2.69   0
  -7   8  25    7.23    2.73   0
  -7   8  26   22.42    3.07   0
  -7   9  17   85.60    2.08   0
  -7  10  15    2.25    1.34   0
  -6   5  18   39.10    2.16   0
  -6   5  19   24.45    2.04   0
  -6   5  26  535.39    4.43   0
  -6   5  27  102.92    3.43   0
  -6   5  28  241.96    4.18   0
  -6   5  29    9.21    3.32   0
  -6   6  34    2.89    3.86   0
  -6   6  35   31.22    4.01   0
  -6  12   7    2.93    1.32   0
  -5   3  18  736.44    4.23   0
  -5   3  28   23.05    2.73   0
  -5   3  30   81.90    3.88   0
  -5   4  35   20.93    3.82   0
  -5   4  36   52.26    4.69   0
  -5   5   7    7.19    0.66   0
  -5  13   1  198.47    2.89   0
  -5  14   2    5.04    2.29   0
  -4   3   7  327.47    1.53   0
  -4   3  39   22.32    3.83   0
  -4   3  40    9.22    4.94   0
  -4  10  -4   20.25    2.00   0
  -4  11  -4  183.71    2.72   0
  -4  12  -4   97.18    2.70   0
  -4  14  -3   10.92    2.98   0
  -3   0  19    5.69    2.46   0
  -3   0  20   11.63    2.13   0
  -3   0  21   13.01    2.18   0
  -3   0  23   24.85    2.55   0
  -3   0  24    6.56    2.49   0
  -3   0  25    7.98    2.54   0
  -3   0  26    6.34    2.59   0
  -3   0  27   38.60    2.83   0
  -3   1  10   26.84    1.33   0
  -3   1  36   59.39    4.17   0
  -3   1  37   53.67    4.18   0
  -3   2   5 3330.07    3.67   0
  -2  -1  18 4321.04    9.35   0
  -2  -1  19  708.79    4.95   0
  -2  -1  21  161.99    2.97   0
  -2  -1  25  529.28    4.62   0
  -2  -1  26  852.98    5.64   0
  -2  -1  27   79.84    3.31   0
  -2  -1  28  245.00    3.92   0
  -2   0  37   60.49    4.59   0
  -2   0  38  308.97    5.90   0
  -2   1  42    4.71    4.43   0
  -2  10 -11  228.20    3.27   0
  -2  12 -11    0.94    2.70   0
  -2  14 -10   70.45    4.07   0
  -1  -2  22 1752.49    6.86   0
  -1  -2  23  770.12    5.11   0
  -1  -2  24  401.72    4.08   0
  -1  -2  25  499.23    4.77   0
  -1  -2  27  111.71    3.85   0
  -1  -1  37   11.23    3.85   0
  -1  -1  38   36.05    4.89   0
  -1   0  43    3.61    4.99   0
  -1   9 -13   77.07    3.03   0
  -1  13 -13  122.17    4.52   0
   0  -2  11    0.03    1.30   0
   0  -2  36   22.02    4.10   0
   0  -1  42   -2.13    4.78   0
   0   6 -13 4503.14    9.54   0
   0   7 -14   -1.39    2.32   0
   0  13 -15    4.97    4.21   0
   1  -3  14  304.06    2.67   0
   1  -3  32   17.64    3.27   0
   1  -3  33   53.48    3.56   0
   1  -2   6   18.37    0.90   0
   1   1  -6   41.47    1.07   0
   1   6 -15  149.43    2.81   0
   2  -4  23   44.99    3.03   0
   2  -4  24   16.89    2.98   0
   2  -4  25  240.98    3.99   0
   2  -3  38    4.12    4.11   0
   2  -3  39   13.78    4.58   0
   2  10 -19  301.31    4.86   0
   3  -4  13    3.54    1.51   0
   3  -4  32   58.13    3.75   0
   3  -3  41   -0.09    4.45   0
   3   5 -17    2.97    2.35   0
   3   6 -18   22.11    2.54   0
   3   7 -19  169.66    3.56   0
   4  -4   9   32.45    1.50   0
   4  -4  37  153.75    4.88   0
   4  -4  38  172.51    5.74   0
   4   4 -17   25.33    2.34   0
   5  -5  17   14.32    2.30   0
   5  -5  19    4.43    1.97   0
   5  -5  27   67.67    3.14   0
   5  -5  28    2.70    2.85   0
   5  -5  29   10.78    3.23   0
   5  -5  30   21.65    3.89   0
   5   0 -10    3.78    1.47   0
   6  -5  13   95.23    2.17   0
   6  -5  33   15.43    3.86   0
   6  -5  34   27.01    4.82   0
   6  -1  -8  379.64    2.49   0
   6   0 -11 2943.38    6.60   0
   6   6 -21    2.54    3.06   0
   7  -5  11  152.68    1.98   0
   7  -5  35    3.40    3.80   0
   8  -3  -2  167.81    1.35   0
   8  -2  -6   40.08    1.64   0
   8   0 -12   19.54    2.35   0
  11  -5   9   28.47    1.08   0
  11  -3  -2   58.42    1.47   0
  11  -2  -6    7.97    1.91   0
  12  -5  10   41.56    1.29   0
  12  -1  -9   64.74    2.68   0
  13   0 -11    2.50    3.05   0
  14  -1  -7   69.38    3.50   0
  14   0 -10    6.63    3.29   0
  -7   8  19   79.70    2.22   0
  -7   8  20   84.65    2.31   0
  -7   8  21   99.83    2.46   0
  -7   8  27   36.36    3.09   0
  -7   8  28   45.71    3.24   0
  -7   8  29   28.47    3.21   0
  -7   8  30   -2.42    3.29   0
  -7   9  16  113.04    1.89   0
  -6   5  16  103.03    2.06   0
  -6   5  31   72.41    3.73   0
  -6   5  32   -0.46    3.69   0
  -6   5  33   18.80    3.67   0
  -6   6  12    0.16    1.29   0
  -6   7   9   53.70    0.91   0
  -6  13   8    0.98    1.41   0
  -5   3  16 1233.75    4.67   0
  -5   3  31   96.77    3.60   0
  -5   3  32  422.75    5.17   0
  -5   3  33   64.99    4.46   0
  -5   4  10   82.70    1.38   0
  -5   4  38   13.66    4.38   0
  -5   4  39    2.41    4.25   0
  -5  10   1  388.94    2.28   0
  -4   1  20  153.93    3.36   0
  -4   1  21  349.27    3.91   0
  -4   1  22   -0.92    2.43   0
  -4   1  23    8.68    2.43   0
  -4   1  26  161.87    3.45   0
  -4   1  27   44.57    2.87   0
  -4   1  29   79.53    3.50   0
  -4   2  36   56.58    3.73   0
  -4   2  37  161.56    4.75   0
  -4  13  -3   11.85    2.97   0
  -3   0  17    1.47    2.03   0
  -3   0  18    0.38    1.91   0
  -3   0  31   -1.24    2.79   0
  -3   0  32    4.35    3.68   0
  -3   1  38   29.03    4.17   0
  -3   1  39  245.96    5.40   0
  -3   9  -7   11.33    1.95   0
  -3  14  -6    6.85    3.61   0
  -2  -1  16  433.56    3.41   0
  -2  -1  31  129.91    3.78   0
  -2  -1  33   34.20    4.00   0
  -2   0  39  149.80    4.93   0
  -2   5  -6   62.50    1.33   0
  -2  12 -10    3.47    3.06   0
  -2  13 -10    9.48    3.54   0
  -1  -2  19  626.25    4.83   0
  -1  -2  20   68.37    2.62   0
  -1  -2  29  264.54    4.18   0
  -1  -2  30  489.97    5.23   0
  -1  -2  31  162.98    4.53   0
  -1  -1   9  859.16    3.01   0
  -1  -1  40  200.55    6.00   0
  -1   8 -12  402.54    4.09   0
  -1  10 -13    1.01    2.49   0
  -1  11 -13    8.94    3.18   0
  -1  12 -13   52.00    3.22   0
  -1  14 -12   10.86    4.23   0
   0  -2  10  601.61    2.79   0
   0  -2  38  267.80    5.58   0
   0  -2  39  141.82    5.53   0
   0   3  -8    1.57    1.45   0
   0   4 -10  146.07    1.93   0
   1  -3  13   24.91    1.50   0
   1  -3  35   87.91    4.14   0
   1  -3  36   56.38    4.66   0
   1  -2  42    7.70    4.95   0
   1   4 -12  245.28    2.49   0
   1  14 -16   14.68    4.25   0
   2  -4  18  652.46    4.39   0
   2  -4  19  454.28    4.05   0
   2  -4  22   26.16    2.52   0
   2  -4  29   30.26    2.86   0
   2  -4  30    6.60    3.63   0
   2  -3   8 1246.89    3.43   0
   2  -3  40   64.27    4.60   0
   2   1  -8  308.44    2.05   0
   2   5 -15  135.39    2.80   0
   2   7 -17   25.42    2.67   0
   3  -4  12    3.68    1.42   0
   3  -4  35  151.75    4.75   0
   3  -4  36   11.93    4.68   0
   4  -5  23   27.69    2.91   0
   4  -5  24  437.92    4.64   0
   4  -5  26  306.99    4.20   0
   4  -4  39    9.02    4.21   0
   4  -4  40   -0.83    5.20   0
   4   1 -11  251.47    2.32   0
   5  -5  15    1.43    1.77   0
   5  -5  31  139.40    4.13   0
   5  -5  32    0.87    3.48   0
   5  -5  33   89.96    5.02   0
   5   1 -12   99.52    2.42   0
   5   3 -16 1213.50    5.72   0
   6  -5  12   14.29    1.78   0
   6  -5  35   26.52    3.92   0
   6  -5  36  167.94    5.56   0
   6   1 -13    0.30    2.30   0
   6   2 -15  737.82    4.67   0
   7  -5  10  344.03    2.27   0
   7   5 -20  113.91    3.44   0
   7   6 -21  105.32    3.90   0
   8  -5   9   20.40    1.31   0
   8  -1  -9  187.94    2.44   0
   9  -2  -6  311.86    2.37   0
   9   0 -12    1.90    2.42   0
   9   3 -18   40.08    3.03   0
  10  -2  -6  403.44    2.89   0
  10   0 -12  280.80    3.57   0
  10   3 -18   52.81    3.13   0
  11  -1  -9   19.86    2.35   0
  12  -3  -1    4.14    1.58   0
  12  -2  -5  181.06    2.63   0
  13  -3   0   36.50    1.80   0
  14  -2  -3  160.95    3.11   0
  15  -1  -5    9.79    3.20   0
  -7   7  22  118.26    2.76   0
  -7   7  23   53.16    2.77   0
  -7   7  24   38.17    2.88   0
  -7   7  25  183.07    3.50   0
  -7   7  26  400.09    4.41   0
  -7   7  27  252.32    4.02   0
  -7   7  28   81.02    3.43   0
  -7   8  18   53.66    1.84   0
  -7   8  31   -0.08    3.56   0
  -7   9  15  118.49    1.78   0
  -7  10  14    1.37    1.06   0
  -6   4  24  212.68    3.37   0
  -6   4  25   57.02    2.91   0
  -6   4  26  239.63    3.72   0
  -6   5  15  156.53    2.19   0
  -6  11   7   31.25    1.13   0
  -5   3  14  152.74    2.18   0
  -5  11   1  811.42    3.49   0
  -5  13   2  718.97    4.11   0
  -5  14   3    5.26    2.41   0
  -4   1  19  809.14    4.56   0
  -4   1  30    4.26    2.80   0
  -4   1  31   83.78    3.41   0
  -4   1  33  226.18    4.77   0
  -4   2  38  179.43    4.89   0
  -4   9  -3  486.19    2.89   0
  -4  12  -3   94.72    2.57   0
  -4  14  -2    1.88    3.30   0
  -3   0  16   49.84    1.89   0
  -3   0  33    2.50    3.13   0
  -3   0  35    1.58    4.20   0
  -3   1  40  139.39    5.08   0
  -3   6  -4  538.31    2.37   0
  -3   7  -5 1849.73    4.81   0
  -3   8  -6   14.52    1.57   0
  -3  10  -7  153.30    2.82   0
  -3  11  -7   90.42    2.93   0
  -2  -1  15  127.83    2.08   0
  -2  -1  34   11.09    3.57   0
  -2  -1  35  112.55    4.12   0
  -2   0   8 5088.73    6.45   0
  -2   0  41  142.52    5.16   0
  -2   3  -2    0.82    0.63   0
  -2  10 -10   26.98    2.72   0
  -2  11 -10  129.19    3.36   0
  -1  -2  16  423.80    3.29   0
  -1  -1  42   -1.66    5.17   0
  -1   4  -7  223.96    1.93   0
  -1   9 -12  466.50    4.37   0
   0  -3  19    5.00    2.49   0
   0  -3  20   11.94    2.26   0
   0  -3  21   14.54    2.25   0
   0  -3  22   38.67    2.42   0
   0  -3  24    5.39    2.47   0
   0  -3  25    8.98    2.54   0
   0  -3  26    7.72    2.68   0
   0  -3  28   31.59    3.11   0
   0  -3  29   24.48    3.13   0
   0  -3  30    1.68    3.00   0
   0  -3  31   -0.57    3.62   0
   0  -2  40    3.30    4.38   0
   0   5 -11    5.97    1.75   0
   0   6 -12  196.23    3.17   0
   0   7 -13   13.06    2.74   0
   1  -3  37   59.45    4.33   0
   1   2  -8  291.01    2.07   0
   1   5 -13  505.62    3.64   0
   1   6 -14   12.61    2.16   0
   1   7 -15  523.69    4.34   0
   2  -4  31  395.02    4.84   0
   2  -4  32  113.28    4.15   0
   2  -3  41   58.72    4.78   0
   2  -3  42   -2.16    5.00   0
   2   0  -5 2780.50    3.96   0
   3  -4  37    6.23    4.20   0
   3   5 -16 1306.76    5.93   0
   3   6 -17   64.55    2.73   0
   3   9 -19  242.02    4.31   0
   4  -5  21   35.95    2.46   0
   4  -5  27  183.41    3.63   0
   4  -5  28  405.25    4.63   0
   4  -5  29   71.74    3.31   0
   4  -5  31   66.83    4.13   0
   5  -5  14   -0.93    1.73   0
   5  -5  35   -5.84    3.94   0
   5  -5  36    0.34    4.34   0
   5   2 -14   69.91    2.28   0
   6  -5  37   18.54    4.00   0
   6  -4   4   13.96    0.64   0
   6   6 -20   -0.72    3.11   0
   7   0 -11   21.13    1.94   0
   8  -6  22   19.13    3.03   0
   8  -6  24    2.97    2.96   0
   8  -6  26  352.71    4.83   0
   9  -6  20    1.03    2.66   0
   9  -6  22   21.35    2.62   0
   9  -6  23   -0.20    2.74   0
   9  -6  24    5.08    3.14   0
   9  -6  25   56.34    3.47   0
   9  -6  27   65.63    3.63   0
   9  -6  28    4.14    3.82   0
   9  -6  29    0.26    4.05   0
   9  -6  30    1.53    3.98   0
   9  -5   8  162.89    1.57   0
   9  -3  -2  170.81    1.52   0
   9  -1  -9   85.24    2.10   0
  10  -6  22   28.53    2.97   0
  10  -6  23    1.52    2.95   0
  10  -6  24    0.45    3.07   0
  10  -6  25  143.60    3.76   0
  10  -6  27  143.07    4.15   0
  10  -5   8    2.17    0.97   0
  10  -1  -9   32.59    2.09   0
  10   1 -14   29.70    2.44   0
  11  -6  24    0.48    3.10   0
  13   0 -10   -0.63    2.91   0
  14  -1  -6   33.60    3.06   0
  -7   7  20    9.53    2.08   0
  -7   7  21   26.53    2.06   0
  -7   7  29   95.75    3.69   0
  -7   7  30   79.92    3.63   0
  -7   7  31    2.01    3.43   0
  -7   7  32    1.02    3.34   0
  -7   8  16   13.82    1.60   0
  -6   4  20  244.83    3.07   0
  -6   4  21   44.15    2.56   0
  -6   4  22  525.27    4.09   0
  -6   4  23  106.45    2.56   0
  -6   4  28  136.92    3.25   0
  -6   4  30   22.84    3.34   0
  -6   4  31   31.83    4.05   0
  -6   4  32 1524.63    8.36   0
  -6   5  14 1869.92    4.75   0
  -6   5  37   16.57    4.76   0
  -6   6  11  337.96    2.01   0
  -5   2  21   63.53    2.93   0
  -5   2  22  114.19    3.27   0
  -5   2  23  530.42    4.26   0
  -5   2  27    2.21    2.48   0
  -5   2  28   12.46    2.58   0
  -5   2  30   82.48    3.79   0
  -5   2  31   -1.95    3.23   0
  -5   3  38  160.69    5.36   0
  -4   1  16  462.80    3.69   0
  -4   1  17  777.25    4.01   0
  -4   1  35  210.19    4.55   0
  -4   1  36   20.89    4.27   0
  -4  10  -3  564.72    3.37   0
  -4  11  -3  410.82    3.30   0
  -3   0  14   65.50    2.04   0
  -3   0  15   37.41    1.63   0
  -3   0  37    6.35    4.04   0
  -3  14  -5    6.05    3.62   0
  -2  -1  37    1.75    3.71   0
  -2  -1  38    3.07    4.35   0
  -2   7  -8  489.75    3.15   0
  -2  12  -9   30.43    3.06   0
  -2  13  -9   40.76    3.67   0
  -2  14  -8   58.82    3.84   0
  -1  -2  37    2.97    4.43   0
  -1  10 -12    1.43    2.32   0
  -1  11 -12    4.45    2.58   0
  -1  13 -11   35.16    3.93   0
   0  -3  18    2.06    2.05   0
   0  -3  32    3.78    3.28   0
   0  -3  33    2.93    3.37   0
   0  -3  34    7.16    3.45   0
   0   1  -3    3.42    0.64   0
   1  -3  11  117.13    1.86   0
   1  -3  40  113.30    5.41   0
   1  -2   5   17.11    0.95   0
   2  -4  15 1473.00    5.33   0
   2  -4  35  138.99    4.83   0
   2   4 -13  573.03    3.72   0
   2   7 -16  270.40    3.73   0
   3  -4  40    3.79    4.55   0
   3   1  -9 2953.86    5.89   0
   3   3 -13 3922.42    8.50   0
   3   8 -18   59.23    2.97   0
   4  -5  17   98.01    2.75   0
   4  -5  18    5.57    2.12   0
   4  -5  32   56.50    3.56   0
   4  -5  33    6.58    3.37   0
   4  -5  34   11.81    3.99   0
   4  -5  35   15.47    4.21   0
   4   0  -8 2226.05    4.88   0
   4   3 -14   23.62    2.21   0
   5  -5  13   31.62    1.74   0
   5  -5  37   -1.75    3.97   0
   5  -5  38    2.93    4.84   0
   5   3 -15  453.05    3.89   0
   5   8 -20   58.01    3.80   0
   6  -5  11   15.05    1.43   0
   7  -6  23  274.21    4.12   0
   7  -6  24   11.73    3.14   0
   7  -6  25   46.38    3.33   0
   7  -6  26    0.11    3.12   0
   7  -6  27   27.98    3.29   0
   7  -6  28   93.31    3.95   0
   7  -6  29    3.67    3.47   0
   7  -5   9    4.94    1.31   0
   7  -2  -5  384.23    2.12   0
   7  -1  -8  218.38    2.20   0
   8  -6  21  376.57    4.05   0
   8  -6  29   41.35    3.55   0
   8  -6  31    1.79    4.14   0
   8  -6  32    6.20    3.93   0
   8  -5   8   92.99    1.41   0
   8   0 -11  319.81    3.26   0
   9  -6  18   13.12    2.31   0
   9   0 -11   28.25    2.33   0
   9   3 -17  701.85    5.79   0
  10  -6  18   32.25    2.45   0
  10  -6  19  480.53    4.01   0
  10  -4   3  592.51    1.58   0
  10   0 -11   38.91    2.48   0
  11  -6  19  124.36    2.91   0
  11  -6  20   36.74    2.84   0
  11  -6  21   90.44    3.15   0
  11  -2  -5  178.20    2.38   0
  11   0 -11   28.41    2.76   0
  13  -1  -7   11.98    2.45   0
  13   1 -12   80.34    3.62   0
  13   2 -14   59.39    4.06   0
  14   1 -11   15.85    3.81   0
  -7   6  25   41.50    2.90   0
  -7   6  26    2.02    2.54   0
  -7   7  18  177.17    2.41   0
  -7   7  19  111.40    2.28   0
  -6   4  19  194.88    2.75   0
  -6   4  33  162.76    4.19   0
  -6   4  34   44.15    4.08   0
  -6   4  35   11.29    4.07   0
  -5   2  20    9.60    2.18   0
  -5   2  32    9.03    3.05   0
  -5   2  33  308.58    4.90   0
  -5   2  34   16.19    3.91   0
  -5   3  13  493.01    2.71   0
  -5   3  39   22.75    4.08   0
  -5   4   9  338.29    1.84   0
  -5   9   2   30.60    1.20   0
  -5  12   2  108.39    2.33   0
  -4   1  37   12.47    3.70   0
  -4   1  38   30.97    4.47   0
  -4   7  -1  945.34    2.75   0
  -4  13  -2   32.80    2.46   0
  -4  14  -1   29.55    3.00   0
  -3  -1  26    2.47    3.03   0
  -3  -1  27  366.66    4.63   0
  -3   0  38   -0.74    3.96   0
  -3   0  39    2.42    3.93   0
  -3   0  40    4.36    4.28   0
  -3   5  -2 1096.77    2.56   0
  -3  11  -6   60.55    2.63   0
  -2  -2  27   48.22    3.37   0
  -2  -2  28  233.81    4.32   0
  -2  -1  39    1.28    4.09   0
  -2  -1  40   23.95    4.48   0
  -2  11  -9   27.14    2.98   0
  -2  13  -8   55.70    3.49   0
  -1  -2  14   81.08    1.89   0
  -1  -2  38    4.62    4.05   0
  -1  -2  39    3.07    4.08   0
  -1   5  -8   74.94    1.68   0
  -1  14 -10   18.47    4.58   0
   0  -3  35    3.75    3.74   0
   0  -3  36   13.86    3.72   0
   0  -3  37    7.25    4.00   0
   0   4  -9 5475.24    8.32   0
   0   7 -12   24.61    2.74   0
   0   9 -13    1.06    2.83   0
   1  -4  21  346.53    4.05   0
   1  -4  22   -3.83    2.41   0
   1  -4  23   11.59    2.46   0
   1  -4  24  102.70    3.07   0
   1  -4  25  528.04    4.69   0
   1  -4  26  187.29    3.63   0
   1  -4  27   50.27    3.09   0
   1  -4  29   74.91    3.10   0
   1  -4  30    7.32    3.18   0
   1  -4  32   16.46    3.78   0
   1  -3  41   38.47    4.88   0
   1   4 -11  200.69    2.28   0
   1   7 -14  340.52    3.70   0
   1   9 -15    6.60    2.56   0
   2  -4  14 1286.85    4.86   0
   2  -4  37  169.62    5.13   0
   2  -2   2  449.02    1.10   0
   2   6 -15  805.11    4.83   0
   3  -5  21  129.32    3.48   0
   3  -5  22  108.11    3.24   0
   3  -5  23   10.11    2.56   0
   3  -5  25  427.04    4.35   0
   3  -5  26  271.01    3.91   0
   3  -5  27   17.98    2.86   0
   3  -5  32  512.35    6.04   0
   3  -4  10  720.92    3.04   0
   3   4 -14   20.55    2.14   0
   3   6 -16  115.62    2.93   0
   3   7 -17  165.11    3.45   0
   4  -5  37   11.19    4.75   0
   4  -3   2    3.33    0.37   0
   4  -1  -5  110.59    1.13   0
   4   1 -10   45.37    1.68   0
   4   2 -12  962.87    4.29   0
   5  -5  12    2.91    1.69   0
   5  -2  -3  782.94    1.91   0
   5   0  -9    3.49    1.13   0
   5   6 -18   46.20    2.90   0
   6  -6  23    4.31    2.61   0
   6  -6  24   -0.24    3.05   0
   6  -6  25   -2.23    3.22   0
   6  -6  26  567.99    5.34   0
   6  -6  30  819.30    6.56   0
   6  -5  10  276.91    2.21   0
   6  -2  -4  833.76    2.36   0
   6  -1  -7 2969.32    5.64   0
   7  -6  19   37.26    2.63   0
   7  -6  21   97.52    3.11   0
   7  -6  30   39.02    3.36   0
   7  -6  31   15.02    3.32   0
   7  -6  33    5.61    4.31   0
   7  -3  -1   91.83    0.83   0
   7   7 -20   11.33    3.65   0
   8  -6  17   36.36    2.31   0
   8  -6  18   18.63    2.29   0
   8  -1  -8  249.80    2.52   0
   8   1 -13   25.59    2.31   0
   9  -6  17   71.50    2.41   0
  10   1 -13    2.38    2.26   0
  11  -6  18   35.52    2.48   0
  12  -6  20   -1.43    2.78   0
  12   0 -10   16.86    3.27   0
  13   0  -9    1.10    2.98   0
  14  -3   2    8.81    1.68   0
  14  -2  -2   81.04    2.53   0
  -7   6  22  558.68    4.17   0
  -7   6  23  266.76    3.55   0
  -7   6  24    9.94    2.56   0
  -7   6  29    1.82    3.06   0
  -7   6  30   34.95    3.24   0
  -7   6  31   12.80    3.52   0
  -7   6  32    9.86    3.72   0
  -7   6  33    4.03    3.64   0
  -7   7  17   71.76    1.96   0
  -6   3  26   59.21    3.38   0
  -6   3  27   12.56    3.11   0
  -6   3  28  174.71    3.87   0
  -6   4  17  231.96    2.62   0
  -6   4  36    3.25    3.58   0
  -6   4  37    6.63    4.20   0
  -6   4  38   -1.86    4.51   0
  -6   5  13   81.26    1.68   0
  -5   2  18  112.42    2.44   0
  -5   2  35   24.06    3.53   0
  -5   2  37   27.66    4.51   0
  -5  11   2   11.63    1.70   0
  -5  13   3  281.18    3.19   0
  -5  14   4   14.45    2.36   0
  -4   0  23  751.55    5.29   0
  -4   0  26  123.04    3.26   0
  -4   0  28  636.34    5.50   0
  -4   0  29 2954.05   10.22   0
  -4   0  30   -2.72    3.73   0
  -4   0  31   23.61    3.77   0
  -4   0  32   94.34    3.91   0
  -4   1  14  539.37    3.19   0
  -4   1  39    2.82    3.96   0
  -4   1  40    1.12    4.04   0
  -4   3   6  669.59    1.78   0
  -4   5   2    1.01    0.41   0
  -4   9  -2   32.88    1.79   0
  -4  12  -2   28.02    2.40   0
  -3  -1  21  786.17    4.79   0
  -3  -1  24   75.84    3.08   0
  -3  -1  30   24.85    3.10   0
  -3  -1  32   13.96    3.17   0
  -3  -1  34   65.29    4.24   0
  -3   0  41    5.88    4.37   0
  -3   8  -5   16.37    1.53   0
  -3  14  -4  110.08    3.78   0
  -2  -2  21   26.94    2.61   0
  -2  -2  22    5.43    2.27   0
  -2  -2  23    8.65    2.43   0
  -2  -2  25  677.95    5.09   0
  -2  -2  30    2.87    3.19   0
  -2  -2  31    5.96    3.09   0
  -2  -2  34   67.57    4.37   0
  -2  -1  12 1085.52    3.95   0
  -2  -1  41   31.46    4.52   0
  -2   8  -8  301.65    3.03   0
  -2  12  -8   10.74    3.02   0
  -2  14  -7  236.93    4.62   0
  -1  -3  24   42.32    3.18   0
  -1  -3  25   62.78    3.20   0
  -1  -3  26   -1.51    3.09   0
  -1  -3  28  401.54    5.03   0
  -1  -3  29  590.60    5.91   0
  -1  -3  30   28.19    4.07   0
  -1  -2  13  179.03    2.16   0
  -1  -2  40   27.16    4.37   0
  -1  -1   7  526.38    2.32   0
  -1  11 -11   36.73    2.61   0
  -1  13 -10   42.80    3.87   0
   0  -3  38    2.97    3.99   0
   0  -3  39    3.32    4.17   0
   0   5 -10    1.59    1.56   0
   0   6 -11 2863.93    7.21   0
   0  10 -13   -1.44    2.41   0
   0  11 -13    5.00    3.00   0
   0  13 -12    1.83    3.68   0
   1  -4  19  701.07    4.46   0
   1  -4  20  171.72    3.22   0
   1  -4  34   18.78    3.68   0
   1  -4  36   20.03    4.99   0
   1   3  -9 2949.48    6.12   0
   1   6 -13    1.38    1.99   0
   2  -4  13  667.57    3.61   0
   2  -4  40   40.29    4.69   0
   2  -4  41    3.83    5.26   0
   2   1  -7   57.46    1.30   0
   2   9 -16    5.18    2.74   0
   3  -5  19 1058.13    5.54   0
   3  -5  33   71.96    4.04   0
   3  -5  36   -0.67    4.37   0
   3  -3   4    3.37    0.63   0
   4  -5  15   92.57    2.15   0
   4  -5  39    0.13    4.48   0
   4  -4   7   56.04    1.15   0
   4   5 -16    3.97    2.26   0
   4   8 -18  536.42    5.31   0
   5  -4   5  465.35    1.64   0
   5  -1  -6   45.69    1.11   0
   6  -6  20    1.43    2.31   0
   6  -6  21    2.07    2.55   0
   6  -6  32    9.12    4.05   0
   6  -6  33   18.58    4.37   0
   6  -6  34   -2.71    4.11   0
   6   3 -15   80.08    2.78   0
   6   7 -19   36.47    3.52   0
   7   0 -10   15.76    1.77   0
   7   1 -12  213.94    3.16   0
   7   2 -14  359.03    3.75   0
   8  -6  16   78.27    2.22   0
   8  -2  -5   11.63    1.31   0
   8   4 -17  431.05    4.62   0
   8   6 -19  106.50    3.79   0
   9  -6  16   18.14    2.11   0
   9  -1  -8   99.73    2.12   0
  10  -6  16   12.94    1.96   0
  10  -2  -5   28.60    1.87   0
  10  -1  -8   14.51    2.02   0
  11  -6  17  164.91    2.83   0
  11  -3  -1  217.29    1.85   0
  11   0 -10    3.58    2.67   0
  12  -6  19   17.43    2.54   0
  12  -2  -4   84.49    2.17   0
  12  -1  -7  122.16    2.72   0
  13  -3   1   99.27    2.09   0
  13  -2  -3   65.04    2.36   0
  13  -1  -6   31.18    2.72   0
  15  -2   0   18.30    2.41   0
  -7   6  20  222.01    2.85   0
  -6   3  22   32.85    2.63   0
  -6   3  23  121.24    3.14   0
  -6   3  24  356.20    3.82   0
  -6   3  29    1.54    2.98   0
  -6   3  30    0.33    2.96   0
  -6   3  31    4.19    3.13   0
  -6   3  34    4.44    4.09   0
  -6  12   8   14.93    1.48   0
  -6  13   9   39.94    1.61   0
  -5   1  28  105.19    3.84   0
  -5   1  31    1.77    3.40   0
  -5   2  16  627.40    3.55   0
  -5   2  38   40.35    4.06   0
  -5   2  39   41.84    4.08   0
  -5   2  40   23.55    5.40   0
  -5   5   6   22.19    0.54   0
  -5  10   2   20.16    1.37   0
  -4   0  21  527.42    4.29   0
  -4   0  33  140.42    3.95   0
  -4   0  34   11.55    3.87   0
  -4   0  35  617.60    6.47   0
  -4   0  36   37.44    4.78   0
  -4   2   9   25.50    1.04   0
  -4  11  -2   40.26    2.05   0
  -4  13  -1  108.76    2.91   0
  -4  14   0    0.13    2.98   0
  -3  -1  37   51.68    4.96   0
  -3   6  -3  462.57    2.18   0
  -3   9  -5  107.64    2.32   0
  -2  -2  19    0.93    2.10   0
  -2  -2  20   84.54    2.45   0
  -2  -2  35    8.59    3.89   0
  -2  -2  37  184.45    5.52   0
  -2   6  -6  509.05    2.73   0
  -2   9  -8  369.20    3.48   0
  -2  11  -8  115.04    3.24   0
  -1  -3  31   33.33    3.44   0
  -1  -3  32   24.91    3.65   0
  -1  -3  34   65.93    3.92   0
  -1  -2  12  943.34    3.78   0
  -1   0   3    2.71    0.54   0
  -1   4  -6   24.25    1.23   0
  -1   8 -10  423.54    3.62   0
  -1  12 -10   34.43    3.70   0
  -1  14  -9    3.18    4.22   0
   0  -3  14   56.54    1.86   0
   0   8 -12   19.87    2.40   0
   0  14 -11    2.19    4.03   0
   1  -4  17  805.17    4.40   0
   1  -4  38    7.47    4.08   0
   1  -4  39    3.62    5.00   0
   1   1  -5   25.11    0.91   0
   1   2  -7   69.00    1.39   0
   1   7 -13  153.56    3.43   0
   1   9 -14  722.23    5.09   0
   2  -5  26   -0.28    3.00   0
   2  -5  27    1.41    3.00   0
   2  -5  28   17.79    3.05   0
   2  -5  29  379.52    4.92   0
   2  -5  30   88.76    4.07   0
   2  -5  31   -1.66    3.80   0
   2  -4  12  936.44    3.83   0
   2   5 -13   40.22    2.21   0
   3  -5  18  757.87    4.55   0
   3  -5  39   30.04    4.95   0
   3  -4   9  350.68    2.17   0
   4  -5  14 1196.85    4.47   0
   4   3 -13    2.56    2.00   0
   5  -6  22    5.98    2.68   0
   5  -6  23   21.97    3.08   0
   5  -6  24    1.18    3.11   0
   5  -6  25   16.57    3.18   0
   5  -6  26  510.31    4.91   0
   5  -6  29    6.26    3.30   0
   5  -6  31   60.75    4.19   0
   5  -6  32    0.89    4.49   0
   5  -6  33   23.25    4.66   0
   5  -5  11    4.17    1.51   0
   5   3 -14  170.94    2.83   0
   5   6 -17   10.55    2.72   0
   6  -6  19    8.63    2.46   0
   6  -6  35   35.24    4.04   0
   6   0  -9 1150.79    4.15   0
   6   2 -13  209.11    2.89   0
   6   4 -16 1235.34    6.22   0
   6   5 -17   11.01    2.67   0
   7  -6  16  281.42    3.01   0
   7  -5   8  481.88    2.16   0
   7   3 -15  308.18    3.78   0
   8  -6  15   63.77    2.07   0
   8   0 -10   31.20    2.37   0
   8   1 -12  437.27    3.99   0
   9  -6  15  819.83    3.88   0
   9  -5   7 2464.40    3.25   0
   9   0 -10    3.00    2.21   0
   9   2 -14    7.41    2.36   0
  10  -6  15    5.90    1.87   0
  11  -1  -7   20.93    2.25   0
  12  -6  18    3.85    2.34   0
  12  -3   0   12.08    1.53   0
  12   0  -9  122.80    3.50   0
  13   0  -8    4.44    2.98   0
  14   0  -7    8.00    3.51   0
  15  -1  -3    8.26    2.89   0
  -7   5  24  417.77    4.14   0
  -7   5  25   14.18    2.89   0
  -7   5  26  144.73    3.41   0
  -7   5  29  129.49    3.46   0
  -7   5  31   18.16    3.48   0
  -7   5  32  166.37    4.72   0
  -7   5  33   24.89    4.29   0
  -7   6  19   37.69    1.95   0
  -7   7  16   50.95    1.67   0
  -7   9  13  193.69    1.31   0
  -6   3  20  167.86    2.79   0
  -6   3  21   85.97    2.33   0
  -6   3  36  118.01    4.47   0
  -6   3  37   30.27    4.65   0
  -6   5  12   13.63    1.28   0
  -5   1  22   29.18    2.86   0
  -5   1  23  405.52    3.92   0
  -5   1  32   54.18    3.46   0
  -5   1  34   27.49    3.44   0
  -5   3  11 2180.96    4.68   0
  -5   8   3    2.22    0.98   0
  -5  14   5   13.36    2.45   0
  -4   0  37   75.45    4.28   0
  -4   0  38   17.04    3.98   0
  -4   0  39  340.30    6.49   0
  -4   8  -1   76.89    1.60   0
  -4  12  -1  213.74    2.99   0
  -3  -1  17  371.56    3.63   0
  -3  -1  18 2181.41    6.79   0
  -3  -1  40  145.04    5.60   0
  -3   0  11   81.18    1.68   0
  -3   2   4 1425.97    2.13   0
  -3  10  -5  173.92    2.70   0
  -3  11  -5   34.91    2.37   0
  -3  13  -4  547.07    4.81   0
  -3  14  -3   51.01    3.53   0
  -2  -2  17  300.52    3.47   0
  -2  -2  18  221.60    3.01   0
  -2  -2  38   63.77    4.52   0
  -2  -2  40   25.15    5.21   0
  -2  -1  11 3191.93    6.23   0
  -2   8  -7   15.32    1.90   0
  -2  12  -7   67.43    3.22   0
  -1  -3  19 3403.25    8.58   0
  -1  -3  20  207.36    3.79   0
  -1  -3  37   45.68    4.02   0
  -1  -3  38   23.91    4.21   0
  -1   7  -9  259.54    2.84   0
  -1   9 -10  211.65    2.99   0
  -1  10 -10  167.38    3.32   0
  -1  11 -10    4.95    2.37   0
  -1  13  -9   17.08    3.59   0
  -1  14  -8   17.96    4.09   0
   0  -4  23  692.26    5.24   0
   0  -4  24   19.99    2.88   0
   0  -4  26  127.64    3.30   0
   0  -4  27  217.30    3.90   0
   0  -4  29 3081.98   11.04   0
   0  -4  30   19.75    4.77   0
   0  -4  34   10.89    4.15   0
   0  -3  13    0.37    1.42   0
   0   4  -8 2389.56    5.52   0
   0   9 -12    3.82    2.34   0
   0  10 -12  282.84    3.62   0
   0  11 -12    1.89    2.77   0
   1  -4  40    1.33    4.36   0
   1  -4  41   75.23    5.07   0
   1  13 -13  106.49    4.77   0
   2  -5  21   57.48    3.15   0
   2  -5  22   95.67    3.00   0
   2  -5  23  511.99    4.55   0
   2  -5  33  356.53    5.31   0
   2  -5  34   14.87    3.93   0
   2  -5  35   27.73    3.99   0
   2  -5  36  167.92    5.41   0
   2   3 -10   12.44    1.83   0
   2   9 -15   17.41    2.73   0
   3  -5  16 1300.03    5.31   0
   3   2 -10   11.33    1.45   0
   3   8 -16  154.94    3.47   0
   4  -6  27    3.11    3.11   0
   4  -6  28  144.29    4.07   0
   4  -6  29   41.83    3.63   0
   4  -6  30   22.31    3.68   0
   4  -5  13  134.46    2.30   0
   4   2 -11 3280.62    7.27   0
   4   4 -14 5082.81   10.49   0
   5  -6  20  101.43    2.94   0
   5  -6  21   40.96    2.67   0
   5  -6  35   14.90    4.04   0
   5  -6  36  152.83    5.21   0
   5  -6  37    7.62    4.70   0
   5   0  -8    2.34    1.27   0
   5   1 -10  907.96    4.15   0
   5   9 -18   27.58    3.71   0
   6  -6  17   64.30    2.74   0
   6   3 -14  151.57    3.41   0
   7  -1  -7  157.18    1.98   0
   7   2 -13  171.05    3.39   0
   7   4 -16  638.64    5.03   0
   7   5 -17   53.41    3.12   0
   8   4 -16  200.00    3.70   0
   9  -6  14  108.82    2.16   0
   9   3 -15  269.65    3.93   0
   9   6 -18   16.15    3.75   0
  10  -3  -1    5.76    1.17   0
  10  -1  -7   69.45    2.42   0
  11  -6  15  715.00    3.67   0
  11  -2  -4  693.11    3.46   0
  11   0  -9    3.95    2.58   0
  12  -6  17   19.30    2.22   0
  12  -1  -6   80.28    2.63   0
  13  -4   6   22.59    1.22   0
  14  -2  -1   43.89    2.45   0
  14  -1  -4   38.10    2.96   0
  14   3 -12    2.04    4.32   0
  -8   9  26   89.11    3.35   0
  -7   5  21   35.26    2.33   0
  -7   5  22   21.31    2.36   0
  -7   5  35   -0.37    3.36   0
  -6   2  28   59.47    3.57   0
  -6   2  29    3.57    3.14   0
  -6   2  30    5.25    3.24   0
  -6   3  19   18.25    2.10   0
  -6   3  38   19.53    3.81   0
  -5   1  21   75.59    2.55   0
  -5   1  36   10.37    3.30   0
  -5   1  38   37.05    4.11   0
  -5   1  39    5.37    4.88   0
  -4   1  12  207.94    2.05   0
  -4  11  -1   56.83    2.17   0
  -4  13   0  276.05    3.50   0
  -4  14   1   28.67    3.09   0
  -3  -2  29  531.22    5.62   0
  -3  -1  41   30.89    4.62   0
  -3   8  -4   59.68    1.85   0
  -3  12  -4   53.11    2.81   0
  -2  -2  16    4.45    1.86   0
  -2  -2  41   79.07    5.02   0
  -2   1   3   37.90    0.60   0
  -2  11  -7   15.92    2.67   0
  -2  13  -6    2.28    3.06   0
  -1  -3  18 1996.94    6.70   0
  -1  -3  41   44.72    5.66   0
  -1   8  -9  232.40    3.31   0
  -1  12  -9   73.47    3.85   0
   0  -4  20  476.42    5.18   0
   0  -4  21  509.28    4.26   0
   0  -4  22  332.48    3.95   0
   0  -4  36   38.09    4.27   0
   0  -4  37   65.21    4.60   0
   0  -4  38   19.89    4.90   0
   0  -3  12   26.11    1.88   0
   0   5  -9    3.78    1.39   0
   0   8 -11  341.95    3.84   0
   0  14 -10    6.01    3.59   0
   2  -5  20   11.03    2.43   0
   2  -5  37   33.70    4.25   0
   2  -4  11 3014.62    6.25   0
   3  -5  15  481.40    3.48   0
   3  -1  -3 1562.15    2.51   0
   4  -6  23  124.78    3.35   0
   4  -6  25   53.23    2.84   0
   4  -6  26  254.86    3.84   0
   4  -6  31   33.56    3.61   0
   4  -6  32 1525.42    8.94   0
   4  -6  34   27.36    4.19   0
   5   3 -13  556.76    3.91   0
   6  -6  16    1.35    2.20   0
   7  -6  15   60.37    2.01   0
   7  -2  -4  264.75    1.77   0
   7   0  -9    5.12    1.72   0
   7   1 -11  476.60    3.62   0
   7   3 -14  203.52    3.71   0
   8  -6  14   25.33    1.78   0
   8  -5   7   19.49    0.98   0
   8  -3  -1  189.47    1.36   0
   8  -1  -7  515.41    2.95   0
   9  -4   3  463.17    1.29   0
   9  -3  -1  668.91    2.39   0
   9  -1  -7   65.13    2.00   0
  10  -6  14   42.99    1.74   0
  10  -2  -4  582.14    3.14   0
  10   0  -9   10.50    2.54   0
  10   2 -13  805.58    5.60   0
  12  -6  16   74.11    2.18   0
  12  -2  -3   66.06    2.06   0
  12   0  -8  974.13    5.81   0
  12   1 -10   38.07    3.18   0
  13  -2  -2   87.95    2.53   0
  13  -1  -5  223.09    3.32   0
  14  -3   3   45.85    1.97   0
  14   0  -6   30.51    3.69   0
  15  -2   1   61.09    2.57   0
  15  -1  -2    1.13    3.09   0
  15   0  -5    2.39    3.10   0
  -8   8  26   -0.45    2.81   0
  -8   8  27    1.39    3.03   0
  -8   8  28    1.15    2.95   0
  -8   9  24   16.10    2.74   0
  -8   9  25   75.36    2.96   0
  -8  10  23    1.41    2.13   0
  -7   4  27   50.32    3.24   0
  -7   4  28   49.24    3.35   0
  -7   4  29   28.38    3.19   0
  -7   4  30    2.96    3.07   0
  -7   4  31   14.37    3.40   0
  -7   4  32   18.72    3.68   0
  -7   4  35   56.94    4.27   0
  -7   5  20  108.01    2.50   0
  -7   6  17  132.44    2.13   0
  -6   2  24  212.60    3.70   0
  -6   2  25  608.67    4.63   0
  -6   2  26  369.57    4.05   0
  -6   2  32   77.82    3.69   0
  -6   2  34   39.24    3.83   0
  -6   2  36   80.59    5.15   0
  -6   2  37   36.67    4.60   0
  -6   3  18   19.32    1.96   0
  -6   4  14   61.14    1.67   0
  -6   5  11   14.27    1.28   0
  -5   1  19  104.59    2.58   0
  -5   1  40    5.10    4.47   0
  -5   2  14   70.43    1.60   0
  -5  11   3   57.95    1.82   0
  -4  -1  24  103.28    3.36   0
  -4  -1  26  175.78    3.60   0
  -4  -1  27   39.08    2.86   0
  -4  -1  28   66.26    3.03   0
  -4  -1  29   74.15    3.06   0
  -4  -1  30    7.98    2.88   0
  -4  -1  32   16.92    3.10   0
  -4  -1  33  201.99    4.29   0
  -4  -1  35  205.23    5.45   0
  -4   0  16  769.88    4.14   0
  -4   7   0 3094.38    4.58   0
  -4   9  -1   23.49    1.56   0
  -4  10  -1  285.42    2.62   0
  -3  -2  24   70.60    2.88   0
  -3  -2  32   36.45    3.48   0
  -3  -2  33  153.62    4.20   0
  -3  -2  34   51.75    3.99   0
  -3  -2  37   50.48    4.77   0
  -3  -1  15 1376.97    4.97   0
  -3   9  -4   80.51    2.19   0
  -3  10  -4   38.96    2.35   0
  -3  13  -3  163.29    3.55   0
  -3  14  -2   13.09    3.24   0
  -2  -3  27  136.78    3.50   0
  -2  -3  28  414.82    4.71   0
  -2  -3  29  440.90    5.20   0
  -2  -3  30  206.08    4.30   0
  -2  -3  31   53.76    3.73   0
  -2  -3  34   61.47    3.95   0
  -2  -3  35  232.89    5.47   0
  -2  10  -7  677.72    4.49   0
  -2  14  -5   18.77    3.27   0
  -1  -3  16  909.66    4.66   0
  -1   9  -9   84.84    2.91   0
  -1  10  -9   33.61    2.98   0
  -1  11  -9   26.24    2.87   0
  -1  14  -7   75.91    4.66   0
   0  -4  19 6741.79   12.24   0
   0  -4  40  192.55    5.70   0
   0   9 -11   28.68    2.50   0
   0  11 -11   25.74    2.93   0
   0  13 -10    5.68    3.59   0
   1  -5  25   34.22    3.19   0
   1  -5  26   33.17    2.84   0
   1  -5  27   51.79    2.89   0
   1  -5  28   84.78    3.30   0
   1  -5  29 1140.81    7.14   0
   1  -5  30   -1.07    3.25   0
   1  -5  31    1.47    3.19   0
   1  -5  33  238.87    4.71   0
   1  -5  34   22.66    4.22   0
   1  -5  35  158.22    5.38   0
   1  -5  36   10.15    4.69   0
   1  -3   8 4807.36    6.76   0
   2  -5  18  142.09    3.16   0
   2   0  -4  107.66    0.98   0
   2   2  -8 1568.77    4.25   0
   2   5 -12  929.90    4.64   0
   2   9 -14    5.80    2.62   0
   2  11 -14  166.61    4.05   0
   3  -6  27   11.73    3.10   0
   3  -6  28  165.20    4.11   0
   3  -6  29    3.21    3.44   0
   3  -6  31    8.76    3.84   0
   3  -6  32   12.55    4.00   0
   3  -6  33   26.91    3.78   0
   3  -5  14  176.90    2.48   0
   3   5 -13  533.48    3.89   0
   3   6 -14  135.90    2.88   0
   4  -6  21   41.55    2.65   0
   4  -6  22  575.18    4.40   0
   4  -6  37   21.15    4.18   0
   4   3 -12    4.01    1.82   0
   4   4 -13 1534.95    6.08   0
   4   5 -14 1291.74    5.87   0
   4   6 -15  191.31    3.26   0
   5  -6  17   10.45    2.29   0
   5  -6  18   38.53    2.38   0
   5   4 -14 1193.69    5.71   0
   5   5 -15    1.74    2.30   0
   6  -6  15   61.45    2.31   0
   6  -1  -6  198.49    1.78   0
   7  -6  14   88.92    2.19   0
   8  -7  26   24.10    3.39   0
   8  -7  27   33.33    3.47   0
   8  -7  28   51.59    3.84   0
   8  -7  29   36.91    4.11   0
   8  -7  30    3.44    4.07   0
   8  -6  13   18.07    1.71   0
   8   0  -9  394.24    3.30   0
   8   3 -14  455.96    4.34   0
   8   5 -16   88.47    3.07   0
   9  -7  25  118.22    3.86   0
   9  -7  26    5.22    3.36   0
   9  -7  28   25.22    3.68   0
   9  -2  -4 1369.01    4.05   0
   9   0  -9    5.14    2.10   0
   9   1 -11   65.84    2.39   0
   9   3 -14  396.41    4.30   0
  10   4 -15   21.32    3.05   0
  10   5 -16   21.40    3.52   0
  11  -6  14   69.75    1.95   0
  11  -1  -6   14.56    2.15   0
  13   0  -7    4.63    2.66   0
  13   1  -9   12.34    3.27   0
  -8   7  30    2.56    3.09   0
  -8   7  31    4.67    3.47   0
  -8   9  22   50.02    2.52   0
  -7   4  23    0.80    2.30   0
  -7   4  24   39.41    2.79   0
  -7   5  19  524.02    3.60   0
  -7   6  16  279.98    2.41   0
  -7   8  13  116.80    1.30   0
  -6   2  22  384.44    4.12   0
  -6   2  23  298.17    3.44   0
  -6   2  38   -1.76    4.09   0
  -6   2  39   24.45    4.60   0
  -6   3  17   54.17    1.96   0
  -6   4  13   61.57    1.57   0
  -6  11   8   11.38    1.24   0
  -5   0  26   38.31    2.99   0
  -5   0  27    1.41    2.49   0
  -5   0  28   -1.36    2.57   0
  -5   0  29    3.81    2.86   0
  -5   0  30   31.31    3.17   0
  -5   0  31   -0.04    3.13   0
  -5   0  33    2.07    3.39   0
  -5   0  34   35.57    3.43   0
  -5   0  35    3.03    3.84   0
  -5   0  36   94.20    4.89   0
  -5   0  37   -1.67    4.23   0
  -5   2  13   40.28    1.58   0
  -5  12   4   14.97    2.16   0
  -5  14   6   33.34    2.36   0
  -4  -1  37   16.91    4.06   0
  -4  -1  38   18.33    4.20   0
  -4  -1  39    0.68    4.68   0
  -4  -1  40    0.01    4.86   0
  -4   0  15  199.22    2.56   0
  -4  12   0    2.29    2.24   0
  -4  13   1  116.93    3.06   0
  -4  14   2   58.36    2.99   0
  -3  -2  21  470.41    4.22   0
  -3  -2  22  109.03    2.96   0
  -3  -2  38    1.16    4.22   0
  -3  -2  39   11.48    4.39   0
  -3  -2  40   69.75    5.43   0
  -3  -1  14  299.42    2.79   0
  -3   7  -3  747.83    3.13   0
  -3  12  -3   30.43    2.92   0
  -2  -3  22  123.91    3.27   0
  -2  -3  23   35.72    2.55   0
  -2  -3  38    1.40    4.08   0
  -2  -3  39    7.88    4.95   0
  -2  -2  14   31.13    2.08   0
  -2   8  -6   34.67    1.86   0
  -2  11  -6    7.07    2.68   0
  -2  12  -6  290.93    4.00   0
  -2  13  -5   77.21    3.37   0
  -1  -4  25  476.29    4.98   0
  -1  -4  26  184.91    3.74   0
  -1  -4  27   39.44    3.14   0
  -1  -4  29   69.03    3.47   0
  -1  -4  30    6.73    3.21   0
  -1  -4  31   85.82    3.72   0
  -1  -4  32   16.33    3.75   0
  -1  -4  35  214.20    4.87   0
  -1  -4  36   20.65    4.72   0
  -1  -3  15 1361.76    5.25   0
  -1  12  -8  182.09    4.25   0
   0  -4  18  667.33    4.44   0
   0   3  -6    3.23    1.09   0
   1  -5  22   32.42    2.61   0
   1  -5  23  398.24    4.13   0
   1  -5  37   18.04    4.05   0
   1  -5  38   35.64    4.33   0
   1  -5  40   12.59    5.21   0
   1  -4  13  238.85    2.59   0
   1   4  -9   14.93    1.57   0
   1   5 -10  885.62    4.23   0
   1  11 -12    8.14    2.70   0
   2  -4  10  398.84    2.51   0
   3  -6  23  121.52    3.42   0
   3  -6  24  436.77    4.65   0
   3  -6  26   68.55    3.02   0
   3  -6  34    9.06    3.50   0
   3  -6  35   23.85    3.72   0
   3  -6  37   30.14    5.04   0
   3  -6  38   23.56    5.03   0
   4  -6  19  196.21    3.24   0
   4  -5  11  419.38    2.61   0
   4   2 -10  400.65    3.06   0
   4   7 -15  148.31    3.29   0
   5   2 -11 2359.16    6.57   0
   5   8 -16   92.19    3.63   0
   6  -7  29    1.64    3.51   0
   6  -7  30   35.31    3.84   0
   6  -7  32   15.86    3.92   0
   6  -5   8 2028.50    4.03   0
   6  -2  -3 2389.58    3.75   0
   6   0  -8  467.78    2.88   0
   6   1 -10    4.33    1.51   0
   6   5 -15  162.23    3.43   0
   7  -7  24   40.69    3.32   0
   7  -7  25  183.46    3.93   0
   7  -7  26  417.36    5.02   0
   7  -7  27  267.96    4.67   0
   7  -7  28   74.69    3.88   0
   7  -7  29   96.62    3.90   0
   7  -7  31    0.55    3.35   0
   7  -7  32   -1.84    3.44   0
   7   2 -12  182.09    2.99   0
   7   6 -16  299.47    4.34   0
   8  -7  23  199.03    3.77   0
   8  -7  24   25.11    3.08   0
   8  -7  25    5.61    3.29   0
   9  -7  23   12.34    3.06   0
   9  -7  24   32.19    3.15   0
  10  -7  24   21.39    3.33   0
  10  -7  25   15.79    3.07   0
  10  -6  13   32.61    1.67   0
  10   2 -12 2132.95    8.06   0
  11  -4   4  163.95    1.30   0
  11  -3   0  352.26    2.16   0
  11  -2  -3  144.90    2.24   0
  11   0  -8    0.02    2.40   0
  11   3 -13  579.10    5.27   0
  12  -1  -5  338.00    3.66   0
  13  -3   2   92.51    2.06   0
  13  -1  -4  224.96    3.38   0
  13   2 -10    5.37    3.55   0
  14  -4   8  203.00    1.78   0
  14  -2   0   50.23    2.39   0
  14  -1  -3  196.75    3.56   0
  14   2  -9   93.46    4.28   0
  15   0  -4    4.19    3.08   0
  -8   6  31    0.94    3.50   0
  -8   6  32   -2.73    3.67   0
  -8   7  25    1.85    2.62   0
  -8   9  21   28.65    2.22   0
  -8  10  21   24.11    2.05   0
  -7   3  30   91.33    3.82   0
  -7   3  31  353.85    5.21   0
  -7   4  22   31.76    2.38   0
  -7   5  18 1462.36    5.14   0
  -7   7  14  994.30    3.14   0
  -6   1  29  269.43    4.32   0
  -6   1  30   41.64    3.47   0
  -6   1  31  191.02    4.54   0
  -6   1  32   -4.08    3.84   0
  -6   1  33  128.12    4.32   0
  -6   2  20  400.51    3.78   0
  -6   2  21  631.75    4.23   0
  -6   3  16  104.18    2.09   0
  -6  12   9   13.24    1.56   0
  -6  13  10  125.84    1.91   0
  -5   0  22    0.31    2.72   0
  -5   0  24  102.70    3.00   0
  -5   0  38   28.36    4.15   0
  -5   0  39   -0.85    4.07   0
  -5  13   5   35.79    2.43   0
  -4  -1  21  336.72    3.70   0
  -4  11   0   31.25    2.06   0
  -3  -2  19  534.24    4.43   0
  -3  -2  20  280.19    3.41   0
  -3  -2  41   53.68    4.81   0
  -3  -2  42   10.35    5.33   0
  -3   6  -2  344.33    1.92   0
  -3  13  -2   91.80    3.20   0
  -3  14  -1   37.50    3.36   0
  -2  -3  20  328.62    3.77   0
  -2  -3  21  477.76    4.12   0
  -2  -3  41   41.60    5.17   0
  -1  -4  23   12.04    2.44   0
  -1  -4  37   18.78    4.18   0
  -1  -4  38   23.00    4.23   0
  -1  -4  39    0.06    4.43   0
  -1   5  -6   42.83    1.41   0
  -1   6  -7 3100.05    6.73   0
  -1   8  -8  250.35    3.26   0
  -1   9  -8   83.26    2.70   0
  -1  10  -8   12.69    2.63   0
  -1  14  -6   34.30    4.36   0
  -1  15  -5   15.85    4.53   0
   0  -5  29    3.66    3.76   0
   0  -5  31    1.56    3.76   0
   0  -5  32   29.85    4.02   0
   0  -5  33    3.79    4.13   0
   0  -5  34   36.88    4.50   0
   0  -4  16  783.32    4.47   0
   0  -4  17   18.75    2.23   0
   0   4  -7 3276.19    6.15   0
   0   8 -10   31.04    2.33   0
   0   9 -10    4.10    2.89   0
   0  10 -10   19.69    3.08   0
   0  11 -10    5.92    2.71   0
   0  13  -9    3.55    3.44   0
   1  -5  20   77.74    3.02   0
   1  -5  21   89.38    2.76   0
   1   2  -6   16.67    1.11   0
   1   7 -11  417.27    3.91   0
   2  -6  28   58.43    3.75   0
   2  -6  29    1.47    3.60   0
   2  -6  30   -1.78    3.92   0
   2  -6  31  117.73    4.50   0
   2  -6  32  100.15    4.48   0
   2  -6  33   52.40    4.11   0
   2  -6  34   46.07    4.46   0
   2  -3   5 3637.75    4.62   0
   2   3  -9   84.56    1.79   0
   2   5 -11 3082.18    7.84   0
   2   8 -13  328.11    3.91   0
   2   9 -13    5.50    2.57   0
   2  10 -13  873.45    6.16   0
   3  -6  21   90.63    3.22   0
   3  -5  13  475.83    2.98   0
   3   1  -7 5370.26    7.35   0
   3   6 -13 1393.39    6.07   0
   3   8 -14  419.34    4.42   0
   3  11 -14  165.13    4.32   0
   4  -6  18   47.77    2.59   0
   4   6 -14   54.80    2.56   0
   4   9 -15    7.97    3.10   0
   4  10 -15   23.80    3.40   0
   5  -5   9   81.35    1.51   0
   5   0  -7   -0.57    1.21   0
   5   1  -9  204.14    2.10   0
   5   3 -12  170.39    2.77   0
   5   4 -13  147.42    2.84   0
   5   5 -14    2.38    2.24   0
   6  -7  25   41.76    3.25   0
   6  -7  26    3.14    3.15   0
   6  -7  27   20.11    3.14   0
   6  -7  28   81.83    3.32   0
   6  -7  33    6.14    3.74   0
   6  -7  34   60.17    4.14   0
   6  -6  14  196.32    2.40   0
   7  -7  22  117.08    3.52   0
   7  -6  13  147.93    2.16   0
   7  -5   7   57.68    1.18   0
   7  -1  -6   45.66    1.62   0
   7   1 -10  131.62    2.30   0
   7   4 -14  154.88    3.26   0
   8  -7  22   97.78    3.01   0
   8  -1  -6 1739.12    4.88   0
   8   1 -10  432.08    3.87   0
   8   3 -13  357.25    3.99   0
   8   5 -15  138.98    3.29   0
   9  -7  21  802.45    5.14   0
   9  -7  22  157.31    3.45   0
   9  -6  12  114.45    1.81   0
   9  -1  -6 1226.19    4.49   0
   9   1 -10  213.07    3.25   0
   9   3 -13  588.60    4.92   0
   9   5 -15  259.24    4.18   0
  10  -7  22   46.88    3.10   0
  10  -7  23   85.46    3.31   0
  10  -1  -6  737.80    3.87   0
  10   0  -8  344.39    3.41   0
  10   3 -13   29.16    2.76   0
  10   4 -14  149.44    3.75   0
  12  -4   5  156.56    1.43   0
  12  -2  -2  103.99    2.24   0
  12   1  -9   72.32    3.31   0
  13  -2  -1   31.16    2.22   0
  13   0  -6    6.46    2.91   0
  13   1  -8   13.54    3.18   0
  15  -2   2   67.80    2.65   0
  15  -1  -1   41.01    3.19   0
  -8   6  26  309.91    3.94   0
  -8   6  27  304.93    4.11   0
  -8   6  28   31.30    3.21   0
  -8   6  29   39.32    3.40   0
  -8   7  23  178.47    3.01   0
  -8   8  21   60.01    2.39   0
  -7   3  25   39.56    2.90   0
  -7   3  26  109.03    3.47   0
  -7   3  37   46.24    4.57   0
  -7   4  20  170.77    2.74   0
  -7   5  17   56.82    2.21   0
  -7   6  15   58.75    1.64   0
  -6   1  26   14.55    2.94   0
  -6   1  28    0.78    2.62   0
  -6   1  35    4.65    3.52   0
  -6   1  38   33.52    4.67   0
  -6   1  39  101.27    5.42   0
  -6   2  19  516.22    3.98   0
  -6   3  15   83.72    1.89   0
  -5   0  21    0.86    2.27   0
  -5   2  12  910.60    3.48   0
  -4  -2  30   12.98    3.71   0
  -4  -2  31  339.82    5.35   0
  -4  -2  32  125.33    4.61   0
  -4  -2  33   77.30    4.27   0
  -4  -1  19  775.33    4.63   0
  -4   0  14  154.78    2.13   0
  -4   1  10   44.22    1.33   0
  -4   8   0   52.82    1.50   0
  -4  10   0  215.50    2.49   0
  -3  -3  29  253.21    4.70   0
  -3  -3  30    6.02    3.91   0
  -3  -3  31   63.61    4.06   0
  -3  -3  33  202.92    5.25   0
  -3  -3  34  859.27    7.92   0
  -3  -2  18  913.43    5.16   0
  -3  -1  13   31.59    1.53   0
  -3   1   6 1581.31    3.14   0
  -3   8  -3  274.03    2.27   0
  -2  -3  19  377.61    3.65   0
  -2  -2  13   98.12    1.91   0
  -2  12  -5  202.75    3.92   0
  -1  -4  41   73.50    5.41   0
  -1  -3  14  348.25    2.88   0
   0  -5  27    3.58    2.55   0
   0  -5  28    2.83    2.63   0
   0  -5  35    0.56    3.94   0
   0  -5  36   90.49    4.66   0
   0  -5  37    5.34    4.00   0
   0  -5  39   -2.23    4.92   0
   0  -3  10   88.26    1.57   0
   0   7  -9    4.62    2.31   0
   0  13  -8    1.82    3.60   0
   1  -5  19   98.67    2.74   0
   1  -4  12  228.00    2.24   0
   1  -3   7 5135.15    6.64   0
   1   6 -10    4.37    2.27   0
   1   8 -11  614.67    4.49   0
   1  11 -11   36.28    2.73   0
   2  -6  24  226.35    4.00   0
   2  -6  25  636.23    5.41   0
   2  -6  35   27.19    4.07   0
   2  -6  38    3.37    4.74   0
   2   7 -12  224.86    3.34   0
   3  -5  12  211.16    2.37   0
   3  -4   7  322.51    1.86   0
   3   0  -5    0.51    0.85   0
   3   4 -11   36.21    1.98   0
   3   5 -12  182.42    2.88   0
   3   7 -13  303.69    3.94   0
   4  -6  17  193.00    2.91   0
   4   1  -8   77.93    1.49   0
   5  -7  25   16.48    3.19   0
   5  -7  27   66.11    3.60   0
   5  -7  28    3.74    3.08   0
   5  -7  29  145.86    3.85   0
   5  -7  30  825.22    6.42   0
   5  -7  34    5.45    3.89   0
   5  -7  35   -2.68    3.78   0
   5  -6  15  154.16    2.57   0
   5   8 -15  146.96    3.76   0
   6  -7  22  573.93    4.81   0
   6  -7  23  252.72    4.11   0
   6  -6  13    0.91    1.75   0
   6   3 -12 2839.93    8.28   0
   6   5 -14 1869.91    7.57   0
   7  -7  21   27.37    2.79   0
   7   6 -15   62.24    3.03   0
   8  -7  20   84.58    3.02   0
   8  -6  12  134.42    1.87   0
   8   0  -8  446.01    3.28   0
   9  -7  20  183.12    3.44   0
  10  -7  21    4.00    2.92   0
  10  -6  12   15.56    1.48   0
  10  -2  -3  345.36    2.60   0
  11  -6  13   22.77    1.54   0
  11   3 -12  224.66    4.08   0
  11   5 -14    7.30    3.26   0
  13   2  -9   51.25    3.72   0
  14  -3   4  109.97    2.26   0
  14  -1  -2    8.44    2.81   0
  15   0  -3    2.52    3.35   0
  15   1  -5   17.86    4.10   0
  -8   5  29   55.51    3.37   0
  -8   5  30   72.37    3.73   0
  -8   5  31  130.57    4.03   0
  -8   5  33   44.19    4.32   0
  -8   6  24    4.98    2.64   0
  -8   6  25  367.16    4.01   0
  -8   7  22   92.36    2.52   0
  -8   9  20   33.55    2.00   0
  -8  10  20   46.89    1.74   0
  -7   3  23   45.25    2.67   0
  -7   3  24   13.43    2.53   0
  -6   1  23  121.18    3.39   0
  -6   2  18  154.96    2.76   0
  -6   4  12  366.69    2.27   0
  -6   5  10  284.59    1.71   0
  -6  10   8   47.30    1.12   0
  -5  -1  28   94.01    3.90   0
  -5  -1  29 1161.06    7.21   0
  -5  -1  30    4.79    3.49   0
  -5  -1  32   57.99    3.53   0
  -5  -1  33  255.70    4.89   0
  -5  -1  37   18.00    4.59   0
  -5   0  19   -1.84    2.61   0
  -5   3   9   12.54    1.14   0
  -5   4   7  229.12    1.25   0
  -5  11   4   16.42    1.65   0
  -5  14   7    4.64    2.37   0
  -4  -2  25  216.62    3.95   0
  -4  -2  26  134.62    3.32   0
  -4  -2  27   27.80    2.75   0
  -4  -2  28   10.60    2.61   0
  -4  -2  29   29.28    3.05   0
  -4  -2  36   68.55    4.56   0
  -4  -2  38  170.64    4.97   0
  -4  -2  39   30.39    4.89   0
  -4  -2  40   48.40    5.15   0
  -4   0  13  209.90    2.37   0
  -4   2   7   57.91    0.92   0
  -4   9   0    2.84    1.45   0
  -4  12   1  195.04    2.89   0
  -4  13   2   28.38    2.56   0
  -4  14   3   19.04    2.77   0
  -3  -3  25  267.13    4.34   0
  -3  -3  27  576.32    5.32   0
  -3  -3  35  682.37    7.10   0
  -3  -3  38  355.28    6.24   0
  -3  -3  39   61.92    5.04   0
  -3  -3  40   10.61    5.19   0
  -3  -2  17 1496.07    5.82   0
  -3   9  -3  473.54    3.10   0
  -3  12  -2    7.88    2.49   0
  -3  13  -1  103.09    3.26   0
  -3  14   0  156.64    4.01   0
  -2  -4  27   34.53    3.32   0
  -2  -4  28   10.28    3.43   0
  -2  -4  30    8.33    3.46   0
  -2  -4  32  109.78    4.50   0
  -2  -4  33   73.32    4.03   0
  -2  -4  34   66.81    4.21   0
  -2  -4  35  128.95    4.61   0
  -2  -4  36   61.26    4.39   0
  -2  -2  12   24.58    1.95   0
  -2  11  -5  196.16    3.32   0
  -1  -4  19  846.91    5.13   0
  -1  -1   5   21.76    1.06   0
  -1   7  -7  153.11    2.42   0
  -1  13  -6   29.15    3.40   0
  -1  15  -4   19.50    4.25   0
   0  -5  22    4.86    2.82   0
   0  -5  23   -0.09    2.53   0
   0  -5  24  107.60    3.06   0
   0   8  -9  421.15    3.94   0
   0   9  -9    5.38    2.64   0
   0  11  -9    3.31    2.65   0
   0  14  -7    7.16    3.91   0
   1  -6  31  191.11    4.80   0
   1  -6  32   -1.57    4.13   0
   1  -6  33  123.56    4.87   0
   1  -6  34   29.15    4.48   0
   1  -5  17  417.00    3.79   0
   1  -4  11  269.96    2.39   0
   1   5  -9  220.93    2.71   0
   2  -6  22  373.42    4.37   0
   2  -6  23  257.68    3.66   0
   2  -5  14   62.09    2.15   0
   2   2  -7 1242.08    3.76   0
   2   6 -11  528.88    4.10   0
   2   9 -12  260.72    3.73   0
   2  10 -12 2124.71    8.68   0
   3  -6  19   20.00    2.26   0
   3   6 -12 3236.76    8.91   0
   3   8 -13  346.83    4.10   0
   3   9 -13  581.79    5.12   0
   3  10 -13   33.81    2.94   0
   4  -7  27   52.34    3.54   0
   4  -7  28   49.85    3.98   0
   4  -7  29   26.68    3.85   0
   4  -7  30    1.00    3.89   0
   4  -7  31    9.90    3.77   0
   4  -7  33   13.78    4.03   0
   4  -7  34   13.75    3.98   0
   4  -7  36   46.77    4.66   0
   4  -6  16 1106.62    5.02   0
   4   6 -13   60.30    2.53   0
   4  10 -14  139.51    4.16   0
   5  -7  23  150.84    3.57   0
   5  -7  24  363.74    4.50   0
   5  -6  14 1794.73    5.56   0
   5  -2  -2  589.09    1.60   0
   5   5 -13   31.34    2.37   0
   6  -7  21  110.54    3.36   0
   6   1  -9  101.01    1.93   0
   6   8 -15   68.79    3.65   0
   7  -7  20    8.65    2.59   0
   7  -6  12  113.42    1.90   0
   7  -2  -3  372.57    1.98   0
   7   3 -12  157.71    3.01   0
   7   7 -15  264.58    4.43   0
   8   2 -11  238.42    3.25   0
   8   5 -14   10.36    2.69   0
   9  -7  19  582.02    4.21   0
   9  -2  -3  466.10    2.69   0
   9   3 -12   41.09    3.27   0
   9   5 -14   95.39    3.44   0
  10  -7  20    3.71    2.40   0
  10  -3   0   13.05    1.18   0
  10   1  -9   34.35    2.78   0
  10   3 -12    9.37    2.61   0
  10   4 -13 1692.64    8.16   0
  11  -7  21  142.24    3.28   0
  11   0  -7    1.03    2.38   0
  12  -6  14   11.04    1.40   0
  12  -1  -4  874.55    4.78   0
  12   0  -6  129.44    3.45   0
  12   1  -8  178.06    3.95   0
  12   3 -11   16.36    2.84   0
  13  -1  -3  235.00    3.46   0
  13   0  -5    3.68    2.86   0
  13   1  -7   13.22    3.12   0
  14  -2   1   42.70    2.60   0
  15  -1   0    2.95    2.98   0
  -8   5  26    3.51    2.67   0
  -8   5  27    3.47    2.74   0
  -8   5  28    0.19    2.81   0
  -8   6  23  107.49    2.86   0
  -8   7  21   93.84    2.39   0
  -8   8  20  199.96    2.60   0
  -8   9  19   27.21    1.79   0
  -7   2  27   88.38    3.54   0
  -7   2  28  161.42    4.31   0
  -7   2  29  226.86    4.42   0
  -7   2  30   80.36    3.42   0
  -7   2  31    4.21    3.04   0
  -7   2  32   79.94    3.62   0
  -7   2  33  144.96    4.16   0
  -7   2  37   15.20    4.34   0
  -7   3  22   80.54    2.75   0
  -7   4  18   27.62    2.18   0
  -7   5  16  695.65    3.39   0
  -7   6  14   87.89    1.58   0
  -7   7  13  523.14    2.18   0
  -6   0  30   -0.81    3.46   0
  -6   0  31  109.64    4.25   0
  -6   0  32  122.28    4.45   0
  -6   0  33  160.16    4.70   0
  -6   0  34    1.84    3.82   0
  -6   0  36    1.11    4.17   0
  -6   1  21  839.52    5.24   0
  -6   2  17   68.93    2.53   0
  -6   3  14  145.49    2.02   0
  -5  -1  25   33.25    3.13   0
  -5  -1  26   28.52    2.72   0
  -5  -1  38   36.13    4.30   0
  -5  -1  39   13.32    4.29   0
  -5  -1  40    8.13    4.43   0
  -5   0  18  155.71    3.03   0
  -5   1  14  133.15    2.12   0
  -5   2  11 3190.30    5.86   0
  -5  12   5   96.12    2.26   0
  -5  13   6   16.16    2.33   0
  -4  -2  23   42.97    3.10   0
  -4  -2  24   13.46    2.56   0
  -4  -1  17  829.73    4.49   0
  -3  -3  23  454.91    4.25   0
  -3  -3  24  237.07    3.70   0
  -3  -3  41    4.52    5.00   0
  -3  -2  16  743.16    4.24   0
  -3  11  -2   59.16    2.54   0
  -2  -4  24   15.72    3.05   0
  -2  -4  25  203.54    3.65   0
  -2  -4  26  130.55    3.45   0
  -2  -4  40   39.60    5.10   0
  -2  -4  41   22.67    4.69   0
  -2  -3  17 1687.31    6.05   0
  -2   0   5 3018.63    4.08   0
  -2   8  -5    9.63    1.72   0
  -2   9  -5  488.59    3.62   0
  -2  12  -4   96.48    3.45   0
  -2  14  -2   78.12    3.81   0
  -1  -5  31    2.90    3.29   0
  -1  -5  32   59.53    3.74   0
  -1  -5  33  250.13    4.99   0
  -1  -5  34   30.77    3.99   0
  -1  -5  36    6.60    4.76   0
  -1  -5  37   19.28    4.79   0
  -1  -5  38   39.40    5.22   0
  -1  -4  18  458.39    3.82   0
  -1  -2   8  294.77    2.22   0
  -1   6  -6  174.44    2.12   0
  -1   8  -7  502.99    3.77   0
  -1   9  -7   72.50    2.78   0
  -1  10  -7   69.83    2.90   0
  -1  15  -3    6.72    4.32   0
   0  -5  21    1.48    2.35   0
   0  -4  14  137.29    2.24   0
   0  -3   9   11.26    1.56   0
   0   1  -2    0.74    0.69   0
   0  12  -8 1019.29    6.48   0
   0  13  -7    5.61    3.59   0
   0  15  -5    3.23    4.47   0
   1  -6  26   17.43    3.30   0
   1  -6  27  216.21    3.87   0
   1  -6  28   -4.98    3.00   0
   1  -6  29  262.75    4.29   0
   1  -6  30   46.63    3.47   0
   1  -6  36   37.07    4.30   0
   1  -6  37  212.53    5.31   0
   1  -6  38   21.46    4.72   0
   1  -6  39  102.18    5.78   0
   1   4  -8   82.24    1.76   0
   1   8 -10  475.02    4.36   0
   1  11 -10    4.64    2.48   0
   1  14  -8   22.66    4.15   0
   2   5 -10  469.38    3.43   0
   3  -7  31  340.39    5.54   0
   3  -7  32  591.62    6.69   0
   3  -7  33   69.25    4.66   0
   3  -7  34   15.82    4.40   0
   3  -7  35  122.77    5.04   0
   3  -6  17   66.38    2.66   0
   3  -5  11 2146.47    5.39   0
   3   5 -11 2355.72    7.28   0
   4  -7  24   36.13    3.24   0
   4  -7  25   73.36    3.44   0
   4  -7  26   85.33    3.18   0
   4  -2  -1  233.91    0.83   0
   4   2  -9   25.36    1.52   0
   4   7 -13  344.39    3.92   0
   5  -7  21   35.10    2.67   0
   5  -7  22   14.03    2.68   0
   5  -5   8    2.22    1.18   0
   5   1  -8   74.22    1.78   0
   5   3 -11 2337.24    6.96   0
   5   4 -12  445.22    3.75   0
   5   8 -14   11.96    2.90   0
   6  -7  20  199.56    3.45   0
   6  -6  12   -1.75    1.60   0
   6  -5   7  109.20    1.41   0
   6   0  -7 4426.17    7.43   0
   6   2 -10  583.01    3.85   0
   7  -7  19   99.69    2.83   0
   7   1  -9  256.18    2.64   0
   7   6 -14   87.41    3.10   0
   8  -7  18   51.88    2.53   0
   8  -6  11    8.63    1.35   0
   8  -2  -3  176.71    1.72   0
   8   1  -9  232.32    3.30   0
   9  -7  18  349.09    3.39   0
   9  -6  11   78.25    1.49   0
   9   1  -9   89.90    2.76   0
  10  -7  19   28.87    2.32   0
  10  -1  -5   32.89    1.94   0
  10   6 -14   39.95    3.46   0
  11  -7  20   20.27    2.73   0
  11  -2  -2  454.81    2.97   0
  13  -3   3  148.49    2.37   0
  13  -2   0   -0.22    2.17   0
  13   2  -8   56.46    3.56   0
  15  -2   3   27.94    2.72   0
  15   0  -2    0.99    3.24   0
  15   1  -4   22.79    4.00   0
  -8   4  29   54.13    3.27   0
  -8   4  31    5.06    3.81   0
  -8   4  32   34.51    3.98   0
  -8   4  33   39.60    3.99   0
  -8   4  34   49.17    4.05   0
  -8   4  35    3.41    4.02   0
  -8   5  24   87.35    3.11   0
  -8   5  25   46.33    2.79   0
  -8   6  22   20.60    2.15   0
  -8   7  20   82.27    2.13   0
  -8   8  19   29.49    1.97   0
  -8  10  19   19.19    1.47   0
  -7   2  25  147.94    3.74   0
  -7   2  26  139.35    3.32   0
  -7   3  20  137.95    2.70   0
  -7   3  21  103.91    2.40   0
  -7   5  15  132.72    2.06   0
  -7   8  12    9.91    0.75   0
  -6   0  26   -1.55    2.98   0
  -6   0  27 1084.52    6.47   0
  -6   0  29  109.10    3.83   0
  -6   0  38   17.23    4.37   0
  -6   0  39   18.67    4.55   0
  -6   4  11  437.14    2.30   0
  -6  13  11   24.18    1.82   0
  -5  -1  23  422.43    4.12   0
  -5   8   4  128.05    1.27   0
  -5  10   4   27.45    1.38   0
  -4  -2  21  117.44    3.38   0
  -4  -2  22   23.86    2.54   0
  -4   0  12   32.13    1.39   0
  -4   1   9   11.13    1.11   0
  -4   7   1  913.25    2.65   0
  -4  11   1   49.91    1.97   0
  -4  14   4    0.53    2.88   0
  -3  -3  22  161.91    3.10   0
  -3  -2  15  101.41    2.54   0
  -3  -1  11  113.82    1.90   0
  -3   0   8    1.39    0.98   0
  -3  10  -2   20.82    2.13   0
  -3  12  -1    4.57    2.74   0
  -3  13   0   41.72    3.04   0
  -3  14   1   31.69    3.43   0
  -2  -4  22   25.25    2.82   0
  -2  -2  11   30.37    1.54   0
  -2   4  -2  115.37    1.10   0
  -2  11  -4  637.71    4.49   0
  -1  -5  25   30.74    3.25   0
  -1  -5  26   34.71    2.80   0
  -1  -5  27   64.28    3.08   0
  -1  -5  28  103.59    3.63   0
  -1  -5  39   17.15    4.43   0
  -1  -5  40    8.23    4.94   0
  -1  -3  12   41.78    1.64   0
  -1  13  -5  218.09    4.20   0
  -1  14  -4   42.57    3.86   0
   0  -4  13  206.48    2.62   0
   0   5  -7    0.89    1.19   0
   0   7  -8   38.45    2.31   0
   0  11  -8   -0.97    2.63   0
   1  -6  24  142.60    3.64   0
   1  -6  25  244.85    3.74   0
   1  -5  16   43.27    2.08   0
   1   6  -9  103.73    2.42   0
   1   9 -10  197.46    3.35   0
   1  12  -9   66.16    3.42   0
   2  -6  19  516.53    4.40   0
   2  -6  20  430.04    4.01   0
   2   3  -8 1487.46    4.53   0
   2   4  -9   25.77    1.71   0
   2   8 -11  228.09    3.42   0
   2   9 -11  448.21    4.71   0
   2  10 -11  264.95    4.10   0
   3  -7  26  100.31    3.48   0
   3  -7  27  149.90    4.17   0
   3  -7  28   35.25    3.12   0
   3  -7  29    8.62    3.13   0
   3  -7  30   85.79    3.72   0
   3  -7  36  234.46    5.31   0
   3  -7  37   50.91    4.93   0
   3   8 -12  198.18    3.47   0
   3  10 -12   13.54    2.71   0
   4  -7  23    3.66    2.98   0
   4  -6  14   59.05    2.20   0
   4  -5   9  364.19    2.23   0
   4   8 -13    2.81    2.64   0
   4   9 -13   49.94    3.09   0
   5  -7  20  106.27    3.00   0
   5  -6  13   81.44    2.04   0
   6  -7  19   32.88    2.54   0
   6   3 -11  635.11    4.26   0
   6   8 -14   18.15    3.18   0
   6   9 -14  117.45    4.22   0
   7  -6  11   80.57    1.75   0
   7  -3   0   60.23    0.78   0
   7   0  -7   24.46    1.63   0
   7   2 -10    2.79    2.40   0
   7   4 -12  112.17    3.27   0
   7   5 -13    2.35    2.51   0
   7   7 -14 1073.40    7.02   0
   8  -7  17   37.04    2.14   0
   8  -1  -5  754.12    3.44   0
   8   0  -7 1326.74    4.88   0
   8   2 -10  291.08    3.66   0
   9  -1  -5  190.07    2.27   0
   9   0  -7    1.09    1.95   0
   9   2 -10  362.94    4.08   0
   9   5 -13  111.30    3.40   0
   9   7 -14  194.70    4.36   0
  10  -7  18   81.21    2.54   0
  10   3 -11    4.45    2.45   0
  10   4 -12   10.04    3.08   0
  11  -7  19  146.13    2.97   0
  11  -3   1  214.32    1.91   0
  11  -1  -4  828.20    4.32   0
  11   0  -6    1.30    2.41   0
  11   1  -8   87.18    2.57   0
  12  -3   2    6.27    1.61   0
  12  -2  -1    7.60    1.82   0
  12   1  -7  122.21    3.49   0
  12   3 -10   37.71    2.97   0
  12   4 -11   21.10    3.42   0
  13   1  -6   29.09    3.46   0
  14  -1  -1   23.13    2.92   0
  14   0  -3  476.36    5.01   0
  -8   4  26   80.35    3.09   0
  -8   4  27  107.93    3.45   0
  -8   4  28   38.61    2.79   0
  -8   5  23  110.96    2.93   0
  -8   6  21  389.88    3.32   0
  -8   7  19   85.92    2.11   0
  -7   1  31   71.65    4.00   0
  -7   1  32    2.00    3.87   0
  -7   1  33   27.59    4.16   0
  -7   1  35   59.85    4.74   0
  -7   1  36   22.24    4.48   0
  -7   1  37   48.64    5.00   0
  -7   1  38    3.38    4.40   0
  -7   2  24   59.87    2.62   0
  -7   3  19  183.34    2.74   0
  -6   1  19 1671.83    6.38   0
  -6   3  13 1358.21    4.21   0
  -5  -2  30   93.59    4.00   0
  -5  -2  31    1.52    3.62   0
  -5  -2  32   12.62    3.98   0
  -5  -2  33  361.24    5.34   0
  -5  -2  34   22.54    4.06   0
  -5  -2  35   25.15    4.04   0
  -5  -2  36  175.92    5.52   0
  -5  -2  37   30.72    4.85   0
  -5  -2  38   43.25    4.83   0
  -5  -1  21   82.66    3.16   0
  -5  -1  22   33.32    2.59   0
  -5   9   4   61.49    1.36   0
  -5  14   8   13.54    2.41   0
  -4  -3  30  107.04    3.82   0
  -4  -3  32   56.49    3.96   0
  -4  -3  33  142.46    4.41   0
  -4  -3  34  117.08    4.60   0
  -4  -3  36   13.76    4.09   0
  -4  -3  37    7.12    4.16   0
  -4  -3  38   32.05    4.59   0
  -4  -3  39   25.11    4.49   0
  -4  -3  40    5.16    4.70   0
  -4  -2  20  183.62    3.02   0
  -4  -1  15 4431.08    8.81   0
  -4  10   1  287.75    2.57   0
  -4  12   2   31.07    2.27   0
  -4  13   3   62.18    2.63   0
  -3  -4  31  173.84    4.50   0
  -3  -4  33  155.47    4.71   0
  -3  -4  37   11.75    4.22   0
  -3  -4  38   35.64    5.06   0
  -3  -4  39   23.18    5.18   0
  -3  -3  20   63.37    2.50   0
  -3   8  -2  171.80    1.95   0
  -3   9  -2  167.39    2.29   0
  -2  -4  21   94.52    2.71   0
  -2  -3  15  103.79    2.29   0
  -2  10  -4  581.65    4.10   0
  -2  12  -3   63.78    3.23   0
  -2  13  -2   93.15    3.57   0
  -1  -5  23  396.80    4.53   0
  -1  -5  24    3.27    2.72   0
  -1  -4  16  435.57    3.65   0
  -1  -3  11  114.54    2.13   0
  -1   4  -4  367.56    1.97   0
  -1   5  -5  102.18    1.42   0
  -1   7  -6   46.10    1.93   0
  -1  10  -6  735.59    4.86   0
  -1  12  -5  365.76    4.70   0
  -1  15  -2   -1.89    4.33   0
   0  -6  28  534.88    5.94   0
   0  -6  30    3.81    3.25   0
   0  -6  32  114.00    4.45   0
   0  -6  33  173.11    4.78   0
   0  -6  34   -1.88    3.87   0
   0  -6  35    1.71    3.92   0
   0  -6  36    0.04    4.10   0
   0  -6  38   11.73    4.34   0
   0  -5  18  151.72    3.14   0
   0   8  -8  465.65    3.71   0
   0   9  -8    2.24    2.24   0
   0  12  -7  478.65    4.90   0
   0  14  -5  670.38    6.94   0
   0  15  -4    5.73    4.13   0
   1  -4  10   45.29    1.34   0
   1  -3   6 1805.98    3.85   0
   1   2  -5   16.77    1.23   0
   1   7  -9  253.61    3.25   0
   1  11  -9   19.14    2.55   0
   2  -7  30   78.89    4.06   0
   2  -7  31    4.16    3.85   0
   2  -7  32   89.04    4.18   0
   2  -7  33  146.29    4.68   0
   2  -7  34   53.91    4.20   0
   2  -7  35  128.60    5.47   0
   2  -7  36  120.77    5.56   0
   2  -7  37   13.05    5.05   0
   2  -6  18  155.00    3.30   0
   2  -5  12  829.96    3.82   0
   2   6 -10  610.12    4.04   0
   3  -7  24   14.77    3.04   0
   3  -7  25   31.79    2.61   0
   3  -6  16  109.66    2.47   0
   3  -4   6  726.12    2.39   0
   3   1  -6 1802.37    4.28   0
   3   6 -11  700.48    4.53   0
   4   7 -12  111.12    3.40   0
   4  11 -12    6.24    3.67   0
   5  -7  19  548.48    4.34   0
   5  -1  -4    8.27    0.86   0
   5   3 -10 3112.96    7.90   0
   5   4 -11  399.90    3.64   0
   5   5 -12    2.08    2.17   0
   5   8 -13  219.54    4.08   0
   5   9 -13  116.67    3.91   0
   5  10 -13  151.67    4.04   0
   6  -8  30  101.64    4.35   0
   6  -8  31   -1.08    4.19   0
   6  -8  32    7.22    4.48   0
   7  -8  29   30.59    4.02   0
   7  -8  30    2.89    4.05   0
   7  -7  17   75.68    2.47   0
   7   6 -13  142.72    3.43   0
   8  -8  27    2.18    3.48   0
   8  -8  28    4.23    3.57   0
   8  -3   0  482.81    1.83   0
   8   3 -11   27.38    2.59   0
   9  -7  17   80.57    2.33   0
  10  -6  11  848.72    2.60   0
  10  -2  -2  278.29    2.44   0
  10   1  -8   12.61    2.56   0
  11  -6  12    5.96    1.13   0
  11   2  -9   28.57    2.59   0
  11   4 -11   23.48    3.00   0
  12  -1  -3  152.20    2.92   0
  12   0  -5   27.47    2.77   0
  12   2  -8    9.70    3.45   0
  13  -1  -2   41.68    2.64   0
  13   2  -7   46.22    3.33   0
  14  -3   5   14.34    1.99   0
  14  -2   2   83.22    2.63   0
  -8   3  30    6.84    3.62   0
  -8   3  31    0.88    3.69   0
  -8   3  32   17.40    3.74   0
  -8   3  33    0.81    3.34   0
  -8   3  34   18.93    3.55   0
  -8   3  35   41.88    3.90   0
  -8   4  25   73.65    3.21   0
  -8   5  22  171.71    2.99   0
  -8   6  20   84.56    2.26   0
  -8   8  18    2.71    1.66   0
  -7   1  28  257.47    4.70   0
  -7   1  29   29.54    3.04   0
  -7   1  30  101.05    3.57   0
  -7   2  22   59.50    2.82   0
  -7   4  16  658.50    3.52   0
  -7   6  13  149.04    1.62   0
  -6  -1  31  190.55    4.80   0
  -6  -1  32    3.59    3.76   0
  -6  -1  33  116.96    4.02   0
  -6  -1  34   24.17    3.54   0
  -6  -1  35    1.44    3.51   0
  -6  -1  36   34.64    4.04   0
  -6  -1  37  217.82    5.70   0
  -6  -1  38    7.43    4.86   0
  -6  -1  39  106.09    5.63   0
  -6   0  22  157.10    3.53   0
  -6   1  18  109.99    2.93   0
  -6   2  15  701.65    3.66   0
  -6  12  10   27.36    1.66   0
  -5  -2  27    2.60    2.82   0
[truncated: 920,973 more chars]
