# Supplementary material for: A new pseudopolymorph of perchlorinated neo­penta­silane: the benzene monosolvate Si(SiCl3)4·C6H6
Source: Acta Crystallogr E Crystallogr Commun. 2020 Jan 31;76(Pt 2):261–3. doi: 10.1107/S2056989020000900 (PMC7001847; doi:10.1107/S2056989020000900)
Supplement: Supplementary file 2 [file e-76-00261-Isup2.hkl]

data_I                                                                          
_shelx_title ' wa1943 in   P4122'                                               
_shelx_refln_list_code          4                                               
_shelx_F_calc_maximum      353.36                                               
_exptl_crystal_F_000      2528.00                                               
_reflns_d_resolution_high  0.7791                                               
                                                                                
loop_                                                                           
 _space_group_symop_operation_xyz                                               
 'x, y, z'                                                                      
 '-y, x, z+1/4'                                                                 
 '-x, -y, z+1/2'                                                                
 'y, -x, z+3/4'                                                                 
 'x, -y, -z+1/2'                                                                
 'y, x, -z+3/4'                                                                 
 '-x, y, -z'                                                                    
 '-y, -x, -z+1/4'                                                               
                                                                                
_cell_length_a    11.9633                                                       
_cell_length_b    11.9633                                                       
_cell_length_c    33.7848                                                       
_cell_angle_alpha  90.000                                                       
_cell_angle_beta   90.000                                                       
_cell_angle_gamma  90.000                                                       
                                                                                
_shelx_F_squared_multiplier     1.000                                           
                                                                                
loop_                                                                           
 _refln_index_h                                                                 
 _refln_index_k                                                                 
 _refln_index_l                                                                 
 _refln_F_squared_calc                                                          
 _refln_F_squared_meas                                                          
 _refln_F_squared_sigma                                                         
 _refln_observed_status                                                         
   1   1   0      83780.57      93526.40        67.91 o                         
   0   2   0      13567.41      15565.11       107.34 o                         
   1   2   0        176.39        167.28         5.67 o                         
   2   2   0      11872.87      11052.05       259.37 o                         
   0   3   0         60.23         58.05         4.53 o                         
   1   3   0      56825.26      57710.98       605.21 o                         
   2   3   0       3637.34       3667.46        35.19 o                         
   3   3   0      23882.74      23506.40       435.20 o                         
   0   4   0       2604.55       2190.27        83.14 o                         
   1   4   0      20513.00      18578.60       358.25 o                         
   2   4   0         39.88         25.06         2.47 o                         
   3   4   0        506.11        458.44        15.62 o                         
   4   4   0        188.33        197.38        15.17 o                         
   0   5   0        383.41        399.24         8.44 o                         
   1   5   0         14.11         25.34         4.14 o                         
   2   5   0        918.63        713.96        20.30 o                         
   3   5   0          0.13          3.74         4.37 o                         
   4   5   0       4231.40       4174.08        47.39 o                         
   5   5   0          3.53         42.38        18.19 o                         
   0   6   0       7127.12       6695.66        29.05 o                         
   1   6   0        684.45        707.27         9.91 o                         
   2   6   0        179.62        197.29         5.73 o                         
   3   6   0      82451.95      87626.61      1095.10 o                         
   4   6   0        347.43        333.06         8.97 o                         
   5   6   0       3381.38       3419.43       132.30 o                         
   6   6   0        584.92        602.99        23.79 o                         
   0   7   0          6.26          9.17         8.38 o                         
   1   7   0      42125.22      43773.98       722.80 o                         
   2   7   0      16318.84      15860.08       184.56 o                         
   3   7   0        776.35        748.53         6.22 o                         
   4   7   0      37038.29      37004.08       378.86 o                         
   5   7   0        277.46        285.02        21.83 o                         
   6   7   0        605.67        563.18        17.54 o                         
   7   7   0          0.28          0.63        19.81 o                         
   0   8   0       1298.35       1342.11        14.31 o                         
   1   8   0         19.58         -7.96         7.96 o                         
   2   8   0        891.25        949.65         8.16 o                         
   3   8   0       6195.95       6054.31        75.74 o                         
   4   8   0        559.68        608.40        14.74 o                         
   5   8   0       8286.18       8287.48        84.09 o                         
   6   8   0          2.46         47.22        14.25 o                         
   7   8   0        690.96        693.91        40.32 o                         
   8   8   0       3125.75       2861.89       318.45 o                         
   0   9   0         83.79         83.21        11.40 o                         
   1   9   0       1003.87       1105.71        22.96 o                         
   2   9   0        942.21       1036.76        12.73 o                         
   3   9   0      15291.31      15660.61       453.32 o                         
   4   9   0         35.37         31.31        10.07 o                         
   5   9   0         66.88         93.24         7.22 o                         
   6   9   0       5165.00       5578.83       147.15 o                         
   7   9   0        524.48        555.51        19.66 o                         
   8   9   0         20.03          7.23        39.84 o                         
   0  10   0       5736.66       6710.94        91.40 o                         
   1  10   0         80.93         70.36        10.13 o                         
   2  10   0       4956.94       5243.81       120.83 o                         
   3  10   0        180.16        163.04         5.67 o                         
   4  10   0       2791.89       2724.70        70.27 o                         
   5  10   0         84.15        125.55         9.45 o                         
   6  10   0        157.51        134.87        15.14 o                         
   0  11   0          3.09          2.90        14.13 o                         
   1  11   0      10324.67      10093.46        91.70 o                         
   2  11   0       1122.67       1113.08        14.85 o                         
   3  11   0       3968.00       4337.14        40.75 o                         
   4  11   0        289.07        351.32        14.75 o                         
   5  11   0        228.82        334.83        23.75 o                         
   6  11   0        333.60        287.50        11.58 o                         
   7  11   0       1270.04       1267.29        65.21 o                         
   8  11   0        104.48         31.01        54.06 o                         
  10  11   0          6.93        -25.37        72.07 o                         
   0  12   0       1906.00       2125.27        29.77 o                         
   1  12   0         17.57         -6.15        12.22 o                         
   2  12   0        231.63        292.66         9.25 o                         
   3  12   0        136.76        146.73         6.23 o                         
   4  12   0          5.83         25.67        17.41 o                         
   5  12   0       1381.06       1300.10        33.24 o                         
   6  12   0       1816.40       1679.98        29.87 o                         
   8  12   0       1897.72       1792.52        74.65 o                         
   0  13   0         32.50          6.31        17.03 o                         
   1  13   0       5646.23       5369.43        93.35 o                         
   2  13   0          9.09          0.47        10.23 o                         
   3  13   0        485.10        474.82        12.59 o                         
   4  13   0       3406.24       3415.04       115.37 o                         
   5  13   0          0.46         41.38        15.69 o                         
   6  13   0        482.34        471.54        12.35 o                         
   0  14   0       1851.51       1911.74        27.83 o                         
   1  14   0        116.20        131.94        12.68 o                         
   2  14   0        648.78        597.06        18.24 o                         
   3  14   0       1989.91       1919.00        20.06 o                         
   4  14   0          0.91          3.59        20.37 o                         
   5  14   0         39.04         14.58        19.13 o                         
   6  14   0         40.79         19.12        21.94 o                         
   0  15   0          9.41          8.64        18.01 o                         
   1  15   0         36.51         24.33        12.03 o                         
   2  15   0        241.39        204.41        14.48 o                         
   0   1   1         61.21         75.19         4.69 o                         
   1   1   1       6962.79       7995.19        56.73 o                         
  -1   2   1        348.69        368.75         6.41 o                         
   0   2   1      11001.76      12387.88       216.28 o                         
   1   2   1        353.64        371.41         5.03 o                         
   2   2   1       6882.31       6625.92       111.52 o                         
  -2   3   1       2307.04       2227.47        23.36 o                         
  -1   3   1       9255.65       9295.73       164.96 o                         
   0   3   1          9.46          5.65         4.59 o                         
   1   3   1       9167.62       9732.90       179.05 o                         
   2   3   1       2301.13       2043.85        46.62 o                         
   3   3   1      36855.33      38011.56      1040.80 o                         
  -3   4   1        125.52        115.22         6.13 o                         
  -2   4   1       2605.82       2878.42        61.37 o                         
  -1   4   1      88641.78      72049.64      1647.62 o                         
   0   4   1       8596.33       8879.90        98.68 o                         
   1   4   1      88643.58      74565.45        92.54 o                         
   2   4   1       2630.34       2777.87        16.60 o                         
   3   4   1        126.15        107.86         4.43 o                         
   4   4   1       1107.85       1086.24        27.69 o                         
  -4   5   1        183.40        176.74         5.10 o                         
  -3   5   1        156.88        109.69         5.40 o                         
  -2   5   1       3317.55       3144.05        28.28 o                         
  -1   5   1        225.65        242.01         4.88 o                         
   0   5   1          2.89         14.75         5.01 o                         
   1   5   1        208.22        234.72        11.69 o                         
   2   5   1       3319.34       3236.77        40.92 o                         
   3   5   1        165.01        113.42         9.58 o                         
   4   5   1        180.92        184.58        10.69 o                         
   5   5   1       1574.17       1912.53        56.47 o                         
  -5   6   1        344.37        275.98        14.70 o                         
  -4   6   1        821.70        806.53        12.87 o                         
  -3   6   1      25868.96      27424.60       330.48 o                         
  -2   6   1        336.92        310.34         5.28 o                         
  -1   6   1       8903.45       8213.79        99.38 o                         
   0   6   1      58494.14      52157.57      1571.40 o                         
   1   6   1       8885.27       7980.99       198.55 o                         
   2   6   1        323.82        298.88         6.97 o                         
   3   6   1      25865.64      26300.49       289.19 o                         
   4   6   1        848.48        835.58        33.74 o                         
   5   6   1        345.59        241.18        13.78 o                         
   6   6   1       5187.23       5729.45       101.68 o                         
  -6   7   1        282.61        301.75        15.03 o                         
  -5   7   1       4241.67       4030.55        89.55 o                         
  -4   7   1      10280.56      11095.94       167.88 o                         
  -3   7   1       1259.39       1115.40         6.29 o                         
  -2   7   1      17744.66      17760.85       224.95 o                         
  -1   7   1      47908.33      50593.36       504.71 o                         
   0   7   1         16.27         79.27         6.90 o                         
   1   7   1      47895.61      50242.22      1334.47 o                         
   2   7   1      17763.69      17857.38       452.57 o                         
   3   7   1       1260.76       1110.25        18.62 o                         
   4   7   1      10269.83      10918.40       231.78 o                         
   5   7   1       4267.27       4068.18       191.82 o                         
   6   7   1        279.24        297.55        14.91 o                         
   7   7   1          4.18          7.90        14.91 o                         
  -7   8   1        599.39        577.35        19.30 o                         
  -6   8   1         67.62         93.26        13.85 o                         
  -5   8   1      14548.58      14531.89       378.47 o                         
  -4   8   1        986.85        918.07        12.69 o                         
  -3   8   1       2335.09       2294.42        16.54 o                         
  -2   8   1       1344.69       1345.86        26.00 o                         
  -1   8   1       2074.93       2075.07        31.67 o                         
   0   8   1        412.83        389.82         9.69 o                         
   1   8   1       2078.18       2100.16        31.08 o                         
   2   8   1       1349.42       1315.24        16.86 o                         
   3   8   1       2332.10       2307.37        21.03 o                         
   4   8   1        979.00        973.30        14.08 o                         
   5   8   1      14561.02      14824.91       228.86 o                         
   6   8   1         76.48         84.80        16.51 o                         
   7   8   1        589.47        549.04        23.65 o                         
   8   8   1       1963.90       1928.26       143.89 o                         
  -8   9   1         27.57         42.17        42.17 o                         
  -7   9   1        178.23        152.22        23.58 o                         
  -6   9   1       5037.88       5624.99        88.16 o                         
  -5   9   1         16.43         32.39         7.10 o                         
  -4   9   1        262.85        272.58        10.89 o                         
  -3   9   1       8043.99       8425.15        82.22 o                         
  -2   9   1       3637.17       3543.48        36.62 o                         
  -1   9   1        219.18        236.46         8.29 o                         
   0   9   1        151.42        127.54         8.80 o                         
   1   9   1        222.34        267.27        10.05 o                         
   2   9   1       3639.20       3569.47        62.39 o                         
   3   9   1       8049.56       8185.69        27.31 o                         
   4   9   1        263.08        273.44        12.28 o                         
   5   9   1         18.22         17.64         7.46 o                         
   6   9   1       5038.53       5582.22       153.59 o                         
   7   9   1        179.30        170.24        21.48 o                         
   8   9   1         28.57         35.22        30.94 o                         
  -8  10   1        117.64        107.86        52.09 o                         
  -7  10   1        171.84        182.32        24.06 o                         
  -6  10   1       1944.10       1183.78       420.62 o                         
  -5  10   1       4612.36       4704.40        42.29 o                         
  -4  10   1       3517.19       3441.47        34.79 o                         
  -3  10   1         81.45         81.37         5.78 o                         
  -2  10   1        740.25        723.40        11.51 o                         
  -1  10   1        525.54        505.81        15.64 o                         
   0  10   1        222.36        220.67        11.50 o                         
   1  10   1        529.07        486.60        11.10 o                         
   2  10   1        751.24        742.83        10.36 o                         
   3  10   1         80.47         77.31         5.73 o                         
   4  10   1       3506.59       3362.05        90.60 o                         
   5  10   1       4613.39       4746.08        56.92 o                         
   6  10   1       1940.62       2004.90        36.89 o                         
   7  10   1        172.77        194.89        46.33 o                         
  -7  11   1       1658.29       1561.52        41.16 o                         
  -6  11   1       3065.48       3146.28        90.07 o                         
  -5  11   1       9869.06      10122.86       143.97 o                         
  -4  11   1        622.88        652.24        24.95 o                         
  -3  11   1       2704.05       2764.07        26.72 o                         
  -2  11   1       3640.87       3561.30        48.35 o                         
  -1  11   1       1275.67       1309.93        30.25 o                         
   0  11   1          3.19         10.63        11.84 o                         
   1  11   1       1269.60       1358.29        14.04 o                         
   2  11   1       3640.05       3502.85        55.38 o                         
   3  11   1       2717.02       2684.60        20.19 o                         
   4  11   1        621.69        679.57        14.39 o                         
   5  11   1       9868.65      10124.12       134.36 o                         
   6  11   1       3062.10       3179.33        67.02 o                         
   7  11   1       1652.16       1409.25        40.88 o                         
  10  11   1         25.50        -18.39        66.56 o                         
  -9  12   1          7.10         24.76        65.21 o                         
  -8  12   1        876.55       1005.35        67.29 o                         
  -7  12   1         72.41         61.65        47.19 o                         
  -6  12   1       8198.56       8343.93        43.45 o                         
  -5  12   1        618.90        643.59        34.94 o                         
  -4  12   1       2302.01       2353.12        33.82 o                         
  -3  12   1         62.15         62.01         6.64 o                         
  -2  12   1         57.22         70.57         9.39 o                         
  -1  12   1          9.61          1.62        11.97 o                         
   0  12   1       2040.29       2099.78        25.10 o                         
   1  12   1          9.81         34.73        11.77 o                         
   2  12   1         67.99         51.11         8.98 o                         
   3  12   1         62.90         64.62         6.56 o                         
   4  12   1       2319.23       2526.05        55.34 o                         
   5  12   1        620.37        629.84        14.33 o                         
   6  12   1       8202.00       8119.15       178.91 o                         
   8  12   1        875.04       1101.17       128.89 o                         
  -6  13   1        123.58         95.29         8.32 o                         
  -5  13   1       2333.29       2386.72        24.97 o                         
  -4  13   1       1384.43       1449.13        34.38 o                         
  -3  13   1       1219.88       1240.30        27.19 o                         
  -2  13   1        304.44        345.65        10.24 o                         
  -1  13   1       3598.89       3508.24        25.92 o                         
   0  13   1          3.05          7.06        11.04 o                         
   1  13   1       3590.22       3629.13        64.70 o                         
   2  13   1        301.40        327.78        10.77 o                         
   3  13   1       1222.81       1218.35        14.35 o                         
   4  13   1       1375.30       1331.28        26.68 o                         
   5  13   1       2328.35       2504.24        23.63 o                         
   6  13   1        123.38        109.16         9.11 o                         
  -5  14   1         57.44         36.43        14.34 o                         
  -4  14   1        340.63        325.36        21.97 o                         
  -3  14   1        427.16        403.59        12.26 o                         
  -2  14   1        519.80        530.01        13.33 o                         
  -1  14   1        295.16        287.65        13.96 o                         
   0  14   1       3621.70       3537.38        33.47 o                         
   1  14   1        297.18        278.92        12.84 o                         
   2  14   1        516.79        528.06        11.89 o                         
   3  14   1        427.61        439.49        15.38 o                         
   4  14   1        337.95        362.91        21.06 o                         
   5  14   1         57.54         54.30        15.72 o                         
  -2  15   1        757.46        699.92        19.78 o                         
  -1  15   1        561.45        541.60        15.10 o                         
   0  15   1          5.20         15.50        12.41 o                         
   1  15   1        561.41        597.13        14.41 o                         
   2  15   1        758.57        774.78        14.46 o                         
   0   1   2          0.33         11.15         2.34 o                         
   1   1   2        573.63        597.15         7.86 o                         
  -1   2   2          8.06         26.27         2.22 o                         
   0   2   2      39689.79      42571.70       874.03 o                         
   1   2   2          7.95         31.62         2.42 o                         
   2   2   2       5969.65       5728.86        78.85 o                         
  -2   3   2         15.02          9.04         2.63 o                         
  -1   3   2      38668.82      38020.10       640.31 o                         
   0   3   2         79.64         24.77         3.56 o                         
   1   3   2      38720.00      35073.64       860.70 o                         
   2   3   2         14.87          9.00         1.96 o                         
   3   3   2      22446.24      21790.67       528.59 o                         
  -3   4   2         61.64         46.63         2.46 o                         
  -2   4   2       1205.64       1337.69        58.92 o                         
  -1   4   2      20756.78      21406.30       170.30 o                         
   0   4   2         41.21         43.55         3.99 o                         
   1   4   2      20792.74      20970.38       193.99 o                         
   2   4   2       1212.95       1302.47        28.24 o                         
   3   4   2         60.88         41.13         3.15 o                         
   4   4   2       1997.82       2245.05        28.55 o                         
  -4   5   2          8.52          8.55         3.14 o                         
  -3   5   2      14256.56      14240.66       337.05 o                         
  -2   5   2       7569.73       7289.37        67.52 o                         
  -1   5   2        236.45        264.81         5.74 o                         
   0   5   2          1.39          6.20         4.97 o                         
   1   5   2        253.02        264.17         4.55 o                         
   2   5   2       7578.03       7205.60        80.74 o                         
   3   5   2      14209.60      14269.07       172.74 o                         
   4   5   2          8.26          9.32         3.56 o                         
   5   5   2      36835.16      36132.50       660.54 o                         
  -5   6   2        216.97        189.90         6.02 o                         
  -4   6   2       1393.53       1326.07        18.62 o                         
  -3   6   2       3637.49       3771.13        76.47 o                         
  -2   6   2       4383.97       4118.48        69.99 o                         
  -1   6   2        744.22        746.63        19.74 o                         
   0   6   2         36.27        127.04         6.52 o                         
   1   6   2        740.35        788.61         6.65 o                         
   2   6   2       4418.14       4409.05        63.34 o                         
   3   6   2       3648.15       3946.58        44.30 o                         
   4   6   2       1366.58       1337.98        22.32 o                         
   5   6   2        217.08        204.08        18.16 o                         
   6   6   2      63977.38      63065.41      2304.05 o                         
  -6   7   2         90.47        121.78        17.73 o                         
  -5   7   2      25792.32      25761.69       482.67 o                         
  -4   7   2       1507.37       1556.75        10.80 o                         
  -3   7   2       2875.90       2920.78        24.09 o                         
  -2   7   2       7669.07       7709.28        44.80 o                         
  -1   7   2       7963.24       8019.50       122.44 o                         
   0   7   2        175.49        137.46         6.64 o                         
   1   7   2       8008.87       8346.21       117.58 o                         
   2   7   2       7661.15       7817.32       142.50 o                         
   3   7   2       2920.95       2864.49        23.38 o                         
   4   7   2       1516.70       1619.13        17.45 o                         
   5   7   2      25739.12      25728.34       372.14 o                         
   6   7   2         91.02        119.97        15.04 o                         
   7   7   2          7.76         73.88        15.07 o                         
  -7   8   2          9.83         22.26        15.92 o                         
  -6   8   2        515.03        483.59        24.24 o                         
  -5   8   2       2198.70       2289.91        36.65 o                         
  -4   8   2       1758.70       1868.77        22.55 o                         
  -3   8   2       1959.72       2011.71        18.05 o                         
  -2   8   2       2688.26       2598.26        18.21 o                         
  -1   8   2        941.57       1027.04        10.11 o                         
   0   8   2       7847.35       8194.41        91.52 o                         
   1   8   2        940.33        950.30        23.19 o                         
   2   8   2       2666.37       2660.13        79.44 o                         
   3   8   2       1958.88       2009.00        39.37 o                         
   4   8   2       1764.73       1712.22        50.99 o                         
   5   8   2       2191.69       2326.66        27.13 o                         
   6   8   2        551.20        503.98        23.84 o                         
   7   8   2          9.62         24.38        21.63 o                         
   8   8   2       1414.38       1608.39        44.74 o                         
  -8   9   2          4.56         47.10        24.59 o                         
  -7   9   2       2121.53       2155.69        67.66 o                         
  -6   9   2       2554.79       2558.64        50.92 o                         
  -5   9   2        304.07        361.89        12.86 o                         
  -4   9   2        359.84        391.51        12.67 o                         
  -3   9   2       1971.96       2060.85        22.26 o                         
  -2   9   2       2644.43       2523.81        33.00 o                         
  -1   9   2       9664.78       9046.58       181.00 o                         
   0   9   2         14.92         28.15         9.36 o                         
   1   9   2       9672.51       9465.56        90.99 o                         
   2   9   2       2646.56       2482.46        42.61 o                         
   3   9   2       1957.65       2042.43        16.79 o                         
   4   9   2        360.52        397.53        11.13 o                         
   5   9   2        300.76        355.58         8.72 o                         
   6   9   2       2548.57       2697.53       102.34 o                         
   7   9   2       2126.46       2228.27        77.31 o                         
   8   9   2          4.57          3.44        31.02 o                         
  -9  10   2          5.70         -6.25        57.12 o                         
  -7  10   2         59.66          8.85        31.06 o                         
  -6  10   2          8.44         14.95         8.97 o                         
  -5  10   2        259.41        242.95         8.97 o                         
  -4  10   2        750.84        688.60        13.71 o                         
  -3  10   2        195.80        220.66         6.13 o                         
  -2  10   2       3235.29       3635.46        30.47 o                         
  -1  10   2       1877.79       2133.01        13.25 o                         
   0  10   2       4708.25       5299.99        29.10 o                         
   1  10   2       1890.28       2087.22        12.70 o                         
   2  10   2       3248.67       3468.94        49.59 o                         
   3  10   2        195.57        230.93         6.04 o                         
   4  10   2        738.90        701.98        16.72 o                         
   5  10   2        255.51        250.17         9.65 o                         
   6  10   2          9.83         20.77         8.08 o                         
   7  10   2         60.11         59.07        24.28 o                         
   8  10   2       3435.89       3178.01       163.65 o                         
   9  10   2          5.64          4.04        63.74 o                         
  -8  11   2         56.04         20.47        61.78 o                         
  -7  11   2        354.60        386.18        37.52 o                         
  -6  11   2        923.51        940.43        55.32 o                         
  -5  11   2        111.66        152.14        15.87 o                         
  -4  11   2        447.63        495.64        14.54 o                         
  -3  11   2        598.64        725.29         7.59 o                         
  -2  11   2       5872.96       5839.50        67.94 o                         
  -1  11   2       2695.95       2436.04        22.09 o                         
   0  11   2          0.78         26.64        10.63 o                         
   1  11   2       2702.84       2585.08        33.16 o                         
   2  11   2       5857.42       5727.07        65.00 o                         
   3  11   2        597.33        692.71         7.17 o                         
   4  11   2        450.50        498.31        14.92 o                         
   5  11   2        109.25        164.84        11.25 o                         
   6  11   2        926.96        888.88        17.53 o                         
   7  11   2        361.44        294.67        48.66 o                         
   8  11   2         56.01         24.15        62.64 o                         
  -8  12   2        551.38        282.90        62.39 o                         
  -6  12   2       5309.21       5227.86        24.09 o                         
  -5  12   2       1296.40       1282.69        23.99 o                         
  -4  12   2        390.91        373.03        18.26 o                         
  -3  12   2         63.31         78.56         7.04 o                         
  -2  12   2       1410.68       1311.31        19.26 o                         
  -1  12   2        763.50        818.02        12.38 o                         
   0  12   2       1508.85       1754.46        41.78 o                         
   1  12   2        755.74        883.50        16.17 o                         
   2  12   2       1380.24       1347.56        12.28 o                         
   3  12   2         62.14         80.92         6.37 o                         
   4  12   2        380.14        358.00        16.09 o                         
   5  12   2       1297.28       1309.24        22.68 o                         
   6  12   2       5318.83       5223.87       170.67 o                         
   8  12   2        551.76        598.65        71.22 o                         
   9  12   2         12.36        -10.17        71.46 o                         
  -7  13   2        179.96        180.80        67.54 o                         
  -6  13   2        213.14        222.85        31.08 o                         
  -5  13   2       8591.63       8594.84       136.83 o                         
  -4  13   2        332.83        346.53        17.80 o                         
  -3  13   2       1083.98       1110.12         8.59 o                         
  -2  13   2       1216.21       1156.08        21.70 o                         
  -1  13   2        471.61        531.72        14.19 o                         
   0  13   2         12.29          2.88        12.22 o                         
   1  13   2        469.46        520.38        13.68 o                         
   2  13   2       1217.73       1133.19        12.02 o                         
   3  13   2       1074.72       1121.76        13.57 o                         
   4  13   2        334.32        350.83        16.26 o                         
   5  13   2       8588.50       8646.53       534.93 o                         
   6  13   2        213.35        223.94        10.34 o                         
  -5  14   2         78.66         68.15        13.93 o                         
  -4  14   2        640.26        718.07        24.48 o                         
  -3  14   2        151.81        140.86        11.36 o                         
  -2  14   2        917.80        974.37        12.89 o                         
  -1  14   2        108.80         87.45        12.96 o                         
   0  14   2         54.28        110.14        15.91 o                         
   1  14   2        107.61         88.92        11.95 o                         
   2  14   2        919.65        982.60        13.14 o                         
   3  14   2        151.70        150.07        22.61 o                         
   4  14   2        643.71        578.26       154.35 o                         
   5  14   2         79.16         26.36        13.18 o                         
  -2  15   2        805.14        670.53        50.18 o                         
  -1  15   2          8.06          5.53        12.33 o                         
   0  15   2         13.12          5.66        12.78 o                         
   1  15   2          7.79          5.86        13.34 o                         
   2  15   2        804.95        792.48        14.06 o                         
   0   1   3         38.90         34.36         2.29 o                         
   1   1   3       4220.28       4813.95        52.76 o                         
  -1   2   3        406.54        407.98         6.55 o                         
   0   2   3      19326.13      20883.09       307.84 o                         
   1   2   3        401.63        425.60        10.51 o                         
   2   2   3      19269.47      19431.56       409.09 o                         
  -2   3   3       3759.55       3763.32        28.80 o                         
  -1   3   3      19211.11      18931.01       158.16 o                         
   0   3   3         47.20        120.63         4.69 o                         
   1   3   3      19260.21      17196.17       467.98 o                         
   2   3   3       3757.45       3445.24        48.65 o                         
   3   3   3        244.49        334.91         8.03 o                         
  -3   4   3        127.90        133.02         5.10 o                         
  -2   4   3       2023.92       2013.56        20.20 o                         
  -1   4   3      78645.13      71161.47      8075.08 o                         
   0   4   3      36442.97      38009.34       555.53 o                         
   1   4   3      78638.41      70835.79      6165.77 o                         
   2   4   3       2009.20       1992.99        73.28 o                         
   3   4   3        127.44        123.03         3.26 o                         
   4   4   3          0.69          9.56         3.77 o                         
  -4   5   3        279.41        266.72         4.55 o                         
  -3   5   3      17629.12      18571.70       336.89 o                         
  -2   5   3       8417.28       9382.93       101.79 o                         
  -1   5   3       1905.67       1657.49        33.26 o                         
   0   5   3         47.87         29.47         5.22 o                         
   1   5   3       1913.71       1662.45        16.44 o                         
   2   5   3       8424.73       8400.87       226.03 o                         
   3   5   3      17699.23      18811.96       181.99 o                         
   4   5   3        279.58        262.04         8.61 o                         
   5   5   3        896.84       1081.92        14.80 o                         
  -5   6   3       1309.75       1204.07        15.26 o                         
  -4   6   3        106.12        105.15         5.27 o                         
  -3   6   3       5312.12       5255.47        67.20 o                         
  -2   6   3      30004.20      29348.75       712.99 o                         
  -1   6   3      17306.45      18090.72       364.50 o                         
   0   6   3     108046.34      93111.97       116.08 o                         
   1   6   3      17321.76      17809.06       567.25 o                         
   2   6   3      30014.48      30401.57       577.17 o                         
   3   6   3       5319.04       5270.48        55.82 o                         
   4   6   3         86.53        104.58         5.78 o                         
   5   6   3       1304.69       1226.06        57.98 o                         
   6   6   3       6496.15       6212.09        70.25 o                         
  -6   7   3       1217.80       1144.99        33.80 o                         
  -5   7   3      17788.42      18120.45       833.52 o                         
  -4   7   3       1960.25       1824.76        41.14 o                         
  -3   7   3      10001.75       9718.95        46.91 o                         
  -2   7   3       4401.18       4337.76        94.62 o                         
  -1   7   3      40918.03      41075.70       389.07 o                         
   0   7   3          1.43          6.00         6.64 o                         
   1   7   3      40880.09      37859.23       623.11 o                         
   2   7   3       4399.06       4476.95        35.65 o                         
   3   7   3       9951.86       9532.92        96.12 o                         
   4   7   3       1962.85       2031.09        26.07 o                         
   5   7   3      17805.98      18992.65       167.32 o                         
   6   7   3       1224.93       1209.94        21.57 o                         
   7   7   3         27.06         34.64        17.60 o                         
  -7   8   3       1263.88       1342.63        24.57 o                         
  -6   8   3      14086.81      13988.09       179.85 o                         
  -5   8   3         45.30         55.83         6.32 o                         
  -4   8   3       5823.82       6230.76        58.40 o                         
  -3   8   3       3278.20       3406.35        30.52 o                         
  -2   8   3       1978.65       2134.23        13.36 o                         
  -1   8   3       4856.72       4722.13        42.45 o                         
   0   8   3       8898.79       8875.75        56.33 o                         
   1   8   3       4856.22       5080.42        38.30 o                         
   2   8   3       2002.41       2082.22        13.62 o                         
   3   8   3       3284.88       3338.08        29.12 o                         
   4   8   3       5834.80       6057.57        77.00 o                         
   5   8   3         44.10         65.75        10.45 o                         
   6   8   3      13982.17      14131.54       500.88 o                         
   7   8   3       1270.17       1096.88        39.96 o                         
   8   8   3       2426.53       2709.95       145.70 o                         
  -8   9   3        100.24         68.14        31.60 o                         
  -7   9   3       7509.87       7498.61       519.05 o                         
  -6   9   3       5583.57       5571.51        90.66 o                         
  -5   9   3       1211.49       1193.20        46.50 o                         
  -4   9   3       5817.45       5841.28        66.94 o                         
  -3   9   3       5655.18       5734.94        34.49 o                         
  -2   9   3       6035.87       5854.41        67.81 o                         
  -1   9   3       3178.20       3248.68        41.61 o                         
   0   9   3          0.09         -2.51         8.25 o                         
   1   9   3       3208.63       3391.82        67.74 o                         
   2   9   3       6035.15       6072.17        43.25 o                         
   3   9   3       5671.58       5726.19        48.62 o                         
   4   9   3       5820.56       5834.94        54.18 o                         
   5   9   3       1201.35       1184.72        25.01 o                         
   6   9   3       5598.69       5568.39       144.37 o                         
   7   9   3       7512.18       6026.06        49.33 o                         
   8   9   3         97.77         90.95        36.96 o                         
   9   9   3        108.91         51.36        50.75 o                         
  -9  10   3         20.12         77.71        61.78 o                         
  -8  10   3       3886.38       3534.05        69.25 o                         
  -7  10   3        153.08        143.80        23.70 o                         
  -6  10   3        754.78        771.20        38.01 o                         
  -5  10   3       2948.22       2764.53        47.75 o                         
  -4  10   3       7362.14       7316.52        47.25 o                         
  -3  10   3        214.88        216.29         7.11 o                         
  -2  10   3       4133.52       4252.98        27.19 o                         
  -1  10   3        299.73        277.07         8.60 o                         
   0  10   3         22.94         33.93         9.42 o                         
   1  10   3        303.02        288.19        10.72 o                         
   2  10   3       4104.84       4470.30        36.55 o                         
   3  10   3        216.31        211.95         6.00 o                         
   4  10   3       7365.87       7230.59        79.18 o                         
   5  10   3       2943.39       2931.18        73.10 o                         
   6  10   3        758.73        771.43        66.74 o                         
   7  10   3        151.15        111.66        26.77 o                         
   9  10   3         20.49         49.64        60.18 o                         
  10  10   3       1393.12       1211.64        73.30 o                         
 -10  11   3         56.60         58.35        66.68 o                         
  -7  11   3        735.70        832.62        74.89 o                         
  -6  11   3       5162.27       4954.63       227.11 o                         
  -5  11   3        649.96        688.79        22.29 o                         
  -4  11   3       5073.39       5262.09       134.39 o                         
  -3  11   3       2243.65       2365.33        35.38 o                         
  -2  11   3       1653.63       1709.43        20.66 o                         
  -1  11   3        777.20        814.96        13.37 o                         
   0  11   3         20.42         35.06         9.38 o                         
   1  11   3        777.02        830.73        14.30 o                         
   2  11   3       1656.49       1592.83        23.79 o                         
   3  11   3       2246.98       2384.11        16.81 o                         
   4  11   3       5067.91       5182.78        59.84 o                         
   5  11   3        658.63        685.76        13.25 o                         
   6  11   3       5160.18       5484.48        75.62 o                         
   9  11   3        236.37        377.04        46.91 o                         
  10  11   3         56.55         84.33        72.20 o                         
  -8  12   3       1570.40       1524.94        66.07 o                         
  -6  12   3       5543.09       5610.83       101.96 o                         
  -5  12   3       3539.81       3505.32        46.45 o                         
  -4  12   3       1159.37       1177.08        25.90 o                         
  -3  12   3        355.44        373.98         7.76 o                         
  -2  12   3        821.90        853.98        13.49 o                         
  -1  12   3       1880.03       1941.14        31.95 o                         
   0  12   3        178.68        208.58        12.49 o                         
   1  12   3       1870.75       1863.83        17.54 o                         
   2  12   3        841.45        789.81        12.32 o                         
   3  12   3        356.94        372.58         7.07 o                         
   4  12   3       1168.94       1144.22        20.77 o                         
   5  12   3       3541.73       3713.63        48.04 o                         
   6  12   3       5557.95       5483.05       164.81 o                         
   9  12   3         50.17         36.40        65.33 o                         
  -6  13   3        122.68        104.49        15.60 o                         
  -5  13   3       3678.81       3642.35        98.56 o                         
  -4  13   3        808.45        824.97        50.51 o                         
  -3  13   3       1753.00       1778.11        27.00 o                         
  -2  13   3        776.88        770.20        12.76 o                         
  -1  13   3       2828.43       2787.02        23.00 o                         
   0  13   3         17.30         25.05        11.45 o                         
   1  13   3       2829.40       2885.35        19.43 o                         
   2  13   3        778.90        775.23        12.01 o                         
   3  13   3       1766.75       1807.64        44.47 o                         
   4  13   3        810.49        859.33        74.02 o                         
   5  13   3       3682.53       3683.17        34.34 o                         
   6  13   3        124.10        104.78        11.02 o                         
   7  13   3        312.23        361.76        63.19 o                         
  -5  14   3         72.48         48.47        15.24 o                         
  -4  14   3        179.37        226.81        21.00 o                         
  -3  14   3        607.83        546.77        15.54 o                         
  -2  14   3       2442.83       2332.49        58.15 o                         
  -1  14   3       2473.32       2485.66        24.81 o                         
   0  14   3       5489.98       5564.83       110.55 o                         
   1  14   3       2476.77       2490.83        16.88 o                         
   2  14   3       2440.56       2462.08        24.55 o                         
   3  14   3        604.94        591.34        14.20 o                         
   4  14   3        175.03        171.09        28.48 o                         
   5  14   3         72.22         44.78        20.96 o                         
  -2  15   3        353.92        335.45        16.61 o                         
  -1  15   3        135.58        114.31        15.13 o                         
   0  15   3          0.01         20.93        12.80 o                         
   1  15   3        132.55        119.17        15.15 o                         
   2  15   3        351.44        316.37        15.14 o                         
   0   1   4          0.67         12.94         2.28 o                         
   1   1   4      21747.03      22187.29       496.76 o                         
  -1   2   4        152.94        145.39         4.00 o                         
   0   2   4       1093.76       1345.93        10.82 o                         
   1   2   4        152.21        153.89         4.79 o                         
   2   2   4      47594.80      46530.86      2464.50 o                         
  -2   3   4      18714.61      18705.51       155.64 o                         
  -1   3   4      40552.89      39133.31      3580.95 o                         
   0   3   4         21.98         34.19         3.71 o                         
   1   3   4      40480.78      42463.62       563.09 o                         
   2   3   4      18736.61      18048.60       268.73 o                         
   3   3   4         97.37         35.81         3.35 o                         
  -3   4   4        264.92        222.96         4.67 o                         
  -2   4   4       3665.81       3949.34        82.18 o                         
  -1   4   4       4161.69       4023.92       148.97 o                         
   0   4   4      10958.08      10872.77       269.24 o                         
   1   4   4       4168.89       4455.49        78.62 o                         
   2   4   4       3663.96       3951.64        25.26 o                         
   3   4   4        264.63        215.66         4.34 o                         
   4   4   4          3.58          5.59         2.52 o                         
  -4   5   4      25396.83      25405.09       717.25 o                         
  -3   5   4       4201.54       4525.34        34.49 o                         
  -2   5   4        795.07        733.66         5.59 o                         
  -1   5   4        103.65        102.62         4.29 o                         
   0   5   4          1.58         18.25         5.01 o                         
   1   5   4         94.33        106.82         4.45 o                         
   2   5   4        786.55        700.68         6.84 o                         
   3   5   4       4152.76       4300.68        93.39 o                         
   4   5   4      25366.26      25257.47       261.28 o                         
   5   5   4          0.48         23.37         3.91 o                         
  -5   6   4      12184.80      11700.08       211.60 o                         
  -4   6   4        162.46        195.79         4.33 o                         
  -3   6   4       6367.37       6353.57        21.92 o                         
  -2   6   4       9855.33       9600.05       183.37 o                         
  -1   6   4       1739.60       1956.00        49.09 o                         
   0   6   4       5612.80       5538.50        52.24 o                         
   1   6   4       1743.80       1871.82        20.29 o                         
   2   6   4       9825.59       9683.81       254.12 o                         
   3   6   4       6355.50       6458.83        53.82 o                         
   4   6   4        209.57        177.46         5.14 o                         
   5   6   4      12162.36      12279.07       170.32 o                         
   6   6   4        121.18        165.18        20.35 o                         
  -6   7   4       5311.84       4853.11       166.87 o                         
  -5   7   4       9655.78       9730.09        35.73 o                         
  -4   7   4       6517.33       6750.41        47.08 o                         
  -3   7   4      23565.15      23291.39       172.29 o                         
  -2   7   4       3505.92       3291.31        31.16 o                         
  -1   7   4      16611.29      17227.76       176.41 o                         
   0   7   4         21.97         35.39         9.33 o                         
   1   7   4      16627.86      16055.02       567.00 o                         
   2   7   4       3509.21       3414.55        36.60 o                         
   3   7   4      23600.62      22674.11       392.94 o                         
   4   7   4       6503.58       6758.44       107.34 o                         
   5   7   4       9662.76       9892.13        86.50 o                         
   6   7   4       5315.01       5083.11        94.59 o                         
   7   7   4         47.31         53.42        16.90 o                         
  -7   8   4       1795.90       1804.04        83.38 o                         
  -6   8   4      14070.10      13204.75       191.71 o                         
  -5   8   4       1516.54       1573.34         9.66 o                         
  -4   8   4       2148.04       2032.88        47.68 o                         
  -3   8   4        677.44        680.19         6.91 o                         
  -2   8   4       1010.36        985.39         8.42 o                         
  -1   8   4      19904.06      19241.77       343.93 o                         
   0   8   4       6915.76       7528.62       109.91 o                         
   1   8   4      19889.23      20558.90       153.82 o                         
   2   8   4        997.83       1036.66        11.36 o                         
   3   8   4        674.39        706.09         6.77 o                         
   4   8   4       2131.61       2165.00        32.22 o                         
   5   8   4       1522.20       1546.77        10.29 o                         
   6   8   4      14118.27      13435.73       115.65 o                         
   7   8   4       1803.14       1684.75        38.61 o                         
   8   8   4       1348.75       1348.10        40.37 o                         
  -8   9   4        294.79        271.25        27.44 o                         
  -7   9   4       1968.79       1941.09        50.13 o                         
  -6   9   4        357.76        359.40        17.09 o                         
  -5   9   4        652.34        720.27        24.07 o                         
  -4   9   4       1169.21       1149.17        14.41 o                         
  -3   9   4       1023.74        971.54        14.09 o                         
  -2   9   4      15695.84      16671.12       153.81 o                         
  -1   9   4       1008.60        936.12        15.53 o                         
   0   9   4          1.33          4.79         8.15 o                         
   1   9   4        971.95        888.41        13.89 o                         
   2   9   4      15716.28      16746.77       119.81 o                         
   3   9   4       1009.77        943.55         8.63 o                         
   4   9   4       1172.27       1171.44        19.42 o                         
   5   9   4        649.83        732.84        16.80 o                         
   6   9   4        357.12        370.96         8.09 o                         
   7   9   4       1977.76       2069.90        58.47 o                         
   8   9   4        294.96        341.59        30.83 o                         
   9   9   4        918.87        995.31        41.94 o                         
  -9  10   4        147.40        142.41        39.87 o                         
  -8  10   4         62.53        124.01        33.01 o                         
  -7  10   4         29.91         28.88        31.36 o                         
  -6  10   4         91.72        100.66        17.01 o                         
  -5  10   4        329.84        325.29         8.89 o                         
  -4  10   4        234.25        264.37        10.28 o                         
  -3  10   4        455.98        432.10         7.25 o                         
  -2  10   4       7722.23       7528.79        66.86 o                         
  -1  10   4         45.14         22.77         9.07 o                         
   0  10   4       1412.51       1423.38        17.43 o                         
   1  10   4         44.14         30.19         9.64 o                         
   2  10   4       7751.49       7345.47       214.65 o                         
   3  10   4        454.74        444.37         7.54 o                         
   4  10   4        243.78        248.81         7.10 o                         
   5  10   4        328.15        342.66        11.60 o                         
   6  10   4         85.48        103.44         9.80 o                         
   7  10   4         30.10         20.95        30.87 o                         
   9  10   4        146.95         68.89        54.18 o                         
  10  10   4       3881.84       4557.97        61.06 o                         
 -10  11   4         54.40         74.44        49.87 o                         
  -9  11   4        670.43        753.83        59.57 o                         
  -8  11   4         56.83         67.73        38.99 o                         
  -7  11   4        821.72        728.55        40.61 o                         
  -6  11   4       1204.20       1176.55        23.42 o                         
  -5  11   4        156.14        197.65        11.07 o                         
  -4  11   4       1937.00       1979.50        67.30 o                         
  -3  11   4        495.88        458.17        10.30 o                         
  -2  11   4       8100.58       8532.80        61.20 o                         
  -1  11   4       9179.14       9850.02       134.15 o                         
   0  11   4          8.07          8.58         9.15 o                         
   1  11   4       9146.02       9844.39        74.85 o                         
   2  11   4       8086.49       8095.40       201.20 o                         
   3  11   4        487.18        447.11         7.55 o                         
   4  11   4       1947.07       2018.70        39.47 o                         
   5  11   4        153.63        193.72        11.73 o                         
   6  11   4       1198.43       1237.18        11.05 o                         
   9  11   4        663.28        693.52        61.29 o                         
  10  11   4         54.14         48.78        70.23 o                         
  -9  12   4        189.94        290.25        67.54 o                         
  -7  12   4         23.08         -1.03        35.00 o                         
  -6  12   4       1161.06       1227.99        23.75 o                         
  -5  12   4        148.35        158.03        13.40 o                         
  -4  12   4       1128.34       1053.13        18.00 o                         
  -3  12   4        609.51        605.51         7.99 o                         
  -2  12   4       1077.93       1023.75        12.69 o                         
  -1  12   4      10770.68      10470.07       103.33 o                         
   0  12   4         59.83         76.90        11.49 o                         
   1  12   4      10776.91      10402.02       107.38 o                         
   2  12   4       1050.49       1065.93        20.42 o                         
   3  12   4        614.74        619.15         7.43 o                         
   4  12   4       1107.15       1176.02        17.37 o                         
   5  12   4        147.69        171.55        13.70 o                         
   6  12   4       1145.67       1115.09       142.99 o                         
   7  12   4         23.18        -36.28        50.13 o                         
  -7  13   4        354.21        452.42        65.94 o                         
  -6  13   4         40.20         31.58        10.30 o                         
  -5  13   4       1613.59       1591.50        54.08 o                         
  -4  13   4       2239.36       2189.65        64.03 o                         
  -3  13   4       5813.68       5966.64        64.71 o                         
  -2  13   4       1664.67       1678.61        30.87 o                         
  -1  13   4       2786.24       2796.52        39.42 o                         
   0  13   4         21.35         33.94        11.62 o                         
   1  13   4       2788.09       2837.56        18.91 o                         
   2  13   4       1663.31       1604.31        17.26 o                         
   3  13   4       5791.92       5979.85       105.04 o                         
   4  13   4       2239.87       2314.60        35.59 o                         
   5  13   4       1605.30       1684.08        34.01 o                         
   6  13   4         40.28         45.46        11.95 o                         
  -5  14   4        220.60        183.90        16.30 o                         
  -4  14   4         10.38         21.42        17.69 o                         
  -3  14   4       1373.72       1290.29        34.31 o                         
  -2  14   4        840.41        879.13        16.67 o                         
  -1  14   4        514.32        512.19        16.31 o                         
   0  14   4        380.94        431.60        19.95 o                         
   1  14   4        514.99        500.65        13.87 o                         
   2  14   4        844.84        803.03        13.06 o                         
   3  14   4       1374.35       1384.50        27.91 o                         
   4  14   4         13.49         26.39        16.95 o                         
   5  14   4        220.70        228.52        21.02 o                         
  -1  15   4        238.66        217.70        24.70 o                         
   0  15   4         96.72         75.68        16.15 o                         
   1  15   4        244.29        250.94        13.94 o                         
   2  15   4        509.41         71.62       162.59 o                         
   0   1   5          0.05          9.92         2.51 o                         
   1   1   5        270.38        248.84         8.13 o                         
  -1   2   5        228.91        204.87         3.57 o                         
   0   2   5      33459.83      35156.05       682.82 o                         
   1   2   5        232.90        186.26         3.55 o                         
   2   2   5      29147.79      29204.32       275.96 o                         
  -2   3   5      44087.76      44976.27       573.22 o                         
   0   3   5          8.87          0.72         3.93 o                         
   2   3   5      44058.52      41652.18       484.00 o                         
   3   3   5        153.15         90.26         4.05 o                         
  -3   4   5        719.52        653.70         9.73 o                         
  -2   4   5       6466.57       6739.51       117.88 o                         
  -1   4   5       1329.93       1233.02        30.73 o                         
   1   4   5       1330.37       1231.89        13.58 o                         
   2   4   5       6488.15       6911.41       158.89 o                         
   3   4   5        722.19        676.60         4.77 o                         
   4   4   5       1051.28        962.60         8.58 o                         
  -4   5   5       5798.82       6074.06        74.65 o                         
  -3   5   5       7329.57       7242.26       115.82 o                         
  -2   5   5        726.55        699.53        10.46 o                         
  -1   5   5       1337.45       1192.22        12.23 o                         
   0   5   5         22.01         24.25         4.45 o                         
   1   5   5       1342.17       1204.92        12.72 o                         
   2   5   5        727.31        714.14        15.66 o                         
   3   5   5       7306.28       7210.80       215.35 o                         
   4   5   5       5792.54       5687.18        63.28 o                         
   5   5   5        223.95        305.14         6.20 o                         
  -5   6   5       1201.05       1166.55         8.68 o                         
  -4   6   5        263.52        237.18         4.86 o                         
  -3   6   5       1448.89       1455.10        17.18 o                         
  -2   6   5       3374.47       3201.31        47.22 o                         
  -1   6   5        801.28        730.77         7.64 o                         
   0   6   5        234.50        178.72         8.87 o                         
   1   6   5        801.76        747.93        27.27 o                         
   2   6   5       3391.46       3331.58        40.45 o                         
   3   6   5       1450.98       1504.40        15.28 o                         
   4   6   5        254.54        246.05         5.74 o                         
   5   6   5       1204.78       1151.23        23.20 o                         
   6   6   5          2.02         20.89         9.60 o                         
  -6   7   5       2514.76       2571.84        31.32 o                         
  -5   7   5        469.84        517.52        14.78 o                         
  -4   7   5        781.72        676.28         7.33 o                         
  -3   7   5      20630.10      20823.57       483.56 o                         
  -2   7   5       4912.52       4746.69        66.46 o                         
  -1   7   5       6567.30       6328.29        98.10 o                         
   0   7   5        231.69        315.23         9.29 o                         
   1   7   5       6572.46       6191.08       149.24 o                         
   2   7   5       4910.18       4863.91        35.65 o                         
   3   7   5      20633.16      20748.74       260.33 o                         
   4   7   5        781.98        708.16        14.11 o                         
   5   7   5        479.27        510.21        15.81 o                         
   6   7   5       2519.38       2778.80        58.77 o                         
   7   7   5          1.40         -4.38        18.42 o                         
  -7   8   5       1463.67       1425.04        93.03 o                         
  -6   8   5       3726.99       3677.90        69.50 o                         
  -5   8   5        514.47        573.03         7.25 o                         
  -4   8   5       3698.82       3685.53        30.08 o                         
  -3   8   5        174.14        185.51         9.60 o                         
  -2   8   5        143.60        130.86         7.16 o                         
  -1   8   5       9221.73       9740.27        77.73 o                         
   0   8   5         58.83        142.70         9.27 o                         
   1   8   5       9232.60       9660.67       105.34 o                         
   2   8   5        145.88        134.79         7.67 o                         
   3   8   5        174.72        181.24         7.07 o                         
   4   8   5       3712.14       3699.11        20.29 o                         
   5   8   5        514.08        580.42        10.18 o                         
   6   8   5       3725.98       3938.44       133.31 o                         
   7   8   5       1456.12       1459.93        26.74 o                         
   8   8   5        416.30        379.44        25.79 o                         
  -8   9   5        282.60        246.62        34.34 o                         
  -7   9   5      11174.76      10438.52       763.82 o                         
  -6   9   5        174.05        189.13        31.63 o                         
  -5   9   5       4655.75       4605.51       143.36 o                         
  -4   9   5        279.91        292.83         9.63 o                         
  -3   9   5       1225.41       1295.01        21.86 o                         
  -2   9   5       5326.45       5670.20        42.58 o                         
  -1   9   5       2441.96       2485.20        41.91 o                         
   0   9   5          0.32         -2.45         7.97 o                         
   1   9   5       2486.80       2497.76        36.14 o                         
   2   9   5       5330.50       5539.71       113.90 o                         
   3   9   5       1233.11       1300.81        17.12 o                         
   4   9   5        282.18        262.88         7.53 o                         
   5   9   5       4652.09       4947.32        19.15 o                         
   6   9   5        171.70        196.74         6.73 o                         
   7   9   5      11153.99      11904.61        86.78 o                         
   8   9   5        283.48        272.73        27.01 o                         
   9   9   5        234.37        262.11        29.37 o                         
  -9  10   5        257.56        285.56        33.98 o                         
  -8  10   5       6031.06       6297.97       200.59 o                         
  -7  10   5        130.13        162.53        47.80 o                         
  -6  10   5       1853.12       1934.39        44.01 o                         
  -5  10   5         80.48         97.86         8.65 o                         
  -4  10   5        228.83        209.56        11.40 o                         
  -3  10   5       1957.71       2043.13        10.39 o                         
  -2  10   5        428.55        401.64        10.90 o                         
  -1  10   5        400.80        397.18         9.80 o                         
   0  10   5        110.86        129.92         8.61 o                         
   1  10   5        403.07        387.77        10.17 o                         
   2  10   5        416.95        395.96        10.57 o                         
   3  10   5       1956.71       1961.47        26.72 o                         
   4  10   5        227.70        202.80         7.27 o                         
   5  10   5         81.80         82.06         9.82 o                         
   6  10   5       1835.84       1986.30        70.26 o                         
   7  10   5        130.13        138.94        35.39 o                         
   8  10   5       6023.60       5939.75       914.58 o                         
   9  10   5        256.18        288.54        61.41 o                         
  10  10   5        897.13        691.22       255.01 o                         
  -8  11   5         27.25        -23.01        38.04 o                         
  -7  11   5       1842.56       1730.41        43.96 o                         
  -6  11   5       3506.68       3708.19       126.79 o                         
  -5  11   5       1793.92       1808.18        18.88 o                         
  -4  11   5        541.50        576.89        14.02 o                         
  -3  11   5        398.03        388.91        12.29 o                         
  -2  11   5       2242.88       2181.83        17.67 o                         
  -1  11   5       1023.00       1008.95        21.21 o                         
   0  11   5         32.66         63.57        10.13 o                         
   1  11   5       1053.14       1039.09        13.13 o                         
   2  11   5       2240.05       2270.27        33.26 o                         
   3  11   5        401.81        391.11         7.96 o                         
   4  11   5        544.25        542.87        10.85 o                         
   5  11   5       1797.24       1840.30        29.89 o                         
   6  11   5       3501.20       3757.87        58.22 o                         
   7  11   5       1860.02       1384.21        41.08 o                         
   8  11   5         27.41         -8.95        59.69 o                         
   9  11   5        440.13        546.46        43.23 o                         
  10  11   5        214.43        235.34        75.51 o                         
  -9  12   5         35.90         57.36        71.46 o                         
  -8  12   5       4145.76       4264.31        93.28 o                         
  -7  12   5         84.65        111.92        37.35 o                         
  -6  12   5        608.69        570.64        11.92 o                         
  -5  12   5       1108.22       1129.43        24.71 o                         
  -4  12   5       1954.18       1957.74        50.58 o                         
  -3  12   5       1511.04       1475.60        15.22 o                         
  -2  12   5       2150.16       2165.96        24.22 o                         
  -1  12   5       4335.88       4266.97       104.23 o                         
   0  12   5        302.70        353.62        13.39 o                         
   1  12   5       4342.04       4229.06        54.20 o                         
   2  12   5       2164.02       2231.87        72.44 o                         
   3  12   5       1512.70       1481.96        11.26 o                         
   4  12   5       1972.48       1894.54        15.82 o                         
   5  12   5       1103.46       1179.18        31.40 o                         
   6  12   5        612.82        571.50        14.80 o                         
   7  12   5         85.31        110.85        40.39 o                         
   8  12   5       4153.34       4390.61        84.82 o                         
   9  12   5         36.52         60.71        52.04 o                         
  -7  13   5        524.96        566.36        45.63 o                         
  -6  13   5        302.86        307.49         9.85 o                         
  -5  13   5        464.88        452.13        18.03 o                         
  -4  13   5        672.42        691.33        28.97 o                         
  -3  13   5       6982.13       7186.31        54.75 o                         
  -2  13   5        961.74        959.32        13.16 o                         
  -1  13   5       2746.37       2718.11        25.27 o                         
   0  13   5         21.14         28.17        11.80 o                         
   1  13   5       2736.95       2794.09        38.15 o                         
   2  13   5        965.20        955.81        16.62 o                         
   3  13   5       7018.47       7042.30        36.49 o                         
   4  13   5        673.38        669.97        17.66 o                         
   5  13   5        458.22        452.13        17.19 o                         
   6  13   5        301.67        307.32        21.37 o                         
   7  13   5        521.82        536.51        58.84 o                         
  -5  14   5        228.55        191.14        17.25 o                         
  -4  14   5        383.79        387.95        21.14 o                         
  -3  14   5        156.15        144.14         7.80 o                         
  -2  14   5        222.07        242.21        14.66 o                         
  -1  14   5        901.01        993.90        16.31 o                         
   0  14   5       7564.99       7917.40        57.64 o                         
   1  14   5        902.77        948.79        16.66 o                         
   2  14   5        220.64        212.56        11.19 o                         
   3  14   5        156.66        156.86        16.48 o                         
   4  14   5        383.46        410.31        18.39 o                         
   5  14   5        229.86        236.32        17.37 o                         
  -1  15   5        243.40        176.04        21.76 o                         
   0  15   5          7.50         32.30        14.44 o                         
   1  15   5        237.75        194.51        13.41 o                         
   0   1   6         40.11         24.37         2.86 o                         
   1   1   6        456.46        498.79         4.58 o                         
  -1   2   6        215.97        230.89         3.98 o                         
   1   2   6        217.13        224.68         6.98 o                         
   2   2   6      13252.96      13137.61       100.47 o                         
  -2   3   6      50897.97      45470.20      1449.05 o                         
  -1   3   6      22037.99      22662.08       331.33 o                         
   0   3   6         57.02         30.01         5.91 o                         
   1   3   6      21994.96      21840.62       454.06 o                         
   2   3   6      50874.59      49345.48      3385.33 o                         
   3   3   6       2810.81       2643.59        43.07 o                         
  -3   4   6       8237.03       8786.60        61.13 o                         
  -2   4   6       1655.16       1724.47        33.62 o                         
  -1   4   6        417.09        349.54         7.75 o                         
   0   4   6      12208.74      12046.25       462.76 o                         
   1   4   6        413.94        306.64         6.32 o                         
   2   4   6       1635.05       1655.77        17.80 o                         
   3   4   6       8227.79       8515.85       183.85 o                         
   4   4   6      14818.10      15849.68        94.75 o                         
  -4   5   6       2943.39       2962.33        39.62 o                         
  -3   5   6       1466.97       1534.43        23.84 o                         
  -2   5   6        780.98        877.31        11.70 o                         
  -1   5   6        559.40        534.04        12.10 o                         
   0   5   6        427.40        471.33        23.92 o                         
   1   5   6        550.52        520.95         6.90 o                         
   2   5   6        787.33        865.38        22.11 o                         
   3   5   6       1493.68       1437.24        12.06 o                         
   4   5   6       2949.45       2979.38        32.34 o                         
   5   5   6        312.21        261.80         3.93 o                         
  -5   6   6       1269.19       1288.77        18.88 o                         
  -4   6   6       4470.03       4216.08        27.27 o                         
  -3   6   6        369.91        319.39         4.96 o                         
  -2   6   6       6224.71       5326.29       181.69 o                         
  -1   6   6       2317.23       2422.90        32.74 o                         
   0   6   6       2590.04       2784.40        21.87 o                         
   1   6   6       2315.99       2395.07        34.30 o                         
   2   6   6       6200.69       5556.43       208.75 o                         
   3   6   6        367.56        339.94         7.24 o                         
   4   6   6       4486.69       4007.42        34.34 o                         
   5   6   6       1263.27       1340.61        10.74 o                         
   6   6   6       4740.27       4466.30       136.05 o                         
  -6   7   6       4332.35       4177.46       136.61 o                         
  -5   7   6      15639.67      15728.42       129.01 o                         
  -4   7   6        216.40        210.14         6.20 o                         
  -3   7   6      19834.68      19812.22       301.74 o                         
  -2   7   6       9650.59       9893.29       210.69 o                         
  -1   7   6        547.70        547.68        17.46 o                         
   0   7   6        459.07        461.54         7.90 o                         
   1   7   6        538.17        562.24        10.15 o                         
   2   7   6       9639.21       9667.14       186.35 o                         
   3   7   6      19772.62      19444.67       189.22 o                         
   4   7   6        220.02        212.59        11.71 o                         
   5   7   6      15633.04      16198.79       192.92 o                         
   6   7   6       4337.96       4535.44       100.22 o                         
   7   7   6          1.60         -3.52        15.63 o                         
  -7   8   6       4016.94       3814.94       223.31 o                         
  -6   8   6       9230.34       9117.98       100.25 o                         
  -5   8   6        241.36        255.85         7.55 o                         
  -4   8   6       1751.69       1764.59        17.79 o                         
  -3   8   6        179.68        169.51         6.44 o                         
  -2   8   6        465.73        473.54         9.36 o                         
  -1   8   6      20261.89      20404.70       454.26 o                         
   0   8   6      15959.84      17518.88       205.02 o                         
   1   8   6      20237.12      21125.94       154.58 o                         
   2   8   6        478.19        439.71         8.64 o                         
   3   8   6        182.89        167.00         5.86 o                         
   4   8   6       1748.38       1748.22        17.32 o                         
   5   8   6        241.25        267.97         8.42 o                         
   6   8   6       9215.49       8776.48       303.56 o                         
   7   8   6       4018.73       4248.78       103.92 o                         
   8   8   6        153.45        107.04        19.69 o                         
  -8   9   6        126.09         86.75        25.83 o                         
  -7   9   6       2739.51       2858.97       115.67 o                         
  -6   9   6        170.10        171.55         8.66 o                         
  -5   9   6       2362.98       2405.40        48.05 o                         
  -4   9   6       2083.50       2059.01        17.25 o                         
  -3   9   6        918.93       1020.50        20.08 o                         
  -2   9   6       3558.80       3599.17        66.50 o                         
  -1   9   6      14107.73      14938.39       146.89 o                         
   0   9   6         20.32         15.65         8.28 o                         
   1   9   6      14066.53      14435.27       306.90 o                         
   2   9   6       3544.42       3542.72        30.98 o                         
   3   9   6        922.88        991.14        18.32 o                         
   4   9   6       2073.60       2048.31        15.98 o                         
   5   9   6       2379.68       2483.24        25.35 o                         
   6   9   6        167.72        174.95         7.48 o                         
   7   9   6       2765.81       2369.18        40.34 o                         
   8   9   6        126.43        138.11        31.71 o                         
   9   9   6        107.65         73.69        38.07 o                         
  -9  10   6         34.31         14.96        34.09 o                         
  -8  10   6       3277.50       3186.68        52.65 o                         
  -7  10   6        116.40        117.17        23.09 o                         
  -6  10   6       1037.89       1046.63        57.61 o                         
  -5  10   6        314.97        305.64         9.22 o                         
  -4  10   6        255.62        253.80         5.89 o                         
  -3  10   6       1600.88       1667.67        31.52 o                         
  -2  10   6       4769.70       4604.30        85.81 o                         
  -1  10   6       8593.87       8891.25        63.38 o                         
   0  10   6         21.64         39.37         8.58 o                         
   1  10   6       8615.45       8556.43       188.61 o                         
   2  10   6       4773.10       4645.81        59.73 o                         
   3  10   6       1599.98       1671.97        39.15 o                         
   4  10   6        257.55        246.27         7.76 o                         
   5  10   6        317.07        327.28        10.81 o                         
   6  10   6       1062.90       1071.30        15.07 o                         
   7  10   6        115.89         99.05        26.07 o                         
   8  10   6       3266.38       3121.19       123.86 o                         
   9  10   6         35.00         34.32        63.25 o                         
  10  10   6         16.37         51.97        58.35 o                         
 -10  11   6         69.18         58.22        67.91 o                         
  -8  11   6          2.02         11.17        41.94 o                         
  -7  11   6        136.78        122.76        36.78 o                         
  -6  11   6        143.27        175.85         9.53 o                         
  -5  11   6       1878.85       2007.33        15.34 o                         
  -4  11   6       2302.47       2445.82        59.82 o                         
  -3  11   6        754.72        735.24         8.77 o                         
  -2  11   6         77.74        100.58         9.27 o                         
  -1  11   6        116.67        169.92         9.48 o                         
   0  11   6          0.26         16.36        10.87 o                         
   1  11   6        114.46        166.58        10.59 o                         
   2  11   6         77.49         91.89         9.33 o                         
   3  11   6        769.47        757.51        10.25 o                         
   4  11   6       2300.61       2407.83        49.52 o                         
   5  11   6       1877.39       1945.23        16.65 o                         
   6  11   6        144.99        149.63        10.70 o                         
   7  11   6        128.90        120.57        31.40 o                         
   8  11   6          2.02        -10.79        54.42 o                         
   9  11   6         68.42        114.92        50.32 o                         
  10  11   6         69.16        127.54        55.40 o                         
  -8  12   6       3030.22       3053.68        82.25 o                         
  -7  12   6        657.76        700.15        40.61 o                         
  -6  12   6        344.17        345.56        25.25 o                         
  -5  12   6        183.74        216.02        13.09 o                         
  -4  12   6        537.20        571.41        14.78 o                         
  -3  12   6        867.48        892.19        11.18 o                         
  -2  12   6       3148.41       3319.93        47.14 o                         
  -1  12   6        902.82        951.25        13.03 o                         
   0  12   6       1516.86       1600.43        16.01 o                         
   1  12   6        906.02        895.22        15.96 o                         
   2  12   6       3157.78       3338.78        51.86 o                         
   3  12   6        863.89        911.90        21.30 o                         
   4  12   6        528.01        591.03        10.53 o                         
   5  12   6        183.75        207.28        13.70 o                         
   6  12   6        344.10        351.42        21.04 o                         
   7  12   6        652.19        680.53        79.06 o                         
   8  12   6       2998.63       2548.80        80.04 o                         
   9  12   6         80.43         72.78        41.61 o                         
  -7  13   6       1732.82       1241.62       723.92 o                         
  -6  13   6        302.73        297.25        14.05 o                         
  -5  13   6        156.30        201.83        18.44 o                         
  -4  13   6        230.47        255.36        16.38 o                         
  -3  13   6       4834.92       5052.33        72.05 o                         
  -2  13   6         33.93         16.29        11.77 o                         
  -1  13   6        344.44        348.47        13.62 o                         
   0  13   6        108.15         50.48        13.45 o                         
   1  13   6        359.16        369.65        12.34 o                         
   2  13   6         34.64         33.75         9.95 o                         
   3  13   6       4809.05       4793.65       106.50 o                         
   4  13   6        231.09        278.47         9.80 o                         
   5  13   6        161.71        196.25        15.84 o                         
   6  13   6        303.60        315.47        21.40 o                         
   7  13   6       1723.19       1924.63        59.20 o                         
  -5  14   6        416.61        437.96        19.43 o                         
  -4  14   6         33.86         29.13        18.49 o                         
  -3  14   6        192.62        179.40         8.27 o                         
  -2  14   6        532.45        506.85        17.62 o                         
  -1  14   6        394.31        439.58        18.15 o                         
   0  14   6        397.84        401.89        15.64 o                         
   1  14   6        395.59        426.46        14.89 o                         
   2  14   6        533.41        513.68        13.00 o                         
   3  14   6        190.63        195.28        13.43 o                         
   4  14   6         30.45         14.35        18.45 o                         
   5  14   6        414.75        422.81        20.57 o                         
  -1  15   6        215.66        122.15        49.27 o                         
   0  15   6          4.79         26.56        31.71 o                         
   1  15   6        221.38        201.26        22.61 o                         
   0   1   7        242.94        271.29         3.58 o                         
   1   1   7       6234.22       6625.08        69.36 o                         
  -1   2   7        802.25        831.06        14.51 o                         
   0   2   7      12838.28      11470.82       303.44 o                         
   1   2   7        799.06        815.53        26.82 o                         
   2   2   7      15597.11      14435.30       298.66 o                         
  -2   3   7      59126.38      63759.96      1374.00 o                         
  -1   3   7      61480.72      58428.99      2154.21 o                         
   0   3   7        110.79        142.97         4.90 o                         
   1   3   7      61540.36      61066.95      1661.84 o                         
   2   3   7      59133.38      54032.02      4044.07 o                         
   3   3   7        967.86        860.59        17.80 o                         
  -3   4   7       4002.62       3859.15        47.86 o                         
  -2   4   7        606.78        683.21         8.01 o                         
  -1   4   7       2682.23       2432.83        52.13 o                         
   0   4   7      38842.30      41725.97       404.71 o                         
   1   4   7       2672.75       2719.70        25.87 o                         
   2   4   7        620.73        706.57        12.57 o                         
   3   4   7       3985.91       4020.37        50.46 o                         
   4   4   7        608.20        701.58         6.72 o                         
  -4   5   7       2795.04       2710.61        19.09 o                         
  -3   5   7       8578.10       8647.09       154.41 o                         
  -2   5   7       4070.47       3993.63        51.96 o                         
  -1   5   7       1324.28       1239.11        12.24 o                         
   0   5   7          0.69          1.73         4.47 o                         
   1   5   7       1367.85       1252.56        20.85 o                         
   2   5   7       4086.71       4234.98        81.72 o                         
   3   5   7       8542.86       9081.61        42.28 o                         
   4   5   7       2792.01       2749.78        38.70 o                         
   5   5   7         45.76         83.04         4.23 o                         
  -5   6   7       1175.65       1339.84        14.98 o                         
  -4   6   7       3044.12       2755.20        17.46 o                         
  -3   6   7        506.54        507.95         8.23 o                         
  -2   6   7      25087.26      23181.03       131.34 o                         
  -1   6   7      39308.46      37819.71       479.16 o                         
   0   6   7      51684.79      53936.70       899.97 o                         
   1   6   7      39328.84      37923.17       305.97 o                         
   2   6   7      25129.56      22696.95       293.65 o                         
   3   6   7        503.56        515.88        12.40 o                         
   4   6   7       3014.64       2762.37        44.89 o                         
   5   6   7       1180.08       1314.00         9.74 o                         
   6   6   7        837.28        879.46        13.76 o                         
  -6   7   7        760.91        798.62        23.62 o                         
  -5   7   7        732.79        693.55        11.35 o                         
  -4   7   7        776.79        692.19         8.28 o                         
  -3   7   7      28421.47      29723.98       259.99 o                         
  -2   7   7      12341.26      12784.38       228.18 o                         
  -1   7   7       1652.89       1863.26        29.80 o                         
   0   7   7        290.93        311.49         7.67 o                         
   1   7   7       1648.87       1786.10        32.03 o                         
   2   7   7      12327.94      13068.19       194.22 o                         
   3   7   7      28516.05      30350.43       446.34 o                         
   4   7   7        778.98        721.99         7.81 o                         
   5   7   7        718.84        662.59        15.72 o                         
   6   7   7        758.26        788.70        13.11 o                         
   7   7   7         44.96         45.25        17.37 o                         
  -7   8   7       8001.32       8024.71       279.50 o                         
  -6   8   7       8468.67       8298.91       122.57 o                         
  -5   8   7        253.34        247.04        10.07 o                         
  -4   8   7        660.25        611.92        10.30 o                         
  -3   8   7        162.51        161.63         7.34 o                         
  -2   8   7        238.36        209.61         8.29 o                         
  -1   8   7       5645.37       5918.30       136.60 o                         
   0   8   7      17011.79      18238.72       292.62 o                         
   1   8   7       5658.87       5884.00       101.52 o                         
   2   8   7        243.72        211.16         7.94 o                         
   3   8   7        163.51        157.66         6.33 o                         
   4   8   7        632.68        625.36         6.18 o                         
   5   8   7        252.74        243.37         7.04 o                         
   6   8   7       8518.61       8427.84       420.12 o                         
   7   8   7       7990.52       6858.80       311.57 o                         
   8   8   7        362.92        301.02        26.13 o                         
  -8   9   7        102.89        177.29        32.55 o                         
  -7   9   7        194.39        166.00        23.00 o                         
  -6   9   7        337.29        320.33         9.87 o                         
  -5   9   7      29626.30      29622.63       709.16 o                         
  -4   9   7       8805.86       8938.67       126.19 o                         
  -3   9   7        137.32        148.97         8.02 o                         
  -2   9   7       2931.31       3073.13        24.88 o                         
  -1   9   7        797.52        784.47        12.19 o                         
   0   9   7          5.64         19.78         8.50 o                         
   1   9   7        816.16        801.77        20.00 o                         
   2   9   7       2933.51       3039.94        24.01 o                         
   3   9   7        147.39        140.94         7.87 o                         
   4   9   7       8793.17       8732.19        67.44 o                         
   5   9   7      29604.40      30302.30       294.81 o                         
   6   9   7        341.03        309.34         7.88 o                         
   7   9   7        162.07        156.38        20.66 o                         
   8   9   7        101.05         30.03        43.15 o                         
   9   9   7        642.47        694.13        39.84 o                         
  -9  10   7         18.96         25.91        31.75 o                         
  -8  10   7          9.89        -23.06        39.29 o                         
  -7  10   7        324.60        319.21        37.53 o                         
  -6  10   7       1447.03       1351.09        56.10 o                         
  -5  10   7         35.53         40.46         8.59 o                         
  -4  10   7      10228.17       9953.96       105.00 o                         
  -3  10   7       1696.45       1699.85        10.81 o                         
  -2  10   7       8031.01       8379.05        87.24 o                         
  -1  10   7        821.77        845.49        12.71 o                         
   0  10   7         47.33         61.46         8.90 o                         
   1  10   7        821.55        826.31        13.80 o                         
   2  10   7       7995.44       8111.72        54.01 o                         
   3  10   7       1702.69       1713.02        40.22 o                         
   4  10   7      10244.95      10023.45       113.14 o                         
   5  10   7         34.85         56.63        10.54 o                         
   6  10   7       1411.80       1329.56        26.02 o                         
   7  10   7        327.09        293.89        27.44 o                         
   8  10   7         13.38          2.09        32.28 o                         
   9  10   7         18.97         10.36        40.85 o                         
  10  10   7          1.93          7.97        46.75 o                         
 -10  11   7         70.62         26.50        39.42 o                         
  -9  11   7        145.01        213.89        56.02 o                         
  -8  11   7         83.96         70.78        32.43 o                         
  -7  11   7       1490.49       1341.12        77.68 o                         
  -6  11   7        361.50        368.91        11.78 o                         
  -5  11   7       3409.19       3650.13        80.57 o                         
  -4  11   7      10058.56      10384.85       114.80 o                         
  -3  11   7        891.45        927.46        13.61 o                         
  -2  11   7        166.85        176.43         9.85 o                         
  -1  11   7        249.04        266.55        10.82 o                         
   0  11   7          7.84         22.77         8.77 o                         
   1  11   7        247.77        261.70        10.35 o                         
   2  11   7        166.01        168.77        10.47 o                         
   3  11   7        865.03        894.53        43.81 o                         
   4  11   7      10058.39       9957.55       143.74 o                         
   5  11   7       3414.95       3798.20        31.26 o                         
   6  11   7        364.23        365.31        19.21 o                         
   7  11   7       1498.72       1425.00        74.10 o                         
   8  11   7         83.37         38.67        42.71 o                         
  10  11   7         71.00         60.88        45.76 o                         
  -8  12   7       2083.96       1561.84        70.36 o                         
  -7  12   7       1367.49       1122.74        50.88 o                         
  -6  12   7         33.33         34.30         9.08 o                         
  -5  12   7         98.65        105.50        12.94 o                         
  -4  12   7       2999.92       3242.77        58.05 o                         
  -3  12   7       1476.98       1445.00        24.00 o                         
  -2  12   7        867.94        864.10        13.18 o                         
  -1  12   7       1658.46       1625.92        29.02 o                         
   0  12   7       5378.84       5952.24        44.45 o                         
   1  12   7       1660.56       1669.78        25.52 o                         
   2  12   7        853.32        807.38        17.11 o                         
   3  12   7       1474.18       1440.17        24.87 o                         
   4  12   7       3011.27       3221.16        39.55 o                         
   5  12   7         98.61        103.99        12.88 o                         
   6  12   7         33.16         28.64        11.43 o                         
   7  12   7       1370.75       1482.65        60.55 o                         
   9  12   7         26.06          2.33        60.06 o                         
  -7  13   7        478.14        473.93        16.06 o                         
  -6  13   7        614.32        591.54        13.63 o                         
  -5  13   7         99.88         65.67        14.41 o                         
  -4  13   7        765.29        725.30        26.35 o                         
  -3  13   7       6796.36       6868.64        63.91 o                         
  -2  13   7        492.58        475.32        16.26 o                         
  -1  13   7        157.35        154.19        11.72 o                         
   0  13   7         25.69         43.20        11.40 o                         
   1  13   7        151.38        172.62        11.64 o                         
   2  13   7        495.06        514.75        13.50 o                         
   3  13   7       6824.88       6722.85        50.59 o                         
   4  13   7        766.43        809.95        16.94 o                         
   5  13   7        103.91         78.55        17.85 o                         
   6  13   7        611.32        591.27        18.05 o                         
   7  13   7        479.97        472.12        50.36 o                         
  -5  14   7         80.31         54.88        15.79 o                         
  -4  14   7         25.09         46.20        19.85 o                         
  -3  14   7         77.37         76.20         9.40 o                         
  -2  14   7       2649.34       2638.78        24.75 o                         
  -1  14   7        869.87        913.18        22.86 o                         
   0  14   7         14.99         47.01        14.44 o                         
   1  14   7        869.60        883.49        19.98 o                         
   2  14   7       2649.12       2698.53        74.40 o                         
   3  14   7         77.12         59.62        12.40 o                         
   4  14   7         26.56         25.53        17.41 o                         
   5  14   7         81.13         52.65        16.69 o                         
   0  15   7          5.75         27.33        60.55 o                         
   0   0   8      36533.69      33969.73      2266.19 o                         
   0   1   8          0.09          2.71         3.00 o                         
   1   1   8      75875.72      60041.71      3087.21 o                         
  -1   2   8       3521.38       3774.59        49.00 o                         
   0   2   8      56652.52      58367.17      1376.15 o                         
   1   2   8       3520.17       3701.88        47.07 o                         
   2   2   8      19350.82      18208.91       259.65 o                         
  -2   3   8      15686.97      16051.69       421.49 o                         
  -1   3   8      60968.19      61918.26       663.30 o                         
   0   3   8         13.40         13.98         3.80 o                         
   1   3   8      60858.06      57761.84      2984.53 o                         
   2   3   8      15674.93      15787.53        96.81 o                         
   3   3   8          0.43         -0.72         4.24 o                         
  -3   4   8       1475.85       1325.98        17.58 o                         
  -2   4   8        430.05        381.85        13.69 o                         
  -1   4   8        846.08        957.80        13.36 o                         
   0   4   8      26846.78      28797.30       244.13 o                         
   1   4   8        850.69        916.30        13.17 o                         
   2   4   8        406.43        409.15         5.59 o                         
   3   4   8       1476.17       1412.02        18.49 o                         
   4   4   8        143.93        159.49         5.49 o                         
  -4   5   8      75894.34      76759.68      3521.26 o                         
  -3   5   8      23483.98      23741.23       425.75 o                         
  -2   5   8       5461.80       5356.81       125.20 o                         
  -1   5   8        935.92        892.74        13.99 o                         
   0   5   8         15.94         25.26         5.16 o                         
   1   5   8        913.08        884.78         7.08 o                         
   2   5   8       5447.06       5340.55        60.26 o                         
   3   5   8      23489.50      22393.81       344.85 o                         
   4   5   8      75920.46      64822.00      3940.56 o                         
   5   5   8         20.07         27.95         5.49 o                         
  -5   6   8      25715.23      25821.25       340.77 o                         
  -4   6   8      49856.57      50076.23      1361.35 o                         
  -3   6   8       3127.67       3122.52        18.02 o                         
  -2   6   8      10281.15       9762.54       125.88 o                         
  -1   6   8       4316.79       4524.09        75.59 o                         
   0   6   8       5721.52       5351.32        68.62 o                         
   1   6   8       4323.76       4257.85        83.31 o                         
   2   6   8      10215.29      10259.46       134.98 o                         
   3   6   8       3141.88       3085.16        79.40 o                         
   4   6   8      49907.97      47364.90       596.91 o                         
   5   6   8      25740.13      25741.37       397.50 o                         
   6   6   8         26.60         20.29         3.66 o                         
  -6   7   8       3274.52       3203.01        31.66 o                         
  -5   7   8       5658.59       5665.33        39.72 o                         
  -4   7   8       1354.69       1340.20        12.00 o                         
  -3   7   8      34121.00      34411.25       534.92 o                         
  -2   7   8       5566.57       5686.19       121.57 o                         
  -1   7   8       2864.52       2550.62        56.29 o                         
   0   7   8        367.48        446.03         7.99 o                         
   1   7   8       2834.47       2790.09        31.20 o                         
   2   7   8       5585.19       5443.89       103.42 o                         
   3   7   8      34030.94      32250.35      1039.07 o                         
   4   7   8       1348.13       1309.53        11.61 o                         
   5   7   8       5659.22       5856.19        63.54 o                         
   6   7   8       3259.67       3236.84        26.99 o                         
   7   7   8        347.03        327.17        12.25 o                         
  -7   8   8       4770.31       4714.02       108.93 o                         
  -6   8   8        383.73        321.74        10.27 o                         
  -5   8   8       1086.54       1142.80        14.85 o                         
  -4   8   8       2301.49       2374.14        35.62 o                         
  -3   8   8        294.83        328.12         8.77 o                         
  -2   8   8       3328.47       3517.71        47.08 o                         
  -1   8   8       2863.05       2899.57        46.81 o                         
   0   8   8       5483.72       5221.86        90.46 o                         
   1   8   8       2856.29       3098.51        33.64 o                         
   2   8   8       3281.99       3301.83        75.08 o                         
   3   8   8        296.81        311.64         6.75 o                         
   4   8   8       2345.35       2393.63        13.96 o                         
   5   8   8       1085.23       1113.15        22.74 o                         
   6   8   8        358.41        349.32        10.83 o                         
   7   8   8       4767.84       4651.94       364.93 o                         
   8   8   8       1238.00       1313.49        30.27 o                         
  -8   9   8        125.54        179.10        28.31 o                         
  -7   9   8        426.34        445.96        16.03 o                         
  -6   9   8        223.53        217.02         7.49 o                         
  -5   9   8       2001.35       1959.86        42.52 o                         
  -4   9   8        372.34        403.27         9.51 o                         
  -3   9   8        706.82        732.33        10.75 o                         
  -2   9   8       4282.27       4159.19        82.19 o                         
  -1   9   8       1143.64       1226.30        29.11 o                         
   0   9   8         21.07         53.66         8.91 o                         
   1   9   8       1134.47       1150.31        18.75 o                         
   2   9   8       4287.42       4412.59        46.29 o                         
   3   9   8        675.41        716.22         9.45 o                         
   4   9   8        374.10        384.62        20.37 o                         
   5   9   8       2018.78       2004.72        36.73 o                         
   6   9   8        224.81        225.82        10.53 o                         
   7   9   8        443.73        269.18        70.24 o                         
   8   9   8        125.30        162.27        27.02 o                         
   9   9   8       8966.51       8998.57       199.92 o                         
  -9  10   8        134.44        144.29        38.57 o                         
  -8  10   8         63.78         59.87        31.80 o                         
  -7  10   8          5.37         15.06        11.18 o                         
  -6  10   8        515.51        543.95        11.44 o                         
  -5  10   8         32.21         39.08         8.41 o                         
  -4  10   8       1742.65       1759.58        15.07 o                         
  -3  10   8        256.93        270.52         8.27 o                         
  -2  10   8      17250.02      18452.98       206.46 o                         
  -1  10   8        141.05        162.52        10.11 o                         
   0  10   8       4240.95       4395.52        58.87 o                         
   1  10   8        140.91        155.85         9.91 o                         
   2  10   8      17291.50      17358.95       225.14 o                         
   3  10   8        257.99        252.02        10.21 o                         
   4  10   8       1731.77       1816.26        46.48 o                         
   5  10   8         31.86         27.88         6.47 o                         
   6  10   8        524.80        575.27        11.44 o                         
   7  10   8          5.38         -6.69        10.37 o                         
   8  10   8         73.86         44.63        30.21 o                         
   9  10   8        134.84        125.15        55.16 o                         
  10  10   8       3296.33       3368.74       138.57 o                         
 -10  11   8         33.82         58.00        39.57 o                         
  -9  11   8       6347.89       5900.46        91.44 o                         
  -8  11   8        133.19        103.54        38.57 o                         
  -7  11   8       1433.97       1257.15        41.10 o                         
  -6  11   8        144.67        151.54         9.29 o                         
  -5  11   8         63.68         56.85        10.37 o                         
  -4  11   8       1459.32       1418.51        21.65 o                         
  -3  11   8       2088.01       2058.57        39.84 o                         
  -2  11   8       1295.82       1291.42        21.89 o                         
  -1  11   8       1082.26       1116.36        15.90 o                         
   0  11   8          8.52          0.74         8.97 o                         
   1  11   8       1082.26       1141.47        12.46 o                         
   2  11   8       1291.85       1336.99        15.11 o                         
   3  11   8       2099.38       2031.64        39.41 o                         
   4  11   8       1463.26       1415.51        26.68 o                         
   5  11   8         64.42         35.51        14.84 o                         
   6  11   8        144.33        134.94        19.35 o                         
   7  11   8       1416.89       1477.31        41.61 o                         
   8  11   8        133.10         -1.84        55.53 o                         
   9  11   8       6340.82       6336.70        96.71 o                         
  10  11   8         34.19          9.44        65.33 o                         
  -8  12   8       3709.07       3815.92        62.46 o                         
  -7  12   8        403.82        421.12        23.15 o                         
  -6  12   8        184.87        177.47        10.53 o                         
  -5  12   8         56.08         57.08        11.78 o                         
  -4  12   8       1250.24       1266.20        25.72 o                         
  -3  12   8        706.86        708.96        11.45 o                         
  -2  12   8        160.23        182.25        11.50 o                         
  -1  12   8       2041.97       2020.98        16.38 o                         
   0  12   8      11790.13      11854.21       132.44 o                         
   1  12   8       2043.48       2043.14        33.25 o                         
   2  12   8        163.48        161.93        10.88 o                         
   3  12   8        710.03        725.68        10.89 o                         
   4  12   8       1241.83       1250.84        18.86 o                         
   5  12   8         55.35         33.24        13.16 o                         
   6  12   8        182.49        180.64        12.57 o                         
   7  12   8        408.38        524.86        61.65 o                         
   8  12   8       3683.12       3991.62        83.84 o                         
  -7  13   8        281.99        255.83        45.49 o                         
  -6  13   8         33.99         30.46        10.20 o                         
  -5  13   8        220.22        188.57        15.51 o                         
  -4  13   8       2606.25       2743.08        24.54 o                         
  -3  13   8       5269.28       5281.72        51.11 o                         
  -2  13   8        680.01        698.10        12.66 o                         
  -1  13   8        181.70        187.35        12.68 o                         
   0  13   8          8.08         32.43        13.13 o                         
   1  13   8        184.72        179.62        13.60 o                         
   2  13   8        679.25        661.09        12.38 o                         
   3  13   8       5246.47       5254.82        35.19 o                         
   4  13   8       2606.55       2670.22        34.08 o                         
   5  13   8        218.15        184.66        17.22 o                         
   6  13   8         33.81         23.11        14.11 o                         
   7  13   8        286.70        285.63        47.24 o                         
  -5  14   8        178.00        138.31        16.63 o                         
  -4  14   8       2601.40       2591.51        32.10 o                         
  -3  14   8        101.97         93.65         9.59 o                         
  -2  14   8        640.06        674.05        14.64 o                         
  -1  14   8        261.88        285.34        16.04 o                         
   0  14   8        346.71        311.32        18.39 o                         
   1  14   8        261.00        253.11        13.71 o                         
   2  14   8        640.27        671.07        25.56 o                         
   3  14   8        102.74        100.84        14.40 o                         
   4  14   8       2596.44       2596.19        52.13 o                         
   5  14   8        177.69        142.38        20.40 o                         
   0   1   9        389.51        334.76         7.18 o                         
   1   1   9       9315.88       9484.76       157.44 o                         
  -1   2   9      26911.83      26698.24       120.36 o                         
   0   2   9      60424.04      61264.68       852.48 o                         
   1   2   9      26939.67      27772.08       180.64 o                         
   2   2   9       5061.36       4749.96        67.84 o                         
  -2   3   9       1326.55       1168.93        26.04 o                         
  -1   3   9      35843.61      37082.07       369.00 o                         
   0   3   9         68.86        138.56         4.93 o                         
   1   3   9      35975.67      34392.58       878.12 o                         
   2   3   9       1333.71       1141.85        35.75 o                         
   3   3   9       1131.67        981.18        22.16 o                         
  -3   4   9       4032.96       4011.41        44.85 o                         
  -2   4   9        343.02        279.08        11.11 o                         
  -1   4   9        164.03        160.32         5.80 o                         
   0   4   9      89193.82      69594.12      3659.82 o                         
   1   4   9        162.00        134.71         5.37 o                         
   2   4   9        378.18        313.00         5.67 o                         
   3   4   9       4040.13       4027.16        41.71 o                         
   4   4   9        443.24        366.27         8.50 o                         
  -4   5   9       4396.81       4571.74        63.42 o                         
  -3   5   9        138.99        137.14         6.27 o                         
  -2   5   9        921.90        985.13        14.40 o                         
  -1   5   9       3258.44       2704.30        18.66 o                         
   0   5   9         36.10         31.27         5.43 o                         
   1   5   9       3244.87       2693.96        33.19 o                         
   2   5   9        924.42        882.35        20.33 o                         
   3   5   9        143.12        146.65         6.25 o                         
   4   5   9       4398.82       4153.93        46.95 o                         
   5   5   9       1038.83        971.68        11.80 o                         
  -5   6   9       1909.35       1968.29        21.25 o                         
  -4   6   9       7794.41       8122.69        57.69 o                         
  -3   6   9       2919.89       2821.93        32.65 o                         
  -2   6   9       4017.71       3402.61        91.07 o                         
  -1   6   9       1250.79       1178.06        21.96 o                         
   0   6   9      12976.51      13537.25       170.86 o                         
   1   6   9       1241.59       1097.12        34.91 o                         
   2   6   9       4078.55       3714.16        29.34 o                         
   3   6   9       2924.08       2777.40        32.49 o                         
   4   6   9       7775.36       7836.05        96.97 o                         
   5   6   9       1904.40       1925.23        22.17 o                         
   6   6   9       1403.10       1411.06        12.70 o                         
  -6   7   9        745.97        676.73         7.71 o                         
  -5   7   9         49.01         45.88         7.72 o                         
  -4   7   9         45.37         30.38         5.83 o                         
  -3   7   9      10365.96      10294.65        44.23 o                         
  -2   7   9       2335.69       2338.46        35.28 o                         
  -1   7   9       2664.75       3001.57        68.38 o                         
   0   7   9         27.41         67.81         6.90 o                         
   1   7   9       2724.15       3097.11        28.49 o                         
   2   7   9       2341.60       2361.35        42.96 o                         
   3   7   9      10420.59       9982.70       201.88 o                         
   4   7   9         44.93         27.92         5.93 o                         
   5   7   9         50.36         66.16         9.64 o                         
   6   7   9        751.36        699.16         7.40 o                         
   7   7   9       1881.83       1938.44        21.35 o                         
  -7   8   9       3423.39       3367.61        95.34 o                         
  -6   8   9        302.52        328.21         7.93 o                         
  -5   8   9        210.87        236.91         8.61 o                         
  -4   8   9        101.14        107.90         6.88 o                         
  -3   8   9        177.05        158.61         6.71 o                         
  -2   8   9       3763.38       3475.15       107.32 o                         
  -1   8   9       2781.20       2560.62        56.04 o                         
   0   8   9       4638.27       4709.70        78.63 o                         
   1   8   9       2773.93       2752.38        22.77 o                         
   2   8   9       3803.42       3684.53        79.30 o                         
   3   8   9        178.18        158.44         6.69 o                         
   4   8   9         79.03        112.55         6.40 o                         
   5   8   9        213.48        235.99         8.76 o                         
   6   8   9        312.11        328.81         7.49 o                         
   7   8   9       3427.73       3412.26       108.07 o                         
   8   8   9       1669.87       1713.67       126.50 o                         
  -8   9   9       1542.60       1427.76        42.47 o                         
  -7   9   9        306.44        280.20         9.73 o                         
  -6   9   9        588.64        614.77        22.61 o                         
  -5   9   9       1349.80       1369.04        21.34 o                         
  -4   9   9        184.10        162.66         7.00 o                         
  -3   9   9       1471.41       1496.97        27.10 o                         
  -2   9   9       4228.07       4199.02       101.54 o                         
  -1   9   9        913.30       1018.14        11.22 o                         
   0   9   9          6.96         33.80         9.25 o                         
   1   9   9        914.17        984.12        24.73 o                         
   2   9   9       4223.66       4318.72        52.78 o                         
   3   9   9       1488.73       1493.16        26.62 o                         
   4   9   9        181.64        155.45         7.12 o                         
   5   9   9       1359.39       1518.05        16.61 o                         
   6   9   9        585.08        588.78        11.93 o                         
   7   9   9        332.38        300.35        12.72 o                         
   8   9   9       1545.95       1409.89        84.92 o                         
   9   9   9       2216.64       1965.79        48.33 o                         
  -9  10   9         17.90          3.03        34.14 o                         
  -8  10   9         39.29         47.63        30.99 o                         
  -7  10   9       1581.91       1489.93       139.18 o                         
  -6  10   9       3055.25       3001.24        49.65 o                         
  -5  10   9        125.41        138.64         9.64 o                         
  -4  10   9       1802.50       1750.17        26.28 o                         
  -3  10   9        271.94        245.03         8.73 o                         
  -2  10   9       2483.02       2504.42        16.74 o                         
  -1  10   9        381.76        375.79        10.06 o                         
   0  10   9        138.06        152.08         9.79 o                         
   1  10   9        386.75        401.97        10.33 o                         
   2  10   9       2476.80       2519.25        56.54 o                         
   3  10   9        270.79        241.44         7.94 o                         
   4  10   9       1798.23       1795.80        28.34 o                         
   5  10   9        123.85        143.90         8.91 o                         
   6  10   9       3057.07       3052.12        23.41 o                         
   7  10   9       1586.79       1602.39       125.12 o                         
   8  10   9         35.66          0.79        39.39 o                         
   9  10   9         17.68          0.10        40.14 o                         
  10  10   9          0.48         26.23        60.43 o                         
 -10  11   9         74.27         90.83        63.74 o                         
  -9  11   9       1429.45       1279.06        68.89 o                         
  -8  11   9         10.47        -23.61        41.47 o                         
  -7  11   9       1757.13       1744.21        19.62 o                         
  -6  11   9        474.65        481.17        17.55 o                         
  -5  11   9        342.15        348.23        10.66 o                         
  -4  11   9       1783.24       1723.74        26.80 o                         
  -3  11   9       3595.79       3728.55        23.42 o                         
  -2  11   9        313.29        328.33        10.72 o                         
  -1  11   9        243.63        257.79        11.98 o                         
   0  11   9         49.25         49.38         8.94 o                         
   1  11   9        246.91        265.79        10.19 o                         
   2  11   9        311.95        331.45         9.22 o                         
   3  11   9       3612.12       3746.61        25.45 o                         
   4  11   9       1788.21       1777.19        19.88 o                         
   5  11   9        343.63        342.73        10.17 o                         
   6  11   9        478.88        509.25        11.50 o                         
   7  11   9       1764.55       1592.63        56.71 o                         
   8  11   9         10.48        -43.76        56.14 o                         
   9  11   9       1436.84       1388.47        54.31 o                         
  10  11   9         74.34         77.47        72.07 o                         
  -8  12   9       1878.89       1944.92        43.21 o                         
  -7  12   9        100.13         85.66        27.04 o                         
  -6  12   9        163.57        155.96        10.84 o                         
  -5  12   9         83.47        109.03        12.58 o                         
  -4  12   9        282.16        260.04        11.31 o                         
  -3  12   9        538.64        535.94        10.31 o                         
  -2  12   9        386.56        357.82        10.81 o                         
  -1  12   9        754.11        776.47        12.06 o                         
   0  12   9       1476.17       1509.59        35.93 o                         
   1  12   9        751.98        760.13        28.64 o                         
   2  12   9        381.76        371.45        11.81 o                         
   3  12   9        535.00        513.41        10.58 o                         
   4  12   9        290.52        256.04        11.14 o                         
   5  12   9         82.75        127.20        15.51 o                         
   6  12   9        163.03        161.68        17.41 o                         
   7  12   9         99.79         62.27        35.13 o                         
   8  12   9       1896.34       1899.28        53.65 o                         
  -7  13   9         15.78         13.58        15.86 o                         
  -6  13   9        504.51        488.73        11.81 o                         
  -5  13   9        303.11        319.34        15.03 o                         
  -4  13   9       1440.33       1516.02        23.06 o                         
  -3  13   9        856.03        908.34        16.04 o                         
  -2  13   9        669.79        630.29        13.35 o                         
  -1  13   9        174.48        178.17        13.02 o                         
   0  13   9          3.69         15.37        10.85 o                         
   1  13   9        168.05        192.31        13.46 o                         
   2  13   9        668.89        669.55        21.01 o                         
   3  13   9        851.30        871.58        18.81 o                         
   4  13   9       1440.07       1444.63        17.64 o                         
   5  13   9        304.80        321.35        52.51 o                         
   6  13   9        508.54        470.21        54.51 o                         
   7  13   9         17.02         46.85        36.77 o                         
  -5  14   9        101.53         89.28        19.59 o                         
  -4  14   9        662.55        671.36        17.45 o                         
  -3  14   9        483.95        453.54        10.76 o                         
  -2  14   9       1204.82       1170.20        15.67 o                         
  -1  14   9        120.19        129.66        14.98 o                         
   0  14   9       2334.10       2255.37        34.73 o                         
   1  14   9        119.88         77.37        15.35 o                         
   2  14   9       1197.94       1071.45        29.81 o                         
   3  14   9        484.21        480.85        10.75 o                         
   4  14   9        670.19        651.30        16.28 o                         
   5  14   9        101.54         81.37        38.80 o                         
   0   1  10         23.69         66.08         4.21 o                         
   1   1  10        687.63        672.54        19.65 o                         
  -1   2  10     120337.70      99154.86       110.68 o                         
   0   2  10       6422.02       7398.28        68.06 o                         
   2   2  10        568.46        523.91        13.35 o                         
  -2   3  10        154.44        134.27         4.50 o                         
  -1   3  10        358.03        318.80         5.61 o                         
   0   3  10       1208.88       1225.58        33.07 o                         
   1   3  10        302.52        313.26         6.45 o                         
   2   3  10        155.34        125.12         5.60 o                         
   3   3  10      17648.27      15908.32       244.12 o                         
  -3   4  10       8166.05       7723.07       176.38 o                         
  -2   4  10       4936.58       4894.88        63.95 o                         
  -1   4  10        499.98        546.44         8.28 o                         
   0   4  10       1647.50       1846.81        51.41 o                         
   1   4  10        497.81        531.01         7.16 o                         
   2   4  10       4885.59       4890.44        30.27 o                         
   3   4  10       8162.19       8168.78       190.79 o                         
   4   4  10      93432.26      97125.58      1239.84 o                         
  -4   5  10       1085.80       1040.55        19.04 o                         
  -3   5  10      34599.38      33517.96       319.96 o                         
  -2   5  10       5383.15       5671.34        35.53 o                         
  -1   5  10      10466.49      10379.39       185.53 o                         
   0   5  10         10.53         31.77         5.94 o                         
   1   5  10      10547.03      10294.68       159.24 o                         
   2   5  10       5394.62       5666.74       102.22 o                         
   3   5  10      34592.69      34413.04       586.01 o                         
   4   5  10       1087.07       1046.85        12.69 o                         
   5   5  10       1360.43       1270.85        29.13 o                         
  -5   6  10       3322.21       3451.50        41.14 o                         
  -4   6  10       2043.14       2105.12        16.76 o                         
  -3   6  10       1560.26       1656.40        20.78 o                         
  -2   6  10       6948.94       6936.22       188.56 o                         
  -1   6  10         66.61         61.59         5.16 o                         
   0   6  10       3346.07       2919.37       115.71 o                         
   1   6  10         67.29         54.02         5.84 o                         
   2   6  10       6905.75       7026.82        72.64 o                         
   3   6  10       1571.02       1684.18         9.47 o                         
   4   6  10       2028.12       2178.23        11.46 o                         
   5   6  10       3317.41       3496.57        26.03 o                         
   6   6  10      41648.21      39744.42       237.32 o                         
  -6   7  10       1336.55       1375.96        12.28 o                         
  -5   7  10       4338.45       4356.56        38.93 o                         
  -4   7  10        102.26        121.67         6.46 o                         
  -3   7  10       3408.68       3225.47        15.61 o                         
  -2   7  10         10.50         24.06         7.04 o                         
  -1   7  10       1714.96       1648.77        13.93 o                         
   0   7  10        114.01        163.78         8.01 o                         
   1   7  10       1681.55       1609.54        15.84 o                         
   2   7  10         10.77         23.39         6.55 o                         
   3   7  10       3406.45       3177.27        46.83 o                         
   4   7  10        102.56        125.09         7.52 o                         
   5   7  10       4343.65       4264.10        48.99 o                         
   6   7  10       1331.25       1367.16        14.85 o                         
   7   7  10       4016.91       3836.82        22.02 o                         
  -7   8  10        873.56        847.17        20.36 o                         
  -6   8  10        703.92        688.46         8.08 o                         
  -5   8  10       2877.43       2813.81        16.38 o                         
  -4   8  10       1225.36       1328.97         8.84 o                         
  -3   8  10        253.12        261.19         7.02 o                         
  -2   8  10       3438.64       3284.16        67.96 o                         
  -1   8  10       5120.08       5244.51       147.57 o                         
   0   8  10        303.55        388.67         9.19 o                         
   1   8  10       5121.85       5188.37        73.70 o                         
   2   8  10       3396.45       3428.62        35.13 o                         
   3   8  10        249.36        261.59         7.03 o                         
   4   8  10       1229.06       1297.80        33.13 o                         
   5   8  10       2885.96       2791.98        37.30 o                         
   6   8  10        693.93        668.17        10.24 o                         
   7   8  10        871.40        820.95        12.96 o                         
   8   8  10       1242.40       1256.12        35.74 o                         
  -8   9  10       4377.45       4126.40       351.11 o                         
  -7   9  10        481.98        417.12        10.81 o                         
  -6   9  10        169.06        164.54         8.93 o                         
  -5   9  10       5935.97       5676.15        75.03 o                         
  -4   9  10        204.59        229.81         9.08 o                         
  -3   9  10          5.02         12.85         8.52 o                         
  -2   9  10       3953.80       4111.40       129.34 o                         
  -1   9  10       2584.89       2653.11        50.39 o                         
   0   9  10          8.99         21.60         8.00 o                         
   1   9  10       2586.18       2747.52        43.95 o                         
   2   9  10       3961.10       4241.12        31.50 o                         
   3   9  10          8.67         15.14         7.76 o                         
   4   9  10        203.79        221.12         8.91 o                         
   5   9  10       5886.27       6138.74        62.13 o                         
   6   9  10        164.45        173.40         6.74 o                         
   7   9  10        450.70        420.32        37.85 o                         
   8   9  10       4370.39       4708.07        52.85 o                         
   9   9  10        374.04        447.46        40.81 o                         
  -9  10  10         26.28         11.49        38.91 o                         
  -8  10  10          1.05         14.34        32.59 o                         
  -7  10  10       1225.83       1239.93        21.50 o                         
  -6  10  10       1197.09       1196.93        11.01 o                         
  -5  10  10        297.96        307.13         8.59 o                         
  -4  10  10       1350.25       1370.58        22.43 o                         
  -3  10  10         85.75         78.28         9.73 o                         
  -2  10  10        360.35        355.35        10.92 o                         
  -1  10  10       1933.11       1859.75        39.32 o                         
   0  10  10        241.25        253.04        11.20 o                         
   1  10  10       1926.85       1942.95        41.13 o                         
   2  10  10        368.66        378.05        11.63 o                         
   3  10  10         84.43         76.37         9.07 o                         
   4  10  10       1353.64       1406.68        19.19 o                         
   5  10  10        298.89        288.66         8.72 o                         
   6  10  10       1198.45       1228.12        13.08 o                         
   7  10  10       1225.83       1219.36        35.74 o                         
   8  10  10          0.54          0.33        31.32 o                         
   9  10  10         25.81         23.75        38.29 o                         
  -9  11  10       2132.53       2220.92        80.04 o                         
  -8  11  10        823.36        705.03       333.16 o                         
  -7  11  10         51.22         19.91        21.62 o                         
  -6  11  10         14.11         13.67         9.03 o                         
  -5  11  10         75.39         83.90        10.89 o                         
  -4  11  10        331.04        320.24         8.64 o                         
  -3  11  10       1314.41       1390.07        15.66 o                         
  -2  11  10       1405.78       1453.05        20.34 o                         
  -1  11  10         50.31         55.28         9.89 o                         
   0  11  10         41.34         47.67        10.35 o                         
   1  11  10         48.19         71.06        11.57 o                         
   2  11  10       1400.71       1417.01        20.71 o                         
   3  11  10       1289.45       1363.57        20.56 o                         
   4  11  10        332.58        360.53        12.05 o                         
   5  11  10         76.41         60.80        10.03 o                         
   6  11  10         14.33         16.67        11.36 o                         
   7  11  10         50.84         37.61        10.08 o                         
   8  11  10        825.10        786.24        45.28 o                         
   9  11  10       2131.78       2081.48       144.64 o                         
  -7  12  10        137.73        152.61        20.08 o                         
  -6  12  10        305.96        325.67        10.94 o                         
  -5  12  10        473.66        492.86        19.35 o                         
  -4  12  10        297.26        265.95         7.96 o                         
  -3  12  10        432.05        455.39        13.46 o                         
  -2  12  10        114.88        101.25        10.68 o                         
  -1  12  10        384.91        382.93        11.96 o                         
   0  12  10         73.31        105.79        18.22 o                         
   1  12  10        384.04        380.80        12.10 o                         
   2  12  10        124.42        119.91        10.98 o                         
   3  12  10        430.49        452.95        13.05 o                         
   4  12  10        288.66        302.57        10.97 o                         
   5  12  10        477.29        485.88        16.76 o                         
   6  12  10        306.91        326.86        43.44 o                         
   7  12  10        137.41        151.37        19.96 o                         
   8  12  10       1500.55        446.79       189.74 o                         
  -7  13  10        441.08        481.95        19.84 o                         
  -6  13  10       1606.41       1562.72        17.91 o                         
  -5  13  10        365.35        399.56        16.16 o                         
  -4  13  10        569.31        567.24         9.47 o                         
  -3  13  10       1319.84       1278.59        15.23 o                         
  -2  13  10        155.52        133.26        12.33 o                         
  -1  13  10        462.51        464.86        12.58 o                         
   0  13  10         26.53         28.71        11.76 o                         
   1  13  10        468.37        472.91        12.95 o                         
   2  13  10        156.19        129.80        11.99 o                         
   3  13  10       1334.89       1320.56        24.45 o                         
   4  13  10        570.69        579.94        14.49 o                         
   5  13  10        367.66        380.88        17.44 o                         
   6  13  10       1604.35       1605.53        81.53 o                         
   7  13  10        440.13        446.91        17.79 o                         
  -4  14  10       1832.63       1878.73        38.32 o                         
  -3  14  10         33.35         21.56        10.38 o                         
  -2  14  10       1004.90       1023.46        16.50 o                         
  -1  14  10        193.33        226.20        15.61 o                         
   0  14  10         39.31         56.94        13.29 o                         
   1  14  10        190.79        229.21        15.82 o                         
   2  14  10       1012.61       1013.57        20.16 o                         
   3  14  10         33.47         16.95        10.41 o                         
   4  14  10       1834.98       1760.09        28.38 o                         
   0   1  11       1225.84       1225.62        11.97 o                         
   1   1  11        342.54        366.48         5.71 o                         
  -1   2  11      39353.14      41119.20       717.46 o                         
   0   2  11          2.27         -2.60         4.03 o                         
   1   2  11      39348.12      39745.66       852.29 o                         
   2   2  11        345.86        342.64         7.70 o                         
  -2   3  11       1854.65       2031.28        25.80 o                         
  -1   3  11       1446.56       1416.04         6.35 o                         
   0   3  11        990.52        958.60        13.01 o                         
   1   3  11       1468.88       1430.60        26.72 o                         
   2   3  11       1856.62       2067.00        18.05 o                         
   3   3  11      20869.97      20097.63       234.68 o                         
  -3   4  11        359.62        438.17         6.87 o                         
  -2   4  11      36455.08      37164.73       665.98 o                         
  -1   4  11       3059.98       2902.72       112.69 o                         
   0   4  11      11586.97      10036.13       307.67 o                         
   1   4  11       3054.14       3000.98        44.38 o                         
   2   4  11      36562.09      37967.07       735.12 o                         
   3   4  11        360.94        430.81         6.00 o                         
   4   4  11      24747.07      25401.67       537.66 o                         
  -4   5  11       4910.07       5061.03        35.85 o                         
  -3   5  11      27418.11      25720.13       438.87 o                         
  -2   5  11      36644.24      36143.63       627.43 o                         
  -1   5  11     107067.22      88584.95       115.22 o                         
   0   5  11         14.16         95.68         6.26 o                         
   2   5  11      36606.60      34575.03      1060.85 o                         
   3   5  11      27402.25      26362.93       448.81 o                         
   4   5  11       4917.92       5042.96        71.40 o                         
   5   5  11         50.87         38.92         6.19 o                         
  -5   6  11        158.85        162.19         6.64 o                         
  -4   6  11       4844.78       5057.05        91.07 o                         
  -3   6  11       7707.90       7873.96       174.16 o                         
  -2   6  11       6526.96       6574.29       101.64 o                         
  -1   6  11       1885.98       1875.77        27.17 o                         
   0   6  11      30682.06      32511.67      1015.28 o                         
   1   6  11       1893.58       1791.20        27.75 o                         
   2   6  11       6580.76       6586.14        64.98 o                         
   3   6  11       7727.63       7634.77       112.35 o                         
   4   6  11       4867.10       5111.29        52.30 o                         
   5   6  11        161.81        172.06         6.13 o                         
   6   6  11       3887.46       4077.30        21.96 o                         
  -6   7  11       1064.98       1063.29        23.16 o                         
  -5   7  11       1838.75       1721.57        35.80 o                         
  -4   7  11        543.34        498.10         7.93 o                         
  -3   7  11       1987.18       1874.62        10.39 o                         
  -2   7  11       3244.87       3255.42        40.33 o                         
  -1   7  11       5826.26       5359.02       107.87 o                         
   0   7  11        240.01        257.91         7.91 o                         
   1   7  11       5889.72       5384.44        78.94 o                         
   2   7  11       3234.09       3303.17        49.11 o                         
   3   7  11       2002.45       1901.57        15.86 o                         
   4   7  11        542.92        525.38         8.19 o                         
   5   7  11       1829.50       1754.84        21.89 o                         
   6   7  11       1065.82       1003.36        12.55 o                         
   7   7  11        924.50        893.38         9.14 o                         
  -7   8  11        126.40        121.82         8.13 o                         
  -6   8  11         97.59        132.21         5.57 o                         
  -5   8  11      12716.76      12389.68       210.99 o                         
  -4   8  11        399.25        398.12         7.70 o                         
  -3   8  11        274.42        315.91         7.35 o                         
  -2   8  11       2832.79       2740.57        32.19 o                         
  -1   8  11       7002.06       7302.29       154.82 o                         
   0   8  11       3609.59       3736.03       108.73 o                         
   1   8  11       6998.14       7455.39        48.07 o                         
   2   8  11       2904.46       2883.88        48.25 o                         
   3   8  11        272.46        305.14         7.86 o                         
   4   8  11        425.73        387.28        11.74 o                         
   5   8  11      12711.67      12479.08       214.99 o                         
   6   8  11         98.75        100.24         9.89 o                         
   7   8  11        126.55        130.06         9.73 o                         
   8   8  11       4085.26       4104.48        61.98 o                         
  -8   9  11       1642.02       1600.19        49.95 o                         
  -7   9  11        260.16        257.73        20.15 o                         
  -6   9  11        937.20        952.50        14.95 o                         
  -5   9  11      29183.76      29374.28       214.44 o                         
  -4   9  11        771.78        789.18        13.42 o                         
  -3   9  11        243.92        230.34         8.31 o                         
  -2   9  11       5456.01       5150.39        43.48 o                         
  -1   9  11        733.72        827.27        10.89 o                         
   0   9  11        291.35        372.94        10.21 o                         
   1   9  11        737.38        832.00        12.91 o                         
   2   9  11       5462.79       5367.84        70.24 o                         
   3   9  11        228.15        232.96         8.15 o                         
   4   9  11        770.48        791.92        11.38 o                         
   5   9  11      29224.01      29294.65       425.84 o                         
   6   9  11        934.43        939.05        11.52 o                         
   7   9  11        277.41        247.06         6.21 o                         
   8   9  11       1641.52       1748.91       131.40 o                         
   9   9  11       1175.54       1090.50        48.03 o                         
  -9  10  11         75.78        107.43        40.35 o                         
  -8  10  11        759.37        787.23        43.96 o                         
  -7  10  11       1356.67       1385.97        23.02 o                         
  -6  10  11      10358.73      10732.50        97.74 o                         
  -5  10  11        411.33        431.75         9.79 o                         
  -4  10  11       6174.21       6311.76        60.38 o                         
  -3  10  11         35.98         41.54         8.68 o                         
  -2  10  11       3062.81       3150.46        35.70 o                         
  -1  10  11        226.12        288.64        12.18 o                         
   0  10  11        361.42        429.38        12.38 o                         
   1  10  11        224.62        273.42        12.11 o                         
   2  10  11       3046.44       2960.40        60.45 o                         
   3  10  11         34.57         46.85         8.65 o                         
   4  10  11       6143.76       6419.72        75.02 o                         
   5  10  11        409.73        425.30        10.21 o                         
   6  10  11      10358.58      10311.65       119.44 o                         
   7  10  11       1351.01       1367.33        13.35 o                         
   8  10  11        743.79        820.04        43.99 o                         
   9  10  11         77.27         17.78        40.33 o                         
  10  10  11          2.38         22.23        40.82 o                         
  -9  11  11        413.74        292.39       164.25 o                         
  -8  11  11       1205.50       1097.38       196.12 o                         
  -7  11  11        258.61        246.96        18.84 o                         
  -6  11  11        148.29        142.94        10.31 o                         
  -5  11  11       7951.17       7773.46        68.93 o                         
  -4  11  11        247.23        278.74         9.31 o                         
  -3  11  11        102.54         96.09        10.08 o                         
  -2  11  11       3825.38       4080.15        31.34 o                         
  -1  11  11        509.68        426.02        11.03 o                         
   0  11  11        359.19        347.82        12.14 o                         
   1  11  11        506.68        436.60        14.73 o                         
   2  11  11       3823.83       4070.13        80.90 o                         
   3  11  11        114.65        122.06         9.12 o                         
   4  11  11        246.08        265.29         8.49 o                         
   5  11  11       7947.68       7592.72       104.77 o                         
   6  11  11        147.11        144.33        18.39 o                         
   7  11  11        258.73        318.51        13.72 o                         
   8  11  11       1201.66       1394.96        49.52 o                         
   9  11  11        418.73        388.28        80.10 o                         
  -8  12  11        565.63        533.99        42.57 o                         
  -7  12  11        705.10        710.45        19.65 o                         
  -6  12  11       1265.37       1298.45        14.98 o                         
  -5  12  11       4343.26       4416.28        69.65 o                         
  -4  12  11        278.98        239.20         9.11 o                         
  -3  12  11        224.73        190.83        11.65 o                         
  -2  12  11          6.94         21.38         9.94 o                         
  -1  12  11       1125.91       1155.71        23.96 o                         
   0  12  11       2814.67       2785.11        40.95 o                         
   1  12  11       1129.03       1091.12        37.02 o                         
   2  12  11          7.56         23.18        11.11 o                         
   3  12  11        226.27        208.23        10.55 o                         
   4  12  11        282.99        245.70        11.95 o                         
   5  12  11       4341.82       4403.66       341.96 o                         
   6  12  11       1273.20       1318.88        28.95 o                         
   7  12  11        704.25        684.77        32.09 o                         
   8  12  11        572.89        502.98       141.82 o                         
  -6  13  11        325.28        290.94        13.22 o                         
  -5  13  11       1064.23       1122.31        17.80 o                         
  -4  13  11       3282.80       3134.17        47.07 o                         
  -3  13  11        848.23        818.87        14.08 o                         
  -2  13  11        272.19        325.71        14.57 o                         
  -1  13  11        348.65        379.29        12.37 o                         
   0  13  11         30.60         16.97        12.27 o                         
   1  13  11        343.46        383.87        13.61 o                         
   2  13  11        273.21        292.35        19.17 o                         
   3  13  11        839.91        809.80        16.78 o                         
   4  13  11       3272.51       3235.64        73.98 o                         
   5  13  11       1060.56        893.59        39.90 o                         
   6  13  11        324.17        288.59        15.86 o                         
  -4  14  11        904.87        931.75        47.07 o                         
  -3  14  11        123.90        117.46        10.97 o                         
  -2  14  11       1847.79       1920.80        34.66 o                         
  -1  14  11        172.69        144.52        16.65 o                         
   0  14  11          0.07         -0.02        13.62 o                         
   1  14  11        171.79        143.45        15.39 o                         
   2  14  11       1838.43       1910.90        50.02 o                         
   3  14  11        123.77        112.83        11.31 o                         
   4  14  11        910.92        894.20        40.31 o                         
   0   1  12         67.56         72.08         4.71 o                         
   1   1  12         47.47          4.21         4.51 o                         
  -1   2  12      12167.12      12047.55       225.26 o                         
   0   2  12       2429.68       2610.27        25.77 o                         
   1   2  12      12182.44      12383.02       305.64 o                         
   2   2  12        204.96        289.01         5.31 o                         
  -2   3  12       1303.24       1413.95        28.88 o                         
  -1   3  12        529.61        470.71         6.02 o                         
   0   3  12        204.03        288.90         6.06 o                         
   1   3  12        521.62        515.22         5.37 o                         
   2   3  12       1302.29       1518.08        18.55 o                         
   3   3  12      17876.86      16295.69       227.43 o                         
  -3   4  12         45.91         44.45         5.14 o                         
  -2   4  12      10568.34      10490.55       211.66 o                         
  -1   4  12       2838.96       2844.58        33.07 o                         
   0   4  12        549.35        420.96        10.05 o                         
   1   4  12       2853.30       2774.81        54.32 o                         
   2   4  12      10461.99      10510.04       177.99 o                         
   3   4  12         45.57         40.57         5.77 o                         
   4   4  12       2862.95       2946.01        52.73 o                         
  -4   5  12       5345.39       5314.29        46.57 o                         
  -3   5  12       2513.44       2489.92        43.86 o                         
  -2   5  12      10743.76      10539.76       154.27 o                         
  -1   5  12       1029.97       1183.08        15.97 o                         
   0   5  12          4.65          8.79         5.95 o                         
   1   5  12       1047.04       1102.23        30.87 o                         
   2   5  12      10734.89      11176.98       142.82 o                         
   3   5  12       2531.14       2447.26       123.71 o                         
   4   5  12       5345.11       5460.23        27.48 o                         
   5   5  12         29.23         22.05         7.10 o                         
  -5   6  12        183.04        201.67         7.15 o                         
  -4   6  12       4490.84       4421.84        22.87 o                         
  -3   6  12      34839.70      36589.70       740.72 o                         
  -2   6  12       1637.35       1620.80        23.59 o                         
  -1   6  12        431.49        445.88         7.54 o                         
   0   6  12       1855.09       2171.87        41.87 o                         
   1   6  12        427.19        471.96         8.42 o                         
   2   6  12       1593.30       1685.03        28.04 o                         
   3   6  12      34833.84      35201.10       386.39 o                         
   4   6  12       4480.82       4425.26        60.13 o                         
   5   6  12        182.56        187.93         6.81 o                         
   6   6  12          0.72          2.22         7.18 o                         
  -6   7  12       1368.91       1394.26         9.35 o                         
  -5   7  12        463.34        425.37        11.63 o                         
  -4   7  12       1232.54       1264.92        10.80 o                         
  -3   7  12       1954.10       1969.13        28.52 o                         
  -2   7  12       2693.23       2643.15        53.68 o                         
  -1   7  12       2334.83       2387.22        46.74 o                         
   0   7  12        213.68        270.61         8.69 o                         
   1   7  12       2244.78       2285.02        67.62 o                         
   2   7  12       2695.78       2553.49        34.68 o                         
   3   7  12       1905.39       1936.22        18.82 o                         
   4   7  12       1229.29       1343.40        10.08 o                         
   5   7  12        459.80        408.88         7.00 o                         
   6   7  12       1368.42       1371.44         9.01 o                         
   7   7  12       1026.32       1034.14        10.49 o                         
  -7   8  12        120.52        124.33         7.10 o                         
  -6   8  12       1621.29       1606.53        24.02 o                         
  -5   8  12       3875.95       3740.74        53.83 o                         
  -4   8  12       1164.89       1152.48        21.32 o                         
  -3   8  12       2448.30       2495.92        24.75 o                         
  -2   8  12       4511.53       4499.19        64.74 o                         
  -1   8  12       4773.71       4872.86        45.16 o                         
   0   8  12        197.81        244.45         8.62 o                         
   1   8  12       4769.36       4903.63       110.08 o                         
   2   8  12       4405.88       4312.86        96.75 o                         
   3   8  12       2448.01       2462.17        21.58 o                         
   4   8  12       1138.89       1194.39        10.56 o                         
   5   8  12       3884.48       3755.42        31.68 o                         
   6   8  12       1616.05       1571.65        25.93 o                         
   7   8  12        121.27        116.04         7.98 o                         
   8   8  12       5516.40       5791.21        51.83 o                         
  -8   9  12       1851.25       1836.06        41.85 o                         
  -7   9  12        524.35        478.40         9.04 o                         
  -6   9  12       1379.81       1432.41        24.18 o                         
  -5   9  12        153.99        178.11         8.90 o                         
  -4   9  12       1150.10       1155.75        14.68 o                         
  -3   9  12        415.73        441.70         8.53 o                         
  -2   9  12       3098.93       3199.61        37.10 o                         
  -1   9  12       4637.05       5019.54        66.69 o                         
   0   9  12         16.64         30.85         7.56 o                         
   1   9  12       4637.09       4965.96        70.65 o                         
   2   9  12       3093.73       3030.08        67.82 o                         
   3   9  12        452.10        453.62         9.60 o                         
   4   9  12       1151.04       1155.47        14.38 o                         
   5   9  12        154.14        156.76         7.90 o                         
   6   9  12       1378.33       1417.44        13.18 o                         
   7   9  12        509.74        466.79         9.84 o                         
   8   9  12       1850.70       1648.00        60.80 o                         
   9   9  12      21823.31      19652.51      2003.71 o                         
  -9  10  12        364.04        355.24        33.89 o                         
  -8  10  12       2803.11       2635.27       106.40 o                         
  -7  10  12        570.22        532.75        15.71 o                         
  -6  10  12        166.79        183.80        14.21 o                         
  -5  10  12         27.42         31.10         9.44 o                         
  -4  10  12         81.22         89.99        10.84 o                         
  -3  10  12        128.59        151.67         9.51 o                         
  -2  10  12      25005.76      24605.47       504.80 o                         
  -1  10  12          9.04          1.63        10.34 o                         
   0  10  12       3267.12       3238.02        53.32 o                         
   1  10  12          8.86          8.78         9.54 o                         
   2  10  12      25026.69      24755.04       274.32 o                         
   3  10  12        128.11        119.87         8.92 o                         
   4  10  12         94.71        105.76         9.06 o                         
   5  10  12         26.92         36.47        11.12 o                         
   6  10  12        172.86        173.68         9.08 o                         
   7  10  12        572.80        564.55        23.47 o                         
   8  10  12       2822.76       2677.88       112.52 o                         
   9  10  12        363.21        404.02        34.09 o                         
  10  10  12        139.63        151.03        46.11 o                         
  -9  11  12       1104.42        216.60       165.84 o                         
  -8  11  12        944.65        929.12        44.19 o                         
  -7  11  12        275.07        288.81        19.10 o                         
  -6  11  12         72.78         59.34        10.37 o                         
  -5  11  12        245.78        218.24        12.26 o                         
  -4  11  12         85.47         77.80         9.78 o                         
  -3  11  12       2669.65       2629.21        48.27 o                         
  -2  11  12       4165.69       4386.24        47.91 o                         
  -1  11  12         34.10         57.40        13.43 o                         
   0  11  12          0.74         21.64        13.04 o                         
   1  11  12         36.38         31.28        13.16 o                         
   2  11  12       4168.42       4228.55       120.38 o                         
   3  11  12       2644.01       2717.91        20.94 o                         
   4  11  12         85.01         67.41         7.98 o                         
   5  11  12        244.83        245.71        12.86 o                         
   6  11  12         72.65         66.51         7.96 o                         
   7  11  12        277.42        274.73        11.45 o                         
   8  11  12        942.85        969.30        49.01 o                         
   9  11  12       1095.26       1095.12        51.44 o                         
  -8  12  12        471.97        488.64        46.67 o                         
  -7  12  12        370.08        356.29        16.18 o                         
  -6  12  12        577.21        543.67        14.05 o                         
  -5  12  12       1463.90       1399.72        50.14 o                         
  -4  12  12        163.54        168.19         9.63 o                         
  -3  12  12        608.75        566.02        11.69 o                         
  -2  12  12        125.99        121.32        12.37 o                         
  -1  12  12       3796.71       3843.71        84.74 o                         
   0  12  12      22371.76      22396.78       382.86 o                         
   1  12  12       3796.34       3760.65        59.64 o                         
   2  12  12        127.75        133.70        11.43 o                         
   3  12  12        611.01        578.29        11.19 o                         
   4  12  12        161.85        158.62        10.15 o                         
   5  12  12       1459.57       1365.62        37.00 o                         
   6  12  12        562.14        606.81        15.64 o                         
   7  12  12        370.66        363.68        16.84 o                         
   8  12  12        477.75        459.27        46.53 o                         
  -6  13  12        192.14        153.04        13.71 o                         
  -5  13  12        817.75        774.30        20.38 o                         
  -4  13  12       3345.67       3246.82        37.36 o                         
  -3  13  12        709.09        680.18        12.25 o                         
  -2  13  12        215.15        221.63        12.08 o                         
  -1  13  12        916.97        978.09        24.02 o                         
   0  13  12         22.43         17.10        13.34 o                         
   1  13  12        936.60        946.64        16.97 o                         
   2  13  12        212.77        220.62        11.21 o                         
   3  13  12        714.68        648.07        15.91 o                         
   4  13  12       3352.53       3193.75        69.61 o                         
   5  13  12        819.34        763.46        13.77 o                         
   6  13  12        193.90        158.71        17.47 o                         
  -4  14  12         27.37         23.46        18.36 o                         
  -3  14  12         40.53         14.69        11.10 o                         
  -2  14  12        438.79        420.38        14.60 o                         
  -1  14  12        143.80        146.77        14.96 o                         
   0  14  12        934.21        962.65        19.12 o                         
   1  14  12        144.39        149.86        16.87 o                         
   2  14  12        441.66        439.67        15.00 o                         
   3  14  12         40.59         43.07        12.31 o                         
   4  14  12         28.40          8.82        15.83 o                         
   0   1  13        310.14        276.19         6.23 o                         
   1   1  13        670.25        582.54         5.92 o                         
  -1   2  13       2085.52       2136.03        48.06 o                         
   0   2  13       2890.73       2947.75        68.16 o                         
   1   2  13       2086.67       2045.22        71.60 o                         
   2   2  13       1300.35       1144.86        16.24 o                         
  -2   3  13       1878.31       1713.12        34.63 o                         
  -1   3  13        345.80        350.93         9.32 o                         
   0   3  13          1.69         12.22         5.44 o                         
   1   3  13        358.22        359.47         5.75 o                         
   2   3  13       1882.36       1792.70        18.40 o                         
   3   3  13      56209.59      52645.53       758.04 o                         
  -3   4  13         41.17         45.57         5.48 o                         
  -2   4  13       7970.15       7663.03       118.17 o                         
  -1   4  13       3060.62       2946.87        54.59 o                         
   0   4  13       2593.38       2673.22        26.64 o                         
   1   4  13       3069.15       2796.63        19.05 o                         
   2   4  13       7975.52       7330.23       144.33 o                         
   3   4  13         41.24         46.45         5.74 o                         
   4   4  13      18416.76      18138.03       312.90 o                         
  -4   5  13       1616.28       1772.47        29.44 o                         
  -3   5  13       6249.52       6136.62       125.31 o                         
  -2   5  13        512.79        486.78         7.29 o                         
  -1   5  13       6271.52       6173.25        89.69 o                         
   0   5  13         19.12         12.88         5.75 o                         
   1   5  13       6279.21       5911.81        61.80 o                         
   2   5  13        517.17        495.64        11.29 o                         
   3   5  13       6279.77       6464.47        54.34 o                         
   4   5  13       1614.89       1770.02        38.77 o                         
   5   5  13        373.98        373.24         7.50 o                         
  -5   6  13       1032.17       1050.02        10.36 o                         
  -4   6  13        691.91        734.68         8.79 o                         
  -3   6  13      16796.17      17010.09       200.75 o                         
  -2   6  13       2130.70       2541.87        23.16 o                         
  -1   6  13         53.16          8.95         7.60 o                         
   0   6  13      55739.21      54820.38       685.67 o                         
   1   6  13         53.59         23.34         8.45 o                         
   2   6  13       2155.72       2436.11        72.45 o                         
   3   6  13      16786.04      16738.09       188.79 o                         
   4   6  13        697.94        696.15        13.58 o                         
   5   6  13       1035.08       1058.88        14.76 o                         
   6   6  13          1.08         21.45         7.34 o                         
  -6   7  13       1737.21       1819.92        39.33 o                         
  -5   7  13         30.02         24.38         6.52 o                         
  -4   7  13       4121.86       3829.25        48.52 o                         
  -3   7  13       3632.29       3578.79        90.79 o                         
  -2   7  13       1682.99       1903.36        21.29 o                         
  -1   7  13       1628.05       1644.97        42.40 o                         
   0   7  13        164.84        141.60         7.63 o                         
   1   7  13       1650.09       1570.26        17.66 o                         
   2   7  13       1680.27       1906.35        32.70 o                         
   3   7  13       3690.41       3458.56        55.94 o                         
   4   7  13       4121.27       4042.78        41.50 o                         
   5   7  13         26.25         26.79         6.90 o                         
   6   7  13       1734.82       1802.61         9.10 o                         
   7   7  13       6486.82       6460.69        54.69 o                         
  -7   8  13       1434.23       1487.49        24.78 o                         
  -6   8  13        213.95        225.24         6.78 o                         
  -5   8  13       2548.97       2608.76        29.28 o                         
  -4   8  13         80.15         61.70         8.36 o                         
  -3   8  13       4304.00       4324.55        43.71 o                         
  -2   8  13       3645.94       3744.87        60.58 o                         
  -1   8  13        344.73        346.78         9.13 o                         
   0   8  13       5509.62       5263.66        48.51 o                         
   1   8  13        352.71        352.48         9.65 o                         
   2   8  13       3725.64       3637.47       123.16 o                         
   3   8  13       4315.12       4106.68        86.64 o                         
   4   8  13         85.75         55.32         8.62 o                         
   5   8  13       2551.08       2526.95        27.90 o                         
   6   8  13        208.33        227.33         7.40 o                         
   7   8  13       1432.29       1477.36        22.22 o                         
   8   8  13       1352.14       1324.83        17.75 o                         
  -8   9  13        993.13       1015.14        18.20 o                         
  -7   9  13       2402.27       2405.80        52.21 o                         
  -6   9  13        111.22        137.66        11.15 o                         
  -5   9  13       1364.22       1301.59        25.89 o                         
  -4   9  13        590.65        617.18         9.20 o                         
  -3   9  13       7221.16       6930.26       123.98 o                         
  -2   9  13         65.67         74.69         8.25 o                         
  -1   9  13        878.33        804.25        14.86 o                         
   0   9  13          9.75          6.13         8.27 o                         
   1   9  13        884.59        816.34        26.94 o                         
   2   9  13         64.41         66.60         8.81 o                         
   3   9  13       7126.29       7138.17        90.93 o                         
   4   9  13        596.36        616.71         9.30 o                         
   5   9  13       1370.00       1283.67        31.29 o                         
   6   9  13        112.40        114.50        14.46 o                         
   7   9  13       2412.50       2405.79        50.42 o                         
   8   9  13        992.72       1033.27        33.78 o                         
   9   9  13       5284.88       4592.65       699.41 o                         
  -9  10  13        356.64        357.64        44.94 o                         
  -8  10  13       1161.34       1022.80        13.92 o                         
  -7  10  13        417.09        419.96        15.96 o                         
  -6  10  13        394.10        400.84         9.01 o                         
  -5  10  13       2187.62       2236.58        47.19 o                         
  -4  10  13      19952.70      20732.11       205.61 o                         
  -3  10  13        436.39        396.73         9.57 o                         
  -2  10  13      10153.53      10344.17        78.37 o                         
  -1  10  13         24.96         20.82         9.44 o                         
   0  10  13          4.95         -0.49        10.94 o                         
   1  10  13         24.48         27.47         8.68 o                         
   2  10  13      10145.57      10270.59       163.70 o                         
   3  10  13        441.15        397.86         9.18 o                         
   4  10  13      19940.23      21015.44       220.67 o                         
   5  10  13       2177.35       2201.03        20.31 o                         
   6  10  13        387.46        388.35        10.72 o                         
   7  10  13        418.30        419.71         8.98 o                         
   8  10  13       1153.61       1089.85       588.35 o                         
   9  10  13        356.59        124.75        44.15 o                         
  10  10  13         16.54         38.19        38.17 o                         
  -9  11  13        595.03        554.42        47.31 o                         
  -8  11  13         85.41         94.82        15.10 o                         
  -7  11  13        398.83        350.41        38.55 o                         
  -6  11  13        250.36        268.89        11.69 o                         
  -5  11  13       1140.19       1124.62        12.67 o                         
  -4  11  13        417.86        412.65        16.04 o                         
  -3  11  13       6611.62       6799.95        61.89 o                         
  -2  11  13       1004.72        964.85        25.33 o                         
  -1  11  13         55.85         59.50        11.94 o                         
   0  11  13          0.08         22.36        10.99 o                         
   1  11  13         58.69         31.92        16.40 o                         
   2  11  13       1004.14        980.30        13.90 o                         
   3  11  13       6665.00       6919.31        98.71 o                         
   4  11  13        413.39        411.74        10.67 o                         
   5  11  13       1139.38       1102.92        18.47 o                         
   6  11  13        252.09        274.50        11.89 o                         
   7  11  13        395.17        433.85        18.85 o                         
   8  11  13         86.30        125.89        41.16 o                         
   9  11  13        603.47        -85.53       116.94 o                         
  -8  12  13        209.60        103.74        47.07 o                         
  -7  12  13        293.47        276.39        21.65 o                         
  -6  12  13         22.67         13.09        11.74 o                         
  -5  12  13         44.77         39.61         8.91 o                         
  -4  12  13         10.57         14.36         9.36 o                         
  -3  12  13        691.94        719.24        13.55 o                         
  -2  12  13       1327.28       1379.10        28.42 o                         
  -1  12  13        656.60        656.35        25.35 o                         
   0  12  13       3660.82       3542.87       100.92 o                         
   1  12  13        655.86        712.66        19.34 o                         
   2  12  13       1317.45       1335.13        35.75 o                         
   3  12  13        691.53        675.78        12.69 o                         
   4  12  13         10.54          1.57         9.86 o                         
   5  12  13         45.26         36.29        11.46 o                         
   6  12  13         17.80         31.04        14.10 o                         
   7  12  13        291.78        276.64        12.99 o                         
   8  12  13        206.66        106.41       117.36 o                         
  -6  13  13         55.69         46.51        12.68 o                         
  -5  13  13         33.76          9.16        15.83 o                         
  -4  13  13        833.08        857.59        11.98 o                         
  -3  13  13       3051.41       2941.48        62.32 o                         
  -2  13  13        805.32        839.11        17.51 o                         
  -1  13  13       1256.15       1322.40        22.96 o                         
   0  13  13          6.84         45.86        13.67 o                         
   1  13  13       1241.88       1312.73        46.17 o                         
   2  13  13        809.78        841.83        13.89 o                         
   3  13  13       3029.31       3192.89        63.35 o                         
   4  13  13        838.32        870.18        28.61 o                         
   5  13  13         30.52         16.37        10.90 o                         
   6  13  13         55.65         52.22        16.22 o                         
  -3  14  13        439.28        434.65        12.11 o                         
  -2  14  13       1772.37       1734.77        34.46 o                         
  -1  14  13       1577.66       1633.21        20.06 o                         
   0  14  13       3036.23       2877.03        40.36 o                         
   1  14  13       1579.31       1597.88        18.74 o                         
   2  14  13       1774.40       1821.45        27.92 o                         
   3  14  13        438.60        388.62        13.82 o                         
   0   1  14          2.79         18.03         4.63 o                         
   1   1  14         88.05         88.63         5.04 o                         
  -1   2  14        991.80        987.47        15.59 o                         
   0   2  14       7932.82       8430.45       105.98 o                         
   1   2  14        988.58        925.59        25.16 o                         
   2   2  14        460.56        385.59         6.40 o                         
  -2   3  14       4159.45       4362.79        25.45 o                         
  -1   3  14       3970.40       3709.13        37.03 o                         
   0   3  14        743.81        745.43        11.56 o                         
   1   3  14       3912.17       3970.93        74.37 o                         
   2   3  14       4167.27       4451.04        37.36 o                         
  -3   4  14        240.99        259.51         7.25 o                         
  -2   4  14      16248.04      15675.98       104.51 o                         
  -1   4  14       6741.61       6674.75       222.25 o                         
   0   4  14       1764.99       1732.55        30.55 o                         
   1   4  14       6725.25       6983.95        79.47 o                         
   2   4  14      16276.39      15923.62       202.10 o                         
   3   4  14        240.77        269.84         7.64 o                         
   4   4  14      61952.06      64474.74       624.62 o                         
  -4   5  14      15752.67      15250.37       182.50 o                         
  -3   5  14       1983.01       2139.00        16.17 o                         
  -2   5  14        743.82        806.07        13.47 o                         
  -1   5  14       1469.25       1655.61        31.44 o                         
   0   5  14        187.66        196.16         7.00 o                         
   1   5  14       1467.69       1609.86        25.98 o                         
   2   5  14        747.03        832.71        14.91 o                         
   3   5  14       1968.12       2138.72        33.99 o                         
   4   5  14      15749.83      15407.20       206.72 o                         
   5   5  14         17.32          8.18         5.90 o                         
  -5   6  14      22097.54      21017.53       161.90 o                         
  -4   6  14        766.93        712.11        13.98 o                         
  -3   6  14       1770.89       1811.01        28.34 o                         
  -2   6  14        819.89        929.39        18.33 o                         
  -1   6  14        158.31        163.80         8.72 o                         
   0   6  14       3943.20       3709.06        68.89 o                         
   1   6  14        158.76        166.71         7.83 o                         
   2   6  14        819.27        940.48        10.29 o                         
   3   6  14       1765.09       1771.75        38.04 o                         
   4   6  14        740.66        697.60        14.40 o                         
   5   6  14      22108.46      22864.93       161.86 o                         
   6   6  14       2455.68       2387.56        22.16 o                         
  -6   7  14       1054.92       1082.65        12.88 o                         
  -5   7  14        261.01        340.91        10.15 o                         
  -4   7  14       1788.73       1829.04        27.92 o                         
  -3   7  14       2285.04       2243.69        32.70 o                         
  -2   7  14       4902.34       4681.04       197.23 o                         
  -1   7  14       3757.76       3993.59        45.75 o                         
   0   7  14          6.76         14.65         9.45 o                         
   1   7  14       3784.27       3805.62        64.66 o                         
   2   7  14       4908.30       4539.97        41.19 o                         
   3   7  14       2249.18       2338.51        38.03 o                         
   4   7  14       1782.09       1787.02        27.60 o                         
   5   7  14        259.54        338.80         7.47 o                         
   6   7  14       1055.15       1078.88         9.62 o                         
   7   7  14      12365.31      12818.50       149.05 o                         
  -7   8  14       1598.50       1712.13         9.94 o                         
  -6   8  14        321.71        271.19         7.59 o                         
  -5   8  14         88.17        115.75         7.56 o                         
  -4   8  14       1555.47       1603.36        13.41 o                         
  -3   8  14       5360.24       5393.44        76.71 o                         
  -2   8  14       3311.57       3558.01        27.78 o                         
  -1   8  14        263.64        307.85         8.82 o                         
   0   8  14       6791.54       6798.87        69.17 o                         
   1   8  14        266.06        332.84         9.58 o                         
   2   8  14       3266.59       3515.65        54.50 o                         
   3   8  14       5364.60       5501.65        24.75 o                         
   4   8  14       1561.74       1696.96        18.59 o                         
   5   8  14         89.36        111.30         8.22 o                         
   6   8  14        325.23        285.88         9.72 o                         
   7   8  14       1600.49       1654.58        13.08 o                         
   8   8  14        350.17        360.24         9.47 o                         
  -8   9  14        582.99        548.68        12.54 o                         
  -7   9  14       2311.13       2167.09        20.25 o                         
  -6   9  14       1397.22       1422.74        19.39 o                         
  -5   9  14       1203.34       1107.06        15.17 o                         
  -4   9  14        204.73        165.88         7.61 o                         
  -3   9  14       4587.88       4549.71        49.99 o                         
  -2   9  14        110.23         85.97         8.85 o                         
  -1   9  14       8293.42       8175.08       194.72 o                         
   0   9  14         19.79         11.15         8.90 o                         
   1   9  14       8247.47       8747.86       109.69 o                         
   2   9  14        111.01         82.18         9.18 o                         
   3   9  14       4715.40       4726.30        55.34 o                         
   4   9  14        206.60        189.21        16.20 o                         
   5   9  14       1199.47       1163.19        18.18 o                         
   6   9  14       1401.44       1362.68        16.21 o                         
   7   9  14       2296.70       2188.82        31.42 o                         
   8   9  14        583.25        462.94        80.70 o                         
   9   9  14        571.40        554.90        70.73 o                         
  -9  10  14        148.20        130.69        60.06 o                         
  -8  10  14         84.14         39.11        14.64 o                         
  -7  10  14         37.81         24.95         7.26 o                         
  -6  10  14        497.16        536.07        10.11 o                         
  -5  10  14        306.33        309.32         9.39 o                         
  -4  10  14       1678.73       1657.78        27.69 o                         
  -3  10  14        271.61        267.91         9.62 o                         
  -2  10  14       3153.78       3210.38        27.36 o                         
  -1  10  14        440.26        417.03        11.08 o                         
   0  10  14       3673.28       3780.16        49.25 o                         
   1  10  14        440.27        390.06        10.86 o                         
   2  10  14       3163.70       3270.51        46.34 o                         
   3  10  14        271.89        284.73         9.36 o                         
   4  10  14       1701.17       1781.52        14.50 o                         
   5  10  14        301.91        291.19         9.66 o                         
   6  10  14        504.91        529.61        12.88 o                         
   7  10  14         39.39         36.63         8.94 o                         
   8  10  14         87.14         47.27        17.01 o                         
   9  10  14        150.08        121.12        44.27 o                         
  10  10  14          8.51         20.91        39.13 o                         
  -9  11  14        380.93         60.59        81.82 o                         
  -8  11  14        169.65        189.67        12.44 o                         
  -7  11  14          9.22         12.51        16.08 o                         
  -6  11  14        770.30        785.74        15.29 o                         
  -5  11  14         52.98         56.42        10.72 o                         
  -4  11  14        116.41        114.25         9.63 o                         
  -3  11  14       1904.12       1914.56        43.85 o                         
  -2  11  14       1994.67       2088.67        18.90 o                         
  -1  11  14       4717.74       4925.51        39.84 o                         
   0  11  14         22.97         40.36        12.68 o                         
   1  11  14       4716.04       4791.91       112.95 o                         
   2  11  14       1993.23       2069.11        90.25 o                         
   3  11  14       1858.25       1956.93        16.23 o                         
   4  11  14        117.23        123.71         9.65 o                         
   5  11  14         51.84         34.89        13.36 o                         
   6  11  14        772.04        806.42        17.39 o                         
   7  11  14         10.37          8.04        12.25 o                         
   8  11  14        169.38        140.24        34.43 o                         
   9  11  14        379.17        388.93        47.23 o                         
  -7  12  14        507.75        433.88        63.38 o                         
  -6  12  14        149.12        133.86        12.90 o                         
  -5  12  14        427.73        390.82        11.39 o                         
  -4  12  14         28.99         29.82        10.88 o                         
  -3  12  14        346.88        384.23        11.79 o                         
  -2  12  14       3346.96       3485.31        61.41 o                         
  -1  12  14         49.08         33.23        12.00 o                         
   0  12  14         13.69         42.04        12.88 o                         
   1  12  14         49.66         29.19        13.88 o                         
   2  12  14       3362.33       3558.08        57.56 o                         
   3  12  14        350.07        359.48        12.36 o                         
   4  12  14         31.61         26.25         9.47 o                         
   5  12  14        426.71        395.70        14.33 o                         
   6  12  14        154.34        124.35        10.55 o                         
   7  12  14        508.62        479.77        16.08 o                         
  -6  13  14         17.01         16.81        13.00 o                         
  -5  13  14        168.38        172.92        17.57 o                         
  -4  13  14        106.24        106.29        11.12 o                         
  -3  13  14       1322.84       1353.05        24.92 o                         
  -2  13  14        796.20        824.99        18.95 o                         
  -1  13  14       1317.25       1421.77        28.03 o                         
   0  13  14        114.81        147.75        15.90 o                         
   1  13  14       1321.59       1427.75        17.90 o                         
   2  13  14        796.66        734.21        15.51 o                         
   3  13  14       1350.61       1391.35        16.85 o                         
   4  13  14        105.12        117.47        10.36 o                         
   5  13  14        173.74        138.25        12.11 o                         
   6  13  14         17.33         11.54        15.70 o                         
  -3  14  14         60.92         52.55        12.87 o                         
  -2  14  14       1373.08       1391.76        43.81 o                         
  -1  14  14        255.68        276.54        16.81 o                         
   0  14  14       1795.94       1672.93        23.73 o                         
   1  14  14        256.48        278.24        21.77 o                         
   2  14  14       1370.25       1363.24        53.20 o                         
   3  14  14         61.03         42.39        14.75 o                         
   0   1  15          9.81          9.70         4.61 o                         
   1   1  15         22.19          9.73         5.17 o                         
  -1   2  15       1557.63       1646.56        32.04 o                         
   0   2  15      11082.79      12411.20       274.16 o                         
   1   2  15       1557.52       1491.20        29.70 o                         
   2   2  15        511.92        644.22        12.58 o                         
  -2   3  15       1300.67       1232.51        22.71 o                         
  -1   3  15      16202.22      16347.24       125.03 o                         
   0   3  15        364.84        453.35         6.56 o                         
   1   3  15      16287.74      16730.74       285.24 o                         
   2   3  15       1296.80       1218.87        21.99 o                         
   3   3  15      48140.66      48645.79       538.50 o                         
  -3   4  15        232.09        190.59         7.02 o                         
  -2   4  15      18946.41      18311.17       203.26 o                         
  -1   4  15      50547.97      51955.34       910.05 o                         
   0   4  15       3208.93       2420.59        22.49 o                         
   1   4  15      50528.37      51635.68      1553.31 o                         
   2   4  15      18943.69      18026.70       393.15 o                         
   3   4  15        231.69        221.35         7.48 o                         
   4   4  15       1931.03       1754.29        43.30 o                         
  -4   5  15       1208.26       1178.49        20.27 o                         
  -3   5  15       6010.28       5719.99        64.42 o                         
  -2   5  15       1560.67       1592.31        28.01 o                         
  -1   5  15        737.40        784.70         9.24 o                         
   0   5  15          0.08         15.58         6.67 o                         
   1   5  15        727.48        777.79        19.21 o                         
   2   5  15       1555.39       1725.89        10.90 o                         
   3   5  15       5965.04       5743.32        91.83 o                         
   4   5  15       1212.80       1172.36        21.84 o                         
   5   5  15         11.15         24.96         6.05 o                         
  -5   6  15       2034.77       2033.45        49.33 o                         
  -4   6  15       2225.75       2304.12        26.72 o                         
  -3   6  15        938.66       1003.73        13.41 o                         
  -2   6  15       8717.31       8983.58       109.51 o                         
  -1   6  15       1944.88       1931.64        70.79 o                         
   0   6  15      10011.97       9078.77       231.18 o                         
   1   6  15       1949.95       1856.69        29.73 o                         
   2   6  15       8679.97       8635.92       119.09 o                         
   3   6  15        934.04       1001.86         9.68 o                         
   4   6  15       2270.56       2337.33        52.86 o                         
   5   6  15       2027.71       2012.48        18.75 o                         
   6   6  15        753.23        752.30        11.09 o                         
  -6   7  15        747.55        751.54         8.98 o                         
  -5   7  15       1541.64       1593.08        27.82 o                         
  -4   7  15       1810.60       1814.90        16.47 o                         
  -3   7  15       3721.35       3832.20        45.09 o                         
  -2   7  15       8412.52       8701.71       185.20 o                         
  -1   7  15       7073.58       6641.12       179.13 o                         
   0   7  15         20.85         91.07        11.82 o                         
   1   7  15       7061.00       6557.33       287.01 o                         
   2   7  15       8438.10       8658.83       144.16 o                         
   3   7  15       3741.73       3526.72        67.41 o                         
   4   7  15       1800.58       1898.43        20.35 o                         
   5   7  15       1549.12       1633.08        25.60 o                         
   6   7  15        753.11        748.34        13.93 o                         
   7   7  15       3121.21       3164.43        28.40 o                         
  -7   8  15       1932.78       1927.94        13.15 o                         
  -6   8  15        745.23        809.10         9.18 o                         
  -5   8  15       1633.89       1721.26        20.00 o                         
  -4   8  15       5882.85       5959.65        37.06 o                         
  -3   8  15       8494.84       8711.96       151.70 o                         
  -2   8  15       3380.66       3344.92        68.10 o                         
  -1   8  15        145.66        158.88         9.97 o                         
   0   8  15        132.46        127.34        13.24 o                         
   1   8  15        142.90        152.20        10.06 o                         
   2   8  15       3423.07       3519.53        73.38 o                         
   3   8  15       8484.39       8511.11       168.02 o                         
   4   8  15       5908.78       6003.13        64.31 o                         
   5   8  15       1634.15       1651.54        31.57 o                         
   6   8  15        752.93        771.87         9.30 o                         
   7   8  15       1929.22       1891.03        15.68 o                         
   8   8  15       2715.68       2731.09        62.31 o                         
  -8   9  15       1430.18       1429.10        14.94 o                         
  -7   9  15       1482.39       1449.47        11.84 o                         
  -6   9  15       9235.06       9434.77        52.48 o                         
  -5   9  15       2926.52       3046.95        35.20 o                         
  -4   9  15         62.65         55.99         7.83 o                         
  -3   9  15       3276.96       3140.57        33.30 o                         
  -2   9  15        168.64        170.23         8.98 o                         
  -1   9  15         96.03         71.51         8.85 o                         
   0   9  15        423.75        381.63        12.18 o                         
   1   9  15         92.37         77.56        10.03 o                         
   2   9  15        169.79        164.56         9.04 o                         
   3   9  15       3207.85       3228.86        44.18 o                         
   4   9  15         62.92         61.79         8.64 o                         
   5   9  15       2921.64       3029.51        43.25 o                         
   6   9  15       9235.09       9977.50       105.60 o                         
   7   9  15       1497.01       1481.52        13.62 o                         
   8   9  15       1432.02       1499.98        14.47 o                         
   9   9  15       2927.79       2909.16        59.02 o                         
  -9  10  15         79.42         77.62        44.16 o                         
  -8  10  15       2305.10       2259.79        28.60 o                         
  -7  10  15         32.14         23.45         8.91 o                         
  -6  10  15         86.07         95.25         9.60 o                         
  -5  10  15       2099.75       2029.39        13.62 o                         
  -4  10  15        262.94        302.27        10.11 o                         
  -3  10  15        850.77        864.73        15.57 o                         
  -2  10  15       1471.82       1537.64        20.20 o                         
  -1  10  15        435.74        532.88        12.00 o                         
   0  10  15        486.54        528.38        11.96 o                         
   1  10  15        433.74        501.05        11.57 o                         
   2  10  15       1479.40       1460.29        32.26 o                         
   3  10  15        848.09        808.12        19.17 o                         
   4  10  15        256.73        278.75        10.61 o                         
   5  10  15       2099.91       2100.84        12.80 o                         
   6  10  15         81.54         85.22        12.27 o                         
   7  10  15         32.54         29.46        11.28 o                         
   8  10  15       2295.73       2229.44        23.78 o                         
   9  10  15         79.92         26.34        43.47 o                         
  10  10  15         29.78        -28.68        41.04 o                         
  -9  11  15        565.63        406.20       195.01 o                         
  -8  11  15         81.18         91.71        22.73 o                         
  -7  11  15        209.24        143.18        15.31 o                         
  -6  11  15       8296.65       8221.74       190.65 o                         
  -5  11  15         64.17         57.70        14.99 o                         
  -4  11  15          5.74         19.11        10.20 o                         
  -3  11  15        195.06        251.67        11.78 o                         
  -2  11  15        576.82        636.13        16.18 o                         
  -1  11  15        157.49        183.38        13.48 o                         
   0  11  15         17.87         20.69        12.46 o                         
   1  11  15        157.70        158.88        14.68 o                         
   2  11  15        577.36        542.53        15.11 o                         
   3  11  15        229.62        252.45        10.87 o                         
   4  11  15          5.66         12.12         9.33 o                         
   5  11  15         64.14         82.22         8.33 o                         
   6  11  15       8293.39       8585.39        82.48 o                         
   7  11  15        207.84        151.74        12.37 o                         
   8  11  15         81.61         22.00        17.84 o                         
   9  11  15        566.96        420.61       278.92 o                         
  -7  12  15        900.44        887.69        45.27 o                         
  -6  12  15       1151.10       1143.96        36.40 o                         
  -5  12  15        291.17        281.15        13.65 o                         
  -4  12  15        254.96        238.20        13.44 o                         
  -3  12  15       1239.17       1192.34        35.20 o                         
  -2  12  15       1775.97       1814.13        60.59 o                         
  -1  12  15        131.29        112.49        18.75 o                         
   0  12  15         14.22         39.22        15.09 o                         
   1  12  15        129.79        131.06        15.57 o                         
   2  12  15       1765.87       1864.65        22.47 o                         
   3  12  15       1236.28       1218.18        15.95 o                         
   4  12  15        244.16        244.90        12.12 o                         
   5  12  15        291.29        268.37        17.44 o                         
   6  12  15       1149.80       1065.81        58.91 o                         
   7  12  15        898.64        909.45        44.88 o                         
  -5  13  15        296.21        260.59        12.17 o                         
  -4  13  15        469.23        471.16        12.57 o                         
  -3  13  15       1807.10       1823.71        21.58 o                         
  -2  13  15       1121.84       1082.68        65.70 o                         
  -1  13  15        409.84        474.11        16.31 o                         
   0  13  15         77.31         81.16        15.17 o                         
   1  13  15        404.54        469.07        16.80 o                         
   2  13  15       1119.99       1123.25        26.23 o                         
   3  13  15       1782.77       1797.91        51.52 o                         
   4  13  15        467.16        451.79        13.10 o                         
   5  13  15        289.11        291.29        14.16 o                         
  -2  14  15        354.31        358.59        15.01 o                         
  -1  14  15         44.27         22.59        13.01 o                         
   0  14  15       5262.48       5320.87        92.97 o                         
   1  14  15         44.44         16.76        13.81 o                         
   2  14  15        354.03        369.31        16.79 o                         
   3  14  15        474.03          3.06        51.24 o                         
   0   0  16      14799.34      15229.43        59.33 o                         
   0   1  16         12.15         16.04         5.78 o                         
   1   1  16       4661.76       4208.07        87.38 o                         
  -1   2  16       5053.87       5049.37       134.17 o                         
   0   2  16      22889.79      23000.83      1224.88 o                         
   1   2  16       5042.13       5419.31        58.25 o                         
   2   2  16         19.54         46.10         6.87 o                         
  -2   3  16       8807.92       8742.80       116.61 o                         
  -1   3  16      11490.19      10698.73       103.97 o                         
   0   3  16        705.53        673.77         7.72 o                         
   1   3  16      11418.52      10180.93       325.12 o                         
   2   3  16       8802.07       8651.10       130.27 o                         
   3   3  16      24506.34      23842.89       380.39 o                         
  -3   4  16        529.29        544.54        17.31 o                         
  -2   4  16       6120.52       5692.22       143.99 o                         
  -1   4  16       5934.82       5847.93        72.75 o                         
   0   4  16      10094.06      10107.88       188.86 o                         
   1   4  16       5942.75       5720.15       107.80 o                         
   2   4  16       6106.46       5878.30        75.81 o                         
   3   4  16        531.16        570.22        10.68 o                         
   4   4  16         47.65         50.06         7.52 o                         
  -4   5  16         41.55         36.84         7.12 o                         
  -3   5  16      14932.63      15705.97       160.43 o                         
  -2   5  16       6802.94       7140.84        66.27 o                         
  -1   5  16        440.22        512.32         8.61 o                         
   0   5  16        692.66        709.48         9.26 o                         
   1   5  16        447.11        496.89        10.20 o                         
   2   5  16       6813.12       7201.03       101.41 o                         
   3   5  16      14947.78      15289.63       115.63 o                         
   4   5  16         40.48         28.64         6.67 o                         
   5   5  16          0.44          3.53         8.04 o                         
  -5   6  16       1321.94       1362.02        26.38 o                         
  -4   6  16      14409.75      14816.63       234.76 o                         
  -3   6  16       1325.66       1312.48        27.99 o                         
  -2   6  16       8884.21       9111.89        96.50 o                         
  -1   6  16        531.88        496.81        11.65 o                         
   0   6  16       1215.78       1337.70        34.94 o                         
   1   6  16        530.41        532.15        10.36 o                         
   2   6  16       8887.18       9059.60       156.45 o                         
   3   6  16       1321.21       1283.35        16.95 o                         
   4   6  16      14351.73      14817.75       210.02 o                         
   5   6  16       1317.96       1353.97        36.06 o                         
   6   6  16          0.52         -2.18         8.43 o                         
  -6   7  16       3693.45       3585.23        50.76 o                         
  -5   7  16       8026.70       7904.80        60.69 o                         
  -4   7  16       8025.66       7797.87       107.63 o                         
  -3   7  16       4761.22       4759.60        66.56 o                         
  -2   7  16       3236.11       3187.77        46.96 o                         
  -1   7  16       1950.05       1947.83        30.53 o                         
   0   7  16          6.67         53.67        10.06 o                         
   1   7  16       1949.67       1863.49        52.38 o                         
   2   7  16       3229.66       3282.53        68.75 o                         
   3   7  16       4727.28       4684.59        96.38 o                         
   4   7  16       8020.25       8421.29        89.09 o                         
   5   7  16       8029.33       8173.85       126.78 o                         
   6   7  16       3702.67       3585.47        58.35 o                         
   7   7  16        725.14        636.41         9.69 o                         
  -7   8  16        198.48        184.40         9.03 o                         
  -6   8  16        912.78        973.91        18.85 o                         
  -5   8  16       1066.66       1126.69        11.83 o                         
  -4   8  16       2413.51       2244.07        47.19 o                         
  -3   8  16       2237.01       2193.37        56.83 o                         
  -2   8  16       4555.82       4466.45        67.65 o                         
  -1   8  16        104.50         90.27         9.74 o                         
   0   8  16      24990.07      25766.56       152.19 o                         
   1   8  16        104.08         96.60         9.53 o                         
   2   8  16       4527.51       4603.39        97.80 o                         
   3   8  16       2240.82       2398.05        16.23 o                         
   4   8  16       2383.91       2354.31        22.59 o                         
   5   8  16       1071.10       1058.22        19.16 o                         
   6   8  16        910.74        974.62        13.37 o                         
   7   8  16        199.19        182.43         8.83 o                         
   8   8  16       1798.69       1876.79        16.32 o                         
  -8   9  16       1017.63        998.19        15.71 o                         
  -7   9  16       1399.38       1375.72        10.89 o                         
  -6   9  16        294.59        255.05        11.09 o                         
  -5   9  16         81.38         58.89         8.69 o                         
  -4   9  16        540.41        518.22        10.83 o                         
  -3   9  16      13812.95      14077.57       269.34 o                         
  -2   9  16         35.95         35.55         9.36 o                         
  -1   9  16        898.80       1023.90        22.33 o                         
   0   9  16          8.52         23.81        10.96 o                         
   1   9  16        954.33       1114.70        15.34 o                         
   2   9  16         36.28         30.04        10.45 o                         
   3   9  16      13835.44      14273.48       250.03 o                         
   4   9  16        537.63        518.42        11.02 o                         
   5   9  16         85.77         65.20         9.35 o                         
   6   9  16        295.35        238.24        10.58 o                         
   7   9  16       1375.67       1353.37        12.82 o                         
   8   9  16       1017.57       1003.90        16.23 o                         
   9   9  16      15578.81      15682.17       354.48 o                         
  -9  10  16        101.20         71.78        18.44 o                         
  -8  10  16       4356.10       4389.87        25.55 o                         
  -7  10  16        106.52         93.98         9.96 o                         
  -6  10  16        149.30        155.90        10.96 o                         
  -5  10  16        216.11        215.51        10.20 o                         
  -4  10  16       1339.59       1329.15        22.53 o                         
  -3  10  16        352.13        367.82        11.51 o                         
  -2  10  16      25479.94      25173.32       417.88 o                         
  -1  10  16        127.79        125.54        10.83 o                         
   0  10  16        418.88        406.80        12.76 o                         
   1  10  16        126.35        154.71        10.84 o                         
   2  10  16      25469.96      26605.32       499.56 o                         
   3  10  16        349.37        341.75        12.03 o                         
   4  10  16       1346.09       1296.04        51.02 o                         
   5  10  16        214.26        231.28         9.72 o                         
   6  10  16        144.40        152.70         9.64 o                         
   7  10  16        108.45        109.53        13.83 o                         
   8  10  16       4361.78       4539.60       112.47 o                         
   9  10  16        100.96         37.15        44.03 o                         
  10  10  16         13.70         16.18        66.44 o                         
  -8  11  16        195.66        158.56        23.79 o                         
  -7  11  16         78.94         64.53        13.15 o                         
  -6  11  16       1186.19       1147.70        34.63 o                         
  -5  11  16         37.00         58.39         9.90 o                         
  -4  11  16         80.22         57.33        10.98 o                         
  -3  11  16        765.45        819.54        15.66 o                         
  -2  11  16         62.31         29.90        11.22 o                         
  -1  11  16       3365.64       3305.76        81.68 o                         
   0  11  16         11.22         15.13        11.68 o                         
   1  11  16       3362.72       3254.94       111.05 o                         
   2  11  16         63.54         55.50        11.92 o                         
   3  11  16        752.02        817.11        25.70 o                         
   4  11  16         79.12         55.29         9.79 o                         
   5  11  16         39.77         35.64         9.29 o                         
   6  11  16       1194.76       1106.37        18.70 o                         
   7  11  16         81.44         80.93        10.46 o                         
   8  11  16        195.94         87.31        55.26 o                         
  -7  12  16         42.40         30.66         9.96 o                         
  -6  12  16        901.98        912.05        16.61 o                         
  -5  12  16        129.10        117.03        14.63 o                         
  -4  12  16       1043.10       1125.74        15.46 o                         
  -3  12  16       1066.40       1014.87        17.01 o                         
  -2  12  16        985.92        920.23       148.19 o                         
  -1  12  16         51.80         27.44        14.03 o                         
   0  12  16       3458.63       3499.67        59.74 o                         
   1  12  16         52.23         31.75        12.18 o                         
   2  12  16        986.80       1047.07        17.68 o                         
   3  12  16       1065.02       1062.34        15.78 o                         
   4  12  16       1061.76       1139.88        36.25 o                         
   5  12  16        129.14        140.81        15.68 o                         
   6  12  16        903.01        875.46        15.18 o                         
   7  12  16         42.16         28.86        14.73 o                         
  -5  13  16        205.41        182.15        12.41 o                         
  -4  13  16        224.04        196.82        23.86 o                         
  -3  13  16       2607.85       2553.38        35.97 o                         
  -2  13  16       1802.66       1811.61        32.74 o                         
  -1  13  16        297.42        308.60        17.35 o                         
   0  13  16        127.57         97.75        18.24 o                         
   1  13  16        298.44        331.85        16.96 o                         
   2  13  16       1799.48       1864.89        32.69 o                         
   3  13  16       2625.15       2586.17        35.65 o                         
   4  13  16        223.48        216.67        12.64 o                         
   5  13  16        204.84        135.22        25.48 o                         
  -2  14  16        149.54         65.70        51.97 o                         
  -1  14  16        155.18        154.37        13.79 o                         
   0  14  16        112.59         72.24        15.96 o                         
   1  14  16        154.81        158.42        15.64 o                         
   2  14  16        146.53         33.09        37.26 o                         
   0   1  17       1627.02       1756.57         8.90 o                         
   1   1  17       5011.52       5389.09        56.20 o                         
  -1   2  17      24947.52      26039.00       536.71 o                         
   0   2  17       2450.22       2210.66        76.91 o                         
   1   2  17      24967.79      24552.10       201.32 o                         
   2   2  17       3497.81       3423.95        62.45 o                         
  -2   3  17      18176.64      17772.22       246.67 o                         
  -1   3  17       4619.99       4480.06        43.32 o                         
   0   3  17         17.70         17.13         6.50 o                         
   1   3  17       4601.23       4073.11       103.60 o                         
   2   3  17      18167.04      18447.66       417.40 o                         
   3   3  17      37346.92      35470.31       501.89 o                         
  -3   4  17        761.65        688.96        22.17 o                         
  -2   4  17       3805.31       3506.23        75.44 o                         
  -1   4  17      10459.36      10091.99        98.62 o                         
   0   4  17        250.72        270.70         9.66 o                         
   1   4  17      10454.57      10158.08       104.96 o                         
   2   4  17       3802.83       3801.76        29.14 o                         
   3   4  17        759.21        695.65        14.12 o                         
   4   4  17        336.53        345.21        11.69 o                         
  -4   5  17       1227.30       1151.13        21.42 o                         
  -3   5  17         29.53          2.31        11.24 o                         
  -2   5  17      19559.15      20225.11       471.29 o                         
  -1   5  17       4738.61       5267.98        54.87 o                         
   0   5  17         40.49         19.79         8.80 o                         
   1   5  17       4741.92       5220.45        92.47 o                         
   2   5  17      19585.57      19768.52       371.91 o                         
   3   5  17         22.20          4.78        10.90 o                         
   4   5  17       1229.08       1141.17        13.59 o                         
   5   5  17        255.75        200.59         8.30 o                         
  -5   6  17        151.34        135.61         7.74 o                         
  -4   6  17       2564.84       2665.04        70.80 o                         
  -3   6  17        714.95        781.34        12.26 o                         
  -2   6  17        760.34        854.64        12.64 o                         
  -1   6  17        608.04        559.86        13.42 o                         
   0   6  17        323.06        421.13        12.47 o                         
   1   6  17        600.38        543.04        23.46 o                         
   2   6  17        801.55        768.50        35.62 o                         
   3   6  17        716.23        712.61        19.95 o                         
   4   6  17       2607.09       2641.66        66.40 o                         
   5   6  17        152.73        117.87         7.90 o                         
   6   6  17        839.74        782.06        11.60 o                         
  -6   7  17       1701.18       1700.37       112.93 o                         
  -5   7  17        632.61        658.74        15.84 o                         
  -4   7  17       3069.04       3074.32        67.50 o                         
  -3   7  17       2498.27       2514.79        48.53 o                         
  -2   7  17        310.06        296.16        10.37 o                         
  -1   7  17       1295.06       1214.21        18.92 o                         
   0   7  17         61.03         32.41         9.35 o                         
   1   7  17       1290.91       1128.99        24.81 o                         
   2   7  17        312.19        284.75         8.54 o                         
   3   7  17       2517.52       2587.38        33.37 o                         
   4   7  17       3071.38       2848.76        99.28 o                         
   5   7  17        633.18        685.34        12.13 o                         
   6   7  17       1694.71       1614.76        11.90 o                         
   7   7  17        897.87        860.29        15.36 o                         
  -7   8  17        477.00        488.14         9.69 o                         
  -6   8  17        514.95        488.48        15.13 o                         
  -5   8  17        372.58        365.00         9.37 o                         
  -4   8  17       5320.56       5187.09        87.89 o                         
  -3   8  17        266.73        303.71         9.70 o                         
  -2   8  17       4112.08       3886.94        76.15 o                         
  -1   8  17        233.01        228.68        12.79 o                         
   0   8  17      12719.21      13519.57       367.41 o                         
   1   8  17        228.65        219.21         9.86 o                         
   2   8  17       4138.86       4261.05        37.91 o                         
   3   8  17        265.63        306.59        10.67 o                         
   4   8  17       5289.75       5278.03        55.60 o                         
   5   8  17        372.60        387.01         9.35 o                         
   6   8  17        509.80        456.52        10.09 o                         
   7   8  17        477.46        473.72         9.68 o                         
   8   8  17         23.10         27.56         8.20 o                         
  -8   9  17       2291.83       2203.85        19.84 o                         
  -7   9  17       1003.79       1018.92        14.91 o                         
  -6   9  17        869.64        816.84        16.53 o                         
  -5   9  17       3451.47       3582.19        82.04 o                         
  -4   9  17        322.03        324.36        10.17 o                         
  -3   9  17      10282.84      10253.79       136.52 o                         
  -2   9  17        637.09        621.76        16.07 o                         
  -1   9  17       3238.79       3123.22        64.24 o                         
   0   9  17          2.22         -4.05        10.41 o                         
   1   9  17       3207.04       3228.63        60.06 o                         
   2   9  17        632.05        619.57        14.29 o                         
   3   9  17      10280.35      10307.21       185.01 o                         
   4   9  17        320.03        322.33        10.65 o                         
   5   9  17       3449.54       3601.93        36.84 o                         
   6   9  17        868.21        833.32        18.81 o                         
   7   9  17       1020.56        985.58        11.26 o                         
   8   9  17       2291.83       2268.02        23.76 o                         
   9   9  17       1508.10       1480.70        43.15 o                         
  -9  10  17         55.69         31.41        22.54 o                         
  -8  10  17        254.75        274.62        13.96 o                         
  -7  10  17        801.55        741.44        11.92 o                         
  -6  10  17       1302.55       1208.54        14.90 o                         
  -5  10  17        341.48        339.82         9.53 o                         
  -4  10  17       4691.50       4493.53        53.35 o                         
  -3  10  17        561.07        504.49        11.27 o                         
  -2  10  17       8719.01       8712.02       102.33 o                         
  -1  10  17        190.55        176.44        11.70 o                         
   0  10  17        239.56        198.62        15.84 o                         
   1  10  17        187.08        188.61        10.66 o                         
   2  10  17       8701.89       8592.72        74.64 o                         
   3  10  17        563.71        491.35        13.44 o                         
   4  10  17       4686.79       4846.77        48.84 o                         
   5  10  17        345.11        333.71        11.13 o                         
   6  10  17       1311.82       1188.33        14.89 o                         
   7  10  17        795.48        745.49        16.83 o                         
   8  10  17        237.07        242.12        25.46 o                         
   9  10  17         57.08         49.48        20.18 o                         
  -8  11  17        529.95        510.84        48.73 o                         
  -7  11  17        131.83        104.25        13.13 o                         
  -6  11  17       2021.85       2023.08        45.70 o                         
  -5  11  17         20.67         15.24        10.26 o                         
  -4  11  17        738.35        723.64        12.37 o                         
  -3  11  17        230.04        229.15        17.28 o                         
  -2  11  17        120.87        102.42        11.00 o                         
  -1  11  17       2636.48       2756.73        65.22 o                         
   0  11  17        388.32        380.52        15.07 o                         
   1  11  17       2648.36       2673.15        22.28 o                         
   2  11  17        122.59        107.47        11.21 o                         
   3  11  17        223.54        240.74        10.50 o                         
   4  11  17        735.24        752.13        12.35 o                         
   5  11  17         20.66         23.97         9.55 o                         
   6  11  17       2026.99       2032.97        20.25 o                         
   7  11  17        128.23        121.21        12.67 o                         
   8  11  17        529.10        501.78        12.80 o                         
  -7  12  17         70.81         63.63        13.03 o                         
  -6  12  17        291.86        221.13        13.71 o                         
  -5  12  17        377.63        367.18        20.80 o                         
  -4  12  17       1444.33       1488.64        21.48 o                         
  -3  12  17        523.72        530.73        14.55 o                         
  -2  12  17       1839.07       1798.93        30.11 o                         
  -1  12  17        323.18        323.42        13.97 o                         
   0  12  17       1254.26       1169.47        42.29 o                         
   1  12  17        321.10        323.32        14.67 o                         
   2  12  17       1823.38       1768.25        20.76 o                         
   3  12  17        523.62        559.23        15.85 o                         
   4  12  17       1436.70       1531.13        58.63 o                         
   5  12  17        375.84        366.40        11.12 o                         
   6  12  17        293.67        230.10        14.77 o                         
   7  12  17         70.77         55.50        10.37 o                         
  -5  13  17         96.07         15.83        15.17 o                         
  -4  13  17          9.07          2.96        12.42 o                         
  -3  13  17        524.39        537.20        20.12 o                         
  -2  13  17       2059.48       2198.77        32.04 o                         
  -1  13  17        197.08        192.28        16.81 o                         
   0  13  17         26.79         41.88        14.71 o                         
   1  13  17        197.34        201.51        16.50 o                         
   2  13  17       2057.49       2047.71        50.23 o                         
   3  13  17        518.15        488.19        16.60 o                         
   4  13  17          9.14         22.54        11.24 o                         
   5  13  17        103.23         40.94        22.05 o                         
   0  14  17          8.70         40.33        57.98 o                         
   0   1  18        156.39        172.21        10.18 o                         
   1   1  18        126.50        201.75        13.80 o                         
  -1   2  18      47333.91      48153.73      1117.64 o                         
   0   2  18        177.19        108.15         7.14 o                         
   1   2  18      47318.24      47892.22       689.39 o                         
   2   2  18       2452.63       2573.11        46.98 o                         
  -2   3  18      10481.00      10278.15       200.72 o                         
  -1   3  18      24447.63      24470.95       464.20 o                         
   0   3  18          7.08          7.24         6.09 o                         
   1   3  18      24426.43      23482.53       350.82 o                         
   2   3  18      10497.36       9567.65       261.81 o                         
   3   3  18      29318.64      28361.01       584.10 o                         
  -3   4  18       7799.03       8278.31        91.05 o                         
  -2   4  18       7588.38       7877.97        99.95 o                         
  -1   4  18       5839.11       5703.98       120.38 o                         
   0   4  18       8273.29       8011.72       143.50 o                         
   1   4  18       5840.90       5483.32        32.80 o                         
   2   4  18       7620.74       7654.65        49.77 o                         
   3   4  18       7800.07       7782.24       155.47 o                         
   4   4  18       8642.02       8892.50       168.49 o                         
  -4   5  18         88.87         76.54         8.18 o                         
  -3   5  18      10613.85       9690.69        83.32 o                         
  -2   5  18       1667.08       1606.14        73.48 o                         
  -1   5  18       2314.29       2358.13        25.44 o                         
   0   5  18       1953.92       1861.59        13.84 o                         
   1   5  18       2302.90       2246.29        38.29 o                         
   2   5  18       1665.33       1579.57        49.98 o                         
   3   5  18      10644.09      10314.84       329.91 o                         
   4   5  18         87.40         95.51         8.09 o                         
   5   5  18        497.36        601.68        11.21 o                         
  -5   6  18        493.81        495.69        12.98 o                         
  -4   6  18        551.54        608.87        26.30 o                         
  -3   6  18        283.66        255.55        10.01 o                         
  -2   6  18       1937.38       1947.04        14.75 o                         
  -1   6  18       1311.37       1318.00        34.59 o                         
   0   6  18         48.23         60.67         9.44 o                         
   1   6  18       1323.49       1315.33        27.83 o                         
   2   6  18       1878.98       1828.43        45.32 o                         
   3   6  18        284.24        259.86         9.72 o                         
   4   6  18        541.09        624.83        10.35 o                         
   5   6  18        494.21        470.21         9.70 o                         
   6   6  18      13755.21      12993.60       247.66 o                         
  -6   7  18       3549.82       3471.66        34.81 o                         
  -5   7  18      16561.49      17469.43       206.83 o                         
  -4   7  18        322.03        331.40         9.39 o                         
  -3   7  18       2478.39       2595.22        52.08 o                         
  -2   7  18        588.19        542.84        13.32 o                         
  -1   7  18        753.46        670.24        12.07 o                         
   0   7  18          3.62         -1.74        10.17 o                         
   1   7  18        764.95        697.27        20.95 o                         
   2   7  18        586.06        558.44        11.30 o                         
   3   7  18       2517.83       2672.08        25.63 o                         
   4   7  18        323.85        338.23         9.61 o                         
   5   7  18      16535.50      17678.32       147.60 o                         
   6   7  18       3549.93       3420.16        22.55 o                         
   7   7  18       2197.19       2140.23        23.21 o                         
  -7   8  18        585.20        628.73        11.04 o                         
  -6   8  18        151.99        220.96        10.58 o                         
  -5   8  18        182.46        193.24         9.82 o                         
  -4   8  18       6787.02       6651.23        51.09 o                         
  -3   8  18        673.19        701.55        11.15 o                         
  -2   8  18       3561.38       3613.82        87.55 o                         
  -1   8  18        173.36        213.35        10.93 o                         
   0   8  18       1424.82       1530.66        41.68 o                         
   1   8  18        174.33        201.31        10.29 o                         
   2   8  18       3555.50       3788.39        58.90 o                         
   3   8  18        672.86        719.50        12.76 o                         
   4   8  18       6828.90       6855.76        78.55 o                         
   5   8  18        184.08        188.38         8.85 o                         
   6   8  18        147.59        208.51         8.97 o                         
   7   8  18        583.97        636.92        10.36 o                         
   8   8  18         21.52         27.18         8.59 o                         
  -8   9  18       2813.39       2514.09        60.88 o                         
  -7   9  18       4096.80       4148.79        38.36 o                         
  -6   9  18        175.49        182.64        10.44 o                         
  -5   9  18        314.97        350.31        11.17 o                         
  -4   9  18       1621.45       1595.70        30.30 o                         
  -3   9  18        420.59        412.19        10.56 o                         
  -2   9  18        145.03        167.43        10.37 o                         
  -1   9  18       2716.53       2788.99        52.29 o                         
   0   9  18         35.24         87.19        12.11 o                         
   1   9  18       2722.21       2735.04        50.27 o                         
   2   9  18        146.22        147.98        11.45 o                         
   3   9  18        420.99        418.03        12.80 o                         
   4   9  18       1619.83       1646.40        16.27 o                         
   5   9  18        320.92        333.19        10.67 o                         
   6   9  18        175.65        182.20        10.50 o                         
   7   9  18       4082.73       4236.50        44.35 o                         
   8   9  18       2820.50       2717.26        28.61 o                         
   9   9  18        186.27        154.78        16.74 o                         
  -9  10  18        127.34        138.65        19.07 o                         
  -8  10  18         99.41         91.44         8.88 o                         
  -7  10  18        975.85       1016.97        17.66 o                         
  -6  10  18        490.16        427.83        11.19 o                         
  -5  10  18         24.64         32.32         9.53 o                         
  -4  10  18        365.14        393.60        11.88 o                         
  -3  10  18        567.49        550.32        12.63 o                         
  -2  10  18         55.83         58.76        14.22 o                         
  -1  10  18         52.79         35.10        10.71 o                         
   0  10  18      49351.20      45839.23       384.32 o                         
   1  10  18         52.64         31.56        10.32 o                         
   2  10  18         53.58         53.25        12.71 o                         
   3  10  18        570.31        575.70        17.43 o                         
   4  10  18        364.87        382.70        11.87 o                         
   5  10  18         24.06         39.85         9.78 o                         
   6  10  18        493.15        441.16        19.14 o                         
   7  10  18        974.17       1023.04        17.89 o                         
   8  10  18        110.18         90.80        13.55 o                         
   9  10  18        127.85        130.55        39.22 o                         
  -8  11  18        615.82        586.94        19.29 o                         
  -7  11  18        859.53        836.59        19.65 o                         
  -6  11  18        474.53        424.27        14.32 o                         
  -5  11  18         31.89         39.27         9.99 o                         
  -4  11  18        102.06         94.81        11.68 o                         
  -3  11  18       1585.53       1601.72        17.41 o                         
  -2  11  18         38.97         39.45        11.04 o                         
  -1  11  18       2929.95       2749.61        44.73 o                         
   0  11  18          4.23          7.97        11.97 o                         
   1  11  18       2917.71       2713.81        42.82 o                         
   2  11  18         39.32         24.62        10.41 o                         
   3  11  18       1578.06       1577.86        33.50 o                         
   4  11  18        103.02        101.37        12.21 o                         
   5  11  18         31.14         32.41        10.56 o                         
   6  11  18        472.93        445.00        19.50 o                         
   7  11  18        860.44        863.72        17.87 o                         
   8  11  18        613.74        608.38        19.20 o                         
  -6  12  18        202.45        186.45        14.43 o                         
  -5  12  18        148.53        135.39        12.69 o                         
  -4  12  18        555.89        540.79        14.56 o                         
  -3  12  18        138.88        153.08        13.51 o                         
  -2  12  18       3838.25       3912.37        72.04 o                         
  -1  12  18        326.62        352.57        16.53 o                         
   0  12  18        205.22        188.74        13.76 o                         
   1  12  18        327.60        355.35        16.48 o                         
   2  12  18       3860.99       3836.84        55.44 o                         
   3  12  18        139.63        136.59        12.87 o                         
   4  12  18        561.26        562.76        25.03 o                         
   5  12  18        149.04        152.42        11.43 o                         
   6  12  18        205.65        157.52        34.74 o                         
  -4  13  18          3.93          1.77        12.47 o                         
  -3  13  18        111.02         98.39        23.21 o                         
  -2  13  18        100.41        118.30        22.37 o                         
  -1  13  18        446.72        506.09        17.58 o                         
   0  13  18         74.33         37.10        18.98 o                         
   1  13  18        444.31        498.53        16.60 o                         
   2  13  18        102.22         87.27        15.02 o                         
   3  13  18        115.23        121.97        14.50 o                         
   4  13  18          4.03         15.04        11.60 o                         
   0   1  19        668.81        710.42        28.54 o                         
   1   1  19         60.59         28.20         6.35 o                         
  -1   2  19       9043.06       8043.25       211.75 o                         
   0   2  19        398.43        399.36        10.75 o                         
   1   2  19       9033.52       8405.13       381.44 o                         
   2   2  19          5.01         19.64        12.57 o                         
  -2   3  19       6420.67       6345.27       104.76 o                         
  -1   3  19      38085.30      36759.23       646.52 o                         
   0   3  19         60.00         68.35         6.63 o                         
   1   3  19      38121.86      38625.96       632.82 o                         
   2   3  19       6439.49       5594.19       144.51 o                         
   3   3  19       4247.02       3863.29        44.60 o                         
  -3   4  19       7576.24       7413.61       187.36 o                         
  -2   4  19       4942.83       5080.63       108.14 o                         
  -1   4  19      10639.63       9339.16       381.41 o                         
   0   4  19      83262.05      84480.84      1358.10 o                         
   1   4  19      10642.07      10027.64       251.71 o                         
   2   4  19       4938.49       5192.03        72.37 o                         
   3   4  19       7584.20       7207.55       222.52 o                         
   4   4  19        460.87        466.44        20.81 o                         
  -4   5  19        576.55        582.62        11.25 o                         
  -3   5  19      12509.81      12130.57       197.48 o                         
  -2   5  19        802.56        871.09        13.87 o                         
  -1   5  19       1507.64       1253.49        25.10 o                         
   0   5  19          0.02          0.26         9.82 o                         
   1   5  19       1490.89       1326.59        21.95 o                         
   2   5  19        799.01        827.54        23.12 o                         
   3   5  19      12498.57      12861.37       122.04 o                         
   4   5  19        574.48        624.23        14.22 o                         
   5   5  19         15.46         31.26         7.62 o                         
  -5   6  19        264.95        258.67         9.24 o                         
  -4   6  19       2201.07       2371.68        21.35 o                         
  -3   6  19        268.37        261.32         9.81 o                         
  -2   6  19       6093.47       6454.98        57.08 o                         
  -1   6  19      19448.46      19938.39       330.52 o                         
   0   6  19       1053.28        998.28        19.67 o                         
   1   6  19      19446.35      20547.59       198.74 o                         
   2   6  19       6091.54       6227.22        94.38 o                         
   3   6  19        269.52        224.87         9.81 o                         
   4   6  19       2209.77       2377.90        11.87 o                         
   5   6  19        261.62        284.71        12.31 o                         
   6   6  19        108.71        104.39        10.00 o                         
  -6   7  19        404.43        419.14        11.33 o                         
  -5   7  19       6502.56       6397.38       112.76 o                         
  -4   7  19        494.63        493.09        11.79 o                         
  -3   7  19       2234.17       2277.74        82.23 o                         
  -2   7  19        211.20        208.00        13.63 o                         
  -1   7  19         45.22         34.60        11.22 o                         
   0   7  19         20.55         21.61        10.32 o                         
   1   7  19         50.51         41.29        11.00 o                         
   2   7  19        212.53        195.56        10.13 o                         
   3   7  19       2126.97       2262.65        42.66 o                         
   4   7  19        497.61        504.87        14.65 o                         
   5   7  19       6548.43       6402.55       181.13 o                         
   6   7  19        408.04        455.46        10.73 o                         
   7   7  19       1303.44       1321.22        17.90 o                         
  -7   8  19       1000.54        971.29        11.91 o                         
  -6   8  19       1233.43       1281.27        13.37 o                         
  -5   8  19        628.73        622.00        11.35 o                         
  -4   8  19       2092.74       2115.68        24.56 o                         
  -3   8  19        934.61        872.48        28.14 o                         
  -2   8  19       2337.45       2360.21        52.04 o                         
  -1   8  19        205.20        211.49        11.01 o                         
   0   8  19       6283.74       6880.32       186.69 o                         
   1   8  19        204.25        196.20        11.77 o                         
   2   8  19       2324.00       2475.84        34.92 o                         
   3   8  19        926.28        873.24        26.59 o                         
   4   8  19       2071.00       2133.38        20.84 o                         
   5   8  19        624.01        619.81        17.56 o                         
   6   8  19       1246.42       1242.75        14.60 o                         
   7   8  19        999.11       1011.65        14.27 o                         
   8   8  19        376.24        353.08        10.73 o                         
  -8   9  19        300.78        327.01        10.85 o                         
  -7   9  19       7230.56       7248.52       101.33 o                         
  -6   9  19        242.25        252.97        11.95 o                         
  -5   9  19         86.80        110.83        10.15 o                         
  -4   9  19       6700.13       6667.43       120.96 o                         
  -3   9  19       3147.46       3110.39        38.10 o                         
  -2   9  19         55.28         45.92        10.53 o                         
  -1   9  19         71.73         60.18        11.63 o                         
   0   9  19         55.24         59.56        11.65 o                         
   1   9  19         62.86         80.19        11.77 o                         
   2   9  19         55.81         52.01        11.14 o                         
   3   9  19       3156.76       3125.58        62.74 o                         
   4   9  19       6695.96       6639.62        71.84 o                         
   5   9  19         90.39        110.75        10.93 o                         
   6   9  19        242.13        215.85        11.63 o                         
   7   9  19       7250.49       7238.47        45.59 o                         
   8   9  19        301.05        315.35        10.43 o                         
   9   9  19       1307.26       1057.83       115.91 o                         
  -9  10  19         59.84         24.39        13.67 o                         
  -8  10  19        280.72        259.62         9.17 o                         
  -7  10  19        394.86        409.53        12.04 o                         
  -6  10  19       6028.81       6048.62        39.04 o                         
  -5  10  19       1291.43       1290.04        15.10 o                         
  -4  10  19        314.41        301.49        11.28 o                         
  -3  10  19       1922.37       2065.27        19.92 o                         
  -2  10  19       3568.60       3422.32        61.11 o                         
  -1  10  19         34.48         20.14        11.10 o                         
   0  10  19       1777.38       1652.15        48.34 o                         
   1  10  19         34.25         37.52        12.18 o                         
   2  10  19       3585.49       3461.89       107.61 o                         
   3  10  19       1921.58       2070.44        28.11 o                         
   4  10  19        316.83        340.61        11.13 o                         
   5  10  19       1293.13       1271.02        16.47 o                         
   6  10  19       6036.00       6071.25       143.88 o                         
   7  10  19        394.13        384.93        17.90 o                         
   8  10  19        276.74        234.60        72.48 o                         
   9  10  19         60.08         49.24        23.61 o                         
  -8  11  19        278.53        261.08        18.81 o                         
  -7  11  19       1853.54       1707.62        35.02 o                         
  -6  11  19       1611.11       1593.88        21.19 o                         
  -5  11  19       1164.72       1098.89        12.95 o                         
  -4  11  19       3208.01       3206.63        31.43 o                         
  -3  11  19       2340.09       2283.75        24.45 o                         
  -2  11  19         57.92         58.75        12.57 o                         
  -1  11  19        176.81        197.55        11.50 o                         
   0  11  19         90.98        112.54        13.95 o                         
   1  11  19        171.21        209.80        13.14 o                         
   2  11  19         58.38         57.26        11.20 o                         
   3  11  19       2355.63       2313.67        20.68 o                         
   4  11  19       3215.38       3219.67        29.56 o                         
   5  11  19       1162.17       1095.68        14.22 o                         
   6  11  19       1610.65       1573.05        45.88 o                         
   7  11  19       1847.90       1772.55        36.10 o                         
   8  11  19        278.51        218.35        16.78 o                         
  -6  12  19        224.44        193.45        20.20 o                         
  -5  12  19        841.21        793.57        17.74 o                         
  -4  12  19       1829.94       1800.48        32.21 o                         
  -3  12  19        444.71        453.74        13.57 o                         
  -2  12  19       2572.49       2480.91        53.36 o                         
  -1  12  19        408.07        423.10        14.04 o                         
   0  12  19         80.34         82.54        14.50 o                         
   1  12  19        410.04        397.67        14.17 o                         
   2  12  19       2555.80       2510.80        71.23 o                         
   3  12  19        446.26        438.33        14.97 o                         
   4  12  19       1809.18       1813.61        27.15 o                         
   5  12  19        839.51        803.06        15.41 o                         
   6  12  19        225.09        226.82        16.71 o                         
  -4  13  19          2.05         -6.49        14.69 o                         
  -3  13  19         68.62         65.31        13.93 o                         
  -2  13  19        111.96        102.10        15.10 o                         
  -1  13  19        170.03        135.49        19.12 o                         
   0  13  19        202.16        202.56        15.75 o                         
   1  13  19        169.77        149.10        16.64 o                         
   2  13  19        110.67         76.41        14.57 o                         
   3  13  19         63.48         57.81        13.83 o                         
   4  13  19          1.88         32.62        31.02 o                         
   0   0  20      75787.52      81307.79      3297.89 o                         
   0   1  20         65.22         82.90         7.55 o                         
   1   1  20        240.74        129.91         7.40 o                         
  -1   2  20        784.30        939.17        22.35 o                         
   0   2  20        183.25        233.56         8.20 o                         
   1   2  20        783.65        808.12        19.35 o                         
   2   2  20       1097.89        987.79        18.60 o                         
  -2   3  20       3967.08       3667.69       143.60 o                         
  -1   3  20       2295.31       2230.54        57.00 o                         
   0   3  20        138.58        143.60         7.59 o                         
   1   3  20       2304.82       2105.26       155.80 o                         
   2   3  20       3975.15       4058.59        32.47 o                         
   3   3  20        921.21        854.98        30.80 o                         
  -3   4  20       2027.82       2011.95        15.78 o                         
  -2   4  20       2104.64       2073.89        32.34 o                         
  -1   4  20       2085.70       2036.76        49.05 o                         
   0   4  20       6510.77       5716.87       190.81 o                         
   1   4  20       2077.78       2000.87        57.79 o                         
   2   4  20       2090.79       2187.56        37.26 o                         
   3   4  20       2023.62       2025.94        28.61 o                         
   4   4  20        281.15        293.50         9.93 o                         
  -4   5  20       1237.30       1319.30        13.96 o                         
  -3   5  20      12410.76      12747.31       104.05 o                         
  -2   5  20        180.29        160.88        10.64 o                         
  -1   5  20        942.43        916.66        14.47 o                         
   0   5  20       2659.10       2880.39        30.96 o                         
   1   5  20        954.36        913.86        18.47 o                         
   2   5  20        178.17        169.19         9.55 o                         
   3   5  20      12411.78      12687.60       109.40 o                         
   4   5  20       1247.29       1327.61        13.74 o                         
   5   5  20          7.67         25.11         8.05 o                         
  -5   6  20       1135.09       1132.67        24.58 o                         
  -4   6  20       2859.34       2957.42        14.61 o                         
  -3   6  20       1958.94       1846.77        22.02 o                         
  -2   6  20       4836.56       4914.06        68.49 o                         
  -1   6  20       2094.36       2039.68        43.81 o                         
   0   6  20        479.62        448.64        11.95 o                         
   1   6  20       2087.88       2161.62        18.50 o                         
   2   6  20       4890.57       4683.69        61.58 o                         
   3   6  20       1964.46       1996.13        28.21 o                         
   4   6  20       2851.78       2757.38        81.42 o                         
   5   6  20       1142.68       1138.76        14.76 o                         
   6   6  20          0.39         17.14         9.69 o                         
  -6   7  20       2643.21       2495.18        39.04 o                         
  -5   7  20       1317.08       1251.13        18.49 o                         
  -4   7  20       2124.51       2077.46        52.44 o                         
  -3   7  20       1645.51       1630.32        40.63 o                         
  -2   7  20       1306.26       1389.99        24.69 o                         
  -1   7  20       2606.02       2681.57        93.30 o                         
   0   7  20        274.14        308.03        12.01 o                         
   1   7  20       2595.66       2421.87        78.80 o                         
   2   7  20       1303.32       1303.09        28.60 o                         
   3   7  20       1750.92       1714.03        40.43 o                         
   4   7  20       2136.89       2116.87        28.28 o                         
   5   7  20       1308.82       1334.01        15.07 o                         
   6   7  20       2634.02       2702.40        34.63 o                         
   7   7  20        105.29        115.77        10.32 o                         
  -7   8  20        944.19       1032.25        13.96 o                         
  -6   8  20        965.07        993.27        14.90 o                         
  -5   8  20        853.46        800.16        17.76 o                         
  -4   8  20        653.71        664.16        11.96 o                         
  -3   8  20        836.48        887.23        13.26 o                         
  -2   8  20       2275.64       2273.29        31.44 o                         
  -1   8  20         22.80         26.18        10.60 o                         
   0   8  20        787.65        956.73        14.12 o                         
   1   8  20         23.02         23.46        10.08 o                         
   2   8  20       2266.92       2286.61        41.18 o                         
   3   8  20        837.31        862.44        13.80 o                         
   4   8  20        665.82        608.99        13.83 o                         
   5   8  20        842.36        758.37        12.11 o                         
   6   8  20        951.04        978.04        18.41 o                         
   7   8  20        936.80       1016.14        12.95 o                         
   8   8  20       2297.77       2428.62        36.62 o                         
  -8   9  20        482.95        430.41        15.50 o                         
  -7   9  20       2192.27       2279.92        23.60 o                         
  -6   9  20         34.78         21.37        10.83 o                         
  -5   9  20        574.23        576.55        11.82 o                         
  -4   9  20       1916.53       1807.80        22.41 o                         
  -3   9  20        158.57        124.80        11.82 o                         
  -2   9  20        347.12        345.23        13.80 o                         
  -1   9  20        169.52        175.98        13.93 o                         
   0   9  20        145.27        142.91        12.11 o                         
   1   9  20        181.64        196.83        13.62 o                         
   2   9  20        347.20        350.86        11.53 o                         
   3   9  20        155.72        161.05        14.64 o                         
   4   9  20       1916.72       1865.91        35.66 o                         
   5   9  20        566.49        574.59        12.67 o                         
   6   9  20         35.37         12.02        10.52 o                         
   7   9  20       2192.31       2215.12        22.42 o                         
   8   9  20        481.09        456.48        11.50 o                         
   9   9  20       1283.93       1262.95        31.23 o                         
  -9  10  20        421.93        394.67        30.03 o                         
  -8  10  20        641.80        586.46        10.97 o                         
  -7  10  20         39.01         38.23        11.44 o                         
  -6  10  20         57.39         67.53        12.25 o                         
  -5  10  20        635.85        621.45        12.56 o                         
  -4  10  20        202.23        218.93        11.68 o                         
  -3  10  20        621.13        705.72        14.05 o                         
  -2  10  20       2371.25       2432.89        72.00 o                         
  -1  10  20         49.59         57.17        12.21 o                         
   0  10  20       1952.01       1906.01        24.43 o                         
   1  10  20         50.18         39.71        13.26 o                         
   2  10  20       2362.41       2320.97        35.74 o                         
   3  10  20        617.93        661.16        38.84 o                         
   4  10  20        197.19        218.85        12.45 o                         
   5  10  20        637.63        641.94        12.55 o                         
   6  10  20         55.75         80.66        12.95 o                         
   7  10  20         38.77         34.32        11.99 o                         
   8  10  20        645.46        583.99        17.39 o                         
   9  10  20        422.47        389.73        92.73 o                         
  -7  11  20        233.97        216.01        17.81 o                         
  -6  11  20        460.21        431.01        16.64 o                         
  -5  11  20        231.83        193.59        12.57 o                         
  -4  11  20        953.56        941.30        15.28 o                         
  -3  11  20        271.48        256.36        22.14 o                         
  -2  11  20        114.06         96.85        12.68 o                         
  -1  11  20       2227.28       2479.62        31.94 o                         
   0  11  20         30.89        115.89        15.93 o                         
   1  11  20       2229.34       2425.74        46.52 o                         
   2  11  20        113.87         57.58        11.41 o                         
   3  11  20        278.07        276.90        14.04 o                         
   4  11  20        950.36        933.12        15.85 o                         
   5  11  20        231.74        170.81        12.76 o                         
   6  11  20        460.50        445.04        25.76 o                         
   7  11  20        238.71        264.07        17.13 o                         
  -6  12  20         12.57          3.06        17.16 o                         
  -5  12  20          7.55         -3.15        13.33 o                         
  -4  12  20        826.57        799.33        14.81 o                         
  -3  12  20        330.79        308.61        14.73 o                         
  -2  12  20        965.56        950.55        15.42 o                         
  -1  12  20         29.49         26.43        12.84 o                         
   0  12  20        493.42        412.06        15.95 o                         
   1  12  20         29.68         15.09        12.25 o                         
   2  12  20        988.86        933.08        24.80 o                         
   3  12  20        330.43        293.15        16.24 o                         
   4  12  20        848.09        831.32        22.31 o                         
   5  12  20          8.01          8.76        12.33 o                         
   6  12  20         13.20          2.52        18.51 o                         
  -3  13  20         18.55         -3.49        14.40 o                         
  -2  13  20         44.38         63.84        15.43 o                         
  -1  13  20        323.83        311.54        19.98 o                         
   0  13  20        232.32        244.68        15.46 o                         
   1  13  20        329.40        345.09        22.72 o                         
   2  13  20         44.64         43.97        13.60 o                         
   3  13  20         13.44          0.61        13.66 o                         
   0   1  21         32.70         29.31         6.77 o                         
   1   1  21        530.24        559.17        12.28 o                         
  -1   2  21       1881.82       1860.73        39.94 o                         
   0   2  21       3039.82       3069.65        30.00 o                         
   1   2  21       1883.88       1857.52        24.60 o                         
   2   2  21        274.37        271.93         9.28 o                         
  -2   3  21       5712.22       5600.11        75.91 o                         
  -1   3  21       8996.16       9041.56       193.95 o                         
   0   3  21        239.03        197.26         7.84 o                         
   1   3  21       8990.90       8578.55       101.91 o                         
   2   3  21       5710.48       5841.59        46.02 o                         
   3   3  21         56.76         30.40        12.73 o                         
  -3   4  21       4874.23       4730.71       100.97 o                         
  -2   4  21       1401.36       1413.30        21.09 o                         
  -1   4  21       4152.31       4092.52        37.20 o                         
   0   4  21       7748.91       7159.62       236.18 o                         
   1   4  21       4162.29       4156.80        62.75 o                         
   2   4  21       1421.28       1376.23        41.97 o                         
   3   4  21       4865.40       4909.38       199.39 o                         
   4   4  21       1324.32       1257.27        16.12 o                         
  -4   5  21        365.74        421.18        10.98 o                         
  -3   5  21       1430.73       1490.03        35.60 o                         
  -2   5  21        742.18        733.65        12.89 o                         
  -1   5  21       1007.66        924.53        40.13 o                         
   0   5  21         10.50         -2.81         8.44 o                         
   1   5  21       1011.94        945.52        12.22 o                         
   2   5  21        743.94        740.41        12.88 o                         
   3   5  21       1424.49       1350.81        25.24 o                         
   4   5  21        367.59        398.27        18.01 o                         
   5   5  21          1.40          6.97         8.57 o                         
  -5   6  21        542.85        538.59        12.63 o                         
  -4   6  21        557.40        552.54        10.36 o                         
  -3   6  21       1157.07       1102.17        18.29 o                         
  -2   6  21       7738.12       7711.57       104.58 o                         
  -1   6  21       9446.14       9609.57       249.15 o                         
   0   6  21      13261.08      13388.13        98.66 o                         
   1   6  21       9424.32       9749.89       125.78 o                         
   2   6  21       7701.21       7867.36        64.57 o                         
   3   6  21       1154.22       1080.34        18.29 o                         
   4   6  21        522.77        559.54        14.26 o                         
   5   6  21        541.71        575.77        10.51 o                         
   6   6  21          4.14         32.68        10.11 o                         
  -6   7  21       1300.67       1297.32        14.65 o                         
  -5   7  21        438.66        448.74        11.02 o                         
  -4   7  21        751.95        725.15        14.70 o                         
  -3   7  21       1418.10       1335.38        27.64 o                         
  -2   7  21       1616.16       1754.22        28.16 o                         
  -1   7  21      15835.38      15231.30       295.14 o                         
   0   7  21        109.04        110.29        11.16 o                         
   1   7  21      15855.50      15522.62       500.14 o                         
   2   7  21       1621.51       1674.00        35.79 o                         
   3   7  21       1343.14       1342.45        17.65 o                         
   4   7  21        752.65        764.56        17.13 o                         
   5   7  21        450.97        459.89        11.77 o                         
   6   7  21       1295.13       1238.54        24.13 o                         
   7   7  21        338.87        335.65        11.48 o                         
  -7   8  21       1239.04       1174.69        19.87 o                         
  -6   8  21       4561.69       4787.50        61.73 o                         
  -5   8  21        730.37        769.29        14.18 o                         
  -4   8  21        194.36        169.45        12.70 o                         
  -3   8  21        430.82        415.32        13.02 o                         
  -2   8  21       1946.71       2055.46        33.14 o                         
  -1   8  21        161.89        150.88        11.27 o                         
   0   8  21        702.38        721.51        13.80 o                         
   1   8  21        165.65        180.72        11.62 o                         
   2   8  21       1969.56       2049.23        21.09 o                         
   3   8  21        430.59        413.53        10.58 o                         
   4   8  21        198.81        183.30         9.77 o                         
   5   8  21        727.63        790.37        14.47 o                         
   6   8  21       4577.55       4707.74        57.36 o                         
   7   8  21       1234.91       1168.62        14.23 o                         
   8   8  21        753.37        740.75        14.18 o                         
  -8   9  21        383.55        374.56        12.00 o                         
  -7   9  21       9804.19       9579.36        77.35 o                         
  -6   9  21        521.52        504.14        13.12 o                         
  -5   9  21       2683.27       2600.89        26.93 o                         
  -4   9  21       2263.34       2232.15        29.91 o                         
  -3   9  21       5409.23       5193.82       131.05 o                         
  -2   9  21         32.17         53.87        12.27 o                         
  -1   9  21       3481.77       3521.89        91.73 o                         
   0   9  21          3.20          2.38        10.52 o                         
   1   9  21       3480.82       3712.40        47.78 o                         
   2   9  21         32.86         36.11        11.43 o                         
   3   9  21       5389.81       5138.61       100.33 o                         
   4   9  21       2262.93       2285.74        17.26 o                         
   5   9  21       2674.20       2625.18        49.32 o                         
   6   9  21        522.38        484.50        18.58 o                         
   7   9  21       9801.41       9714.86        74.97 o                         
   8   9  21        385.82        351.96        14.72 o                         
   9   9  21          0.72         -1.10         9.82 o                         
  -8  10  21        327.64        302.78        16.37 o                         
  -7  10  21         68.77         36.60        11.48 o                         
  -6  10  21      10815.00      10921.54       177.24 o                         
  -5  10  21        183.43        189.64        11.65 o                         
  -4  10  21       3216.24       3233.50        50.53 o                         
  -3  10  21         69.31         64.78        11.14 o                         
  -2  10  21        191.40        180.06        13.19 o                         
  -1  10  21         92.02         95.87        12.15 o                         
   0  10  21       1873.94       1917.94        32.94 o                         
   1  10  21         93.20         91.74        12.31 o                         
   2  10  21        188.80        162.74        14.02 o                         
   3  10  21         68.50         54.67        11.61 o                         
   4  10  21       3211.85       3199.85        38.07 o                         
   5  10  21        182.67        150.16        14.81 o                         
   6  10  21      10812.46      10818.71       164.46 o                         
   7  10  21         69.33         53.14        12.71 o                         
   8  10  21        333.98        318.04        11.61 o                         
  -7  11  21       1758.52       1574.93        81.13 o                         
  -6  11  21       1046.45       1071.63        19.16 o                         
  -5  11  21        573.55        537.98        15.04 o                         
  -4  11  21       1805.59       1937.68        32.82 o                         
  -3  11  21       3994.21       3920.78       100.47 o                         
  -2  11  21         35.71         25.17        11.76 o                         
  -1  11  21       1776.21       1822.36        35.98 o                         
   0  11  21         57.54         65.19        12.47 o                         
   1  11  21       1770.65       1795.14        31.56 o                         
   2  11  21         36.03         33.32        10.63 o                         
   3  11  21       3982.68       4146.48        49.12 o                         
   4  11  21       1804.11       1930.92        32.08 o                         
   5  11  21        568.75        543.52        12.86 o                         
   6  11  21       1044.77       1116.38        19.95 o                         
   7  11  21       1756.86       1744.86        20.27 o                         
  -5  12  21        135.62        120.42        14.43 o                         
  -4  12  21        430.72        374.87        22.80 o                         
  -3  12  21        193.66        210.87        14.86 o                         
  -2  12  21       1043.77       1043.27        18.45 o                         
  -1  12  21          1.25         10.53        12.96 o                         
   0  12  21        570.75        551.75        22.51 o                         
   1  12  21          1.49         -4.16        12.72 o                         
   2  12  21       1023.33       1019.33        30.81 o                         
   3  12  21        194.74        191.07        17.30 o                         
   4  12  21        422.26        416.19        14.18 o                         
   5  12  21        136.34        124.43        13.93 o                         
  -2  13  21        163.75        124.07        14.73 o                         
  -1  13  21       2372.65       2493.72        64.38 o                         
   0  13  21          7.76         15.92        13.84 o                         
   1  13  21       2366.05       2328.66        75.71 o                         
   2  13  21        164.54        151.09        16.23 o                         
   0   1  22         23.63         29.74         7.05 o                         
   1   1  22          3.38         15.93         8.01 o                         
  -1   2  22      20093.41      19863.27       285.06 o                         
   0   2  22        115.20        210.29         9.51 o                         
   1   2  22      20091.93      19324.84       483.45 o                         
   2   2  22         79.73         84.80         7.42 o                         
  -2   3  22       1500.06       1431.13        20.74 o                         
  -1   3  22      13588.02      13359.07       268.99 o                         
   0   3  22        372.23        437.22         9.76 o                         
   1   3  22      13578.27      13070.00       175.62 o                         
   2   3  22       1497.87       1518.57        29.76 o                         
   3   3  22       1850.37       1861.58        21.43 o                         
  -3   4  22      15557.97      16417.89       334.68 o                         
  -2   4  22        327.66        297.76        10.76 o                         
  -1   4  22         19.66         -5.44        10.34 o                         
   0   4  22       3972.74       3976.41        75.03 o                         
   1   4  22         20.28          8.40         8.39 o                         
   2   4  22        315.35        326.49        10.62 o                         
   3   4  22      15563.77      14746.95       353.60 o                         
   4   4  22       2531.58       2645.51        40.63 o                         
  -4   5  22       1304.98       1272.02        15.13 o                         
  -3   5  22       1348.40       1323.73        14.29 o                         
  -2   5  22       1331.87       1302.89        23.39 o                         
  -1   5  22        349.05        373.20        11.43 o                         
   0   5  22         12.65         35.07         8.54 o                         
   1   5  22        329.70        370.38        15.41 o                         
   2   5  22       1326.76       1293.52        27.66 o                         
   3   5  22       1355.82       1239.86        53.12 o                         
   4   5  22       1306.84       1324.61        13.48 o                         
   5   5  22       9654.58       9626.98       197.19 o                         
  -5   6  22         51.01         59.98         9.49 o                         
  -4   6  22       6177.95       7099.52        21.29 o                         
  -3   6  22        368.67        367.09        12.74 o                         
  -2   6  22       4429.37       4466.74        65.14 o                         
  -1   6  22       1714.17       1665.65        67.06 o                         
   0   6  22       1913.54       1635.30        48.85 o                         
   1   6  22       1716.17       1708.01        25.75 o                         
   2   6  22       4420.08       4222.23       127.18 o                         
   3   6  22        368.66        367.07        11.10 o                         
   4   6  22       6211.32       6356.79        57.30 o                         
   5   6  22         51.53         50.36        10.64 o                         
   6   6  22       3305.49       3650.75        90.66 o                         
  -6   7  22       6773.28       6804.83       102.19 o                         
  -5   7  22        229.73        239.21        13.66 o                         
  -4   7  22        398.67        414.14        12.58 o                         
  -3   7  22       1006.35        938.49        14.94 o                         
  -2   7  22        687.26        680.18        12.48 o                         
  -1   7  22       2894.13       3031.19        43.83 o                         
   0   7  22         30.71         39.31        10.69 o                         
   1   7  22       2892.51       2888.58        66.81 o                         
   2   7  22        689.35        693.76        13.67 o                         
   3   7  22       1047.65        952.28        13.82 o                         
   4   7  22        396.55        417.38        14.37 o                         
   5   7  22        217.08        234.57        11.45 o                         
   6   7  22       6776.59       7222.35       125.28 o                         
   7   7  22       1473.55       1415.18        16.70 o                         
  -7   8  22       1238.98       1196.40        28.00 o                         
  -6   8  22        260.20        283.67        12.47 o                         
  -5   8  22       2077.87       1989.50        82.54 o                         
  -4   8  22       2330.99       2263.10        99.16 o                         
  -3   8  22        274.95        264.19        13.09 o                         
  -2   8  22        554.69        532.42        12.91 o                         
  -1   8  22        568.49        580.31        12.75 o                         
   0   8  22       3769.44       4039.81        56.18 o                         
   1   8  22        567.30        516.87        16.07 o                         
   2   8  22        544.66        505.64        51.90 o                         
   3   8  22        274.54        246.60        12.56 o                         
   4   8  22       2315.75       2243.89        48.26 o                         
   5   8  22       2080.60       2174.09        17.93 o                         
   6   8  22        268.42        262.33        11.75 o                         
   7   8  22       1242.03       1151.66        16.80 o                         
   8   8  22        196.92        200.25        13.59 o                         
  -8   9  22        634.91        603.39        13.88 o                         
  -7   9  22       2274.45       2096.52       145.54 o                         
  -6   9  22        310.69        287.51        13.01 o                         
  -5   9  22        207.56        173.49        13.39 o                         
  -4   9  22       1199.40       1229.60        17.60 o                         
  -3   9  22       2296.00       2313.75        49.94 o                         
  -2   9  22        202.97        214.07        13.66 o                         
  -1   9  22       4146.21       4152.66       127.60 o                         
   0   9  22          4.76         -1.71        12.94 o                         
   1   9  22       4145.91       4326.57        76.47 o                         
   2   9  22        203.40        219.67        12.26 o                         
   3   9  22       2312.24       2316.69        38.01 o                         
   4   9  22       1202.58       1132.10        50.81 o                         
   5   9  22        210.54        212.08        15.91 o                         
   6   9  22        309.90        265.17        14.52 o                         
   7   9  22       2275.24       2063.63        36.42 o                         
   8   9  22        636.61        607.69        14.28 o                         
   9   9  22         63.57         39.37        12.13 o                         
  -8  10  22        257.83        245.87        14.05 o                         
  -7  10  22        641.28        596.53        14.16 o                         
  -6  10  22        359.48        417.82        14.31 o                         
  -5  10  22         35.97         43.88        11.83 o                         
  -4  10  22       1492.48       1508.84        14.95 o                         
  -3  10  22         60.77         48.94        11.28 o                         
  -2  10  22        115.48        138.45        11.92 o                         
  -1  10  22         34.94         46.80        12.18 o                         
   0  10  22      73435.21      75078.80       988.48 o                         
   1  10  22         35.50         44.06        12.55 o                         
   2  10  22        122.25        140.41        12.56 o                         
   3  10  22         60.60         43.32        11.11 o                         
   4  10  22       1498.74       1561.61        15.34 o                         
   5  10  22         36.51         30.50        11.85 o                         
   6  10  22        362.32        352.64        14.94 o                         
   7  10  22        643.87        605.55        15.06 o                         
   8  10  22        254.08        234.70        15.87 o                         
  -7  11  22        686.65        633.03        17.47 o                         
  -6  11  22        249.36        262.56        16.62 o                         
  -5  11  22        138.11        114.26        12.91 o                         
  -4  11  22        311.58        316.52        14.18 o                         
  -3  11  22       1428.40       1490.43        18.72 o                         
  -2  11  22        355.72        314.57        14.24 o                         
  -1  11  22       2665.61       2785.52        28.18 o                         
   0  11  22         68.25         57.14        11.97 o                         
   1  11  22       2664.34       3002.32        35.78 o                         
   2  11  22        356.48        302.57        15.94 o                         
   3  11  22       1432.92       1405.27        44.47 o                         
   4  11  22        315.13        340.04        15.75 o                         
   5  11  22        140.40        108.58        12.77 o                         
   6  11  22        248.90        268.25        14.30 o                         
   7  11  22        688.27        592.44        16.77 o                         
  -5  12  22        230.11        184.68        14.10 o                         
  -4  12  22        430.05        466.31        17.47 o                         
  -3  12  22        377.93        369.25        15.18 o                         
  -2  12  22       1196.87       1272.78        17.25 o                         
  -1  12  22         30.44         22.71        12.44 o                         
   0  12  22       1305.94       1467.00        56.07 o                         
   1  12  22         30.22         32.57        13.08 o                         
   2  12  22       1209.11       1230.08        35.34 o                         
   3  12  22        379.58        359.86        20.96 o                         
   4  12  22        423.22        455.99        16.69 o                         
   5  12  22        229.96        211.26        14.55 o                         
  -1  13  22        685.53        613.99        21.30 o                         
   0  13  22         11.44         13.27        16.45 o                         
   1  13  22        698.16        641.51        19.38 o                         
   0   1  23        723.69        718.87         8.05 o                         
   1   1  23       3378.69       3456.26        38.33 o                         
  -1   2  23       8637.39       8755.79       130.29 o                         
   0   2  23       3555.29       3432.92        29.48 o                         
   1   2  23       8640.08       8981.26       102.57 o                         
   2   2  23         90.66         61.85        10.17 o                         
  -2   3  23        462.78        492.24        15.83 o                         
  -1   3  23       8381.62       8536.86        68.75 o                         
   0   3  23        301.17        343.15         9.22 o                         
   1   3  23       8387.80       8606.44       157.08 o                         
   2   3  23        465.83        463.25        10.57 o                         
   3   3  23       5125.57       5045.28       137.51 o                         
  -3   4  23       2404.12       2313.55        37.12 o                         
  -2   4  23        493.54        525.23        10.55 o                         
  -1   4  23        148.20        157.30         9.29 o                         
   0   4  23       8708.36       8506.96       107.07 o                         
   1   4  23        145.41        142.13         8.54 o                         
   2   4  23        497.44        549.45        11.51 o                         
   3   4  23       2410.28       2134.87        94.83 o                         
   4   4  23       1585.43       1633.59        47.84 o                         
  -4   5  23        317.78        324.72        10.27 o                         
  -3   5  23        144.80        160.43        11.44 o                         
  -2   5  23       6536.26       6576.23        66.51 o                         
  -1   5  23       4848.66       4979.22        78.03 o                         
   0   5  23         19.76         33.91        10.02 o                         
   1   5  23       4852.19       4860.88        66.00 o                         
   2   5  23       6527.58       6480.07        69.61 o                         
   3   5  23        146.05        176.32        14.47 o                         
   4   5  23        317.02        326.48        10.98 o                         
   5   5  23        271.13        199.71        17.52 o                         
  -5   6  23        259.58        258.71        10.29 o                         
  -4   6  23       1434.65       1458.02        23.58 o                         
  -3   6  23       1452.04       1408.23        32.33 o                         
  -2   6  23       3561.72       3508.28       109.65 o                         
  -1   6  23       1554.76       1579.69        14.67 o                         
   0   6  23       2178.95       2535.77        34.70 o                         
   1   6  23       1551.62       1524.27        30.87 o                         
   2   6  23       3561.25       3596.19        48.48 o                         
   3   6  23       1451.14       1399.83        37.77 o                         
   4   6  23       1418.73       1326.18        14.39 o                         
   5   6  23        261.14        269.74        12.27 o                         
   6   6  23         39.22         16.34        10.75 o                         
  -6   7  23       3293.12       3247.61        36.78 o                         
  -5   7  23       1700.73       1902.07        42.18 o                         
  -4   7  23         56.94         43.59        10.44 o                         
  -3   7  23        554.33        538.22        20.83 o                         
  -2   7  23        956.03        900.96        45.91 o                         
  -1   7  23       9638.23       9346.02       143.32 o                         
   0   7  23         86.56         71.73         9.54 o                         
   1   7  23       9574.29       9730.86       188.61 o                         
   2   7  23        957.40        985.12        18.35 o                         
   3   7  23        536.15        533.34        13.55 o                         
   4   7  23         56.47         16.16        12.50 o                         
   5   7  23       1700.19       1888.29        35.59 o                         
   6   7  23       3296.31       3294.40        19.02 o                         
   7   7  23        637.23        642.32        16.01 o                         
  -7   8  23       2349.74       2293.56        26.75 o                         
  -6   8  23       1389.79       1336.09        39.00 o                         
  -5   8  23       1249.64       1305.84        20.28 o                         
  -4   8  23       3971.29       4001.03       163.66 o                         
  -3   8  23        207.32        203.84        13.00 o                         
  -2   8  23        729.46        684.74        20.40 o                         
  -1   8  23        432.65        391.69        13.96 o                         
   0   8  23       5498.27       5684.75       141.17 o                         
   1   8  23        428.52        413.50        14.29 o                         
   2   8  23        735.45        740.51        14.49 o                         
   3   8  23        208.19        193.62        12.22 o                         
   4   8  23       3980.32       4013.52        74.56 o                         
   5   8  23       1253.31       1387.86        16.48 o                         
   6   8  23       1378.50       1367.19        16.04 o                         
   7   8  23       2351.07       2290.14        43.88 o                         
   8   8  23        313.69        325.86        15.58 o                         
  -8   9  23        617.02        595.76        15.27 o                         
  -7   9  23        217.91        184.52        15.04 o                         
  -6   9  23         13.47         14.28        11.79 o                         
  -5   9  23         12.77         27.22        11.89 o                         
  -4   9  23       1717.24       1749.34        23.54 o                         
  -3   9  23       3884.25       3994.06        89.62 o                         
  -2   9  23        449.43        448.72        14.54 o                         
  -1   9  23       1590.45       1577.41        25.95 o                         
   0   9  23        180.73        210.93        12.32 o                         
   1   9  23       1601.83       1621.85        18.27 o                         
   2   9  23        447.23        415.82        23.13 o                         
   3   9  23       3897.74       3797.61        79.43 o                         
   4   9  23       1720.15       1750.03        34.36 o                         
   5   9  23          9.44         20.59        12.59 o                         
   6   9  23         13.92         18.18        11.42 o                         
   7   9  23        218.15        180.92        13.98 o                         
   8   9  23        616.38        558.12        14.09 o                         
   9   9  23          0.25          4.16        11.42 o                         
  -8  10  23         19.30         10.21        11.98 o                         
  -7  10  23       1092.36       1087.72        16.93 o                         
  -6  10  23         55.17         37.32        13.23 o                         
  -5  10  23        265.38        251.71        14.91 o                         
  -4  10  23       1153.28       1197.28        15.96 o                         
  -3  10  23         86.56         79.66        12.31 o                         
  -2  10  23        218.20        246.65        11.77 o                         
  -1  10  23        175.09        141.05        13.80 o                         
   0  10  23        746.80        605.29        24.14 o                         
   1  10  23        175.42        173.62        14.16 o                         
   2  10  23        221.31        260.47        14.01 o                         
   3  10  23         86.78         68.95        11.82 o                         
   4  10  23       1159.01       1159.03        17.36 o                         
   5  10  23        264.40        304.30        13.34 o                         
   6  10  23         55.15         33.81        12.90 o                         
   7  10  23       1093.67        995.58        37.59 o                         
   8  10  23         21.61         32.08        13.68 o                         
  -6  11  23        373.64        356.95        14.57 o                         
  -5  11  23       3684.27       3580.64        51.83 o                         
  -4  11  23       4165.57       4266.24        46.84 o                         
  -3  11  23        226.26        200.70        13.66 o                         
  -2  11  23        307.06        312.25        14.22 o                         
  -1  11  23        362.04        392.50        14.83 o                         
   0  11  23          9.91         14.72        12.53 o                         
   1  11  23        365.87        355.54        14.03 o                         
   2  11  23        303.15        303.88        16.17 o                         
   3  11  23        224.83        225.82        12.81 o                         
   4  11  23       4163.80       4245.35        49.34 o                         
   5  11  23       3683.31       3715.72        65.24 o                         
   6  11  23        373.70        329.87        15.54 o                         
  -4  12  23       1355.05       1450.47        20.18 o                         
  -3  12  23         40.82          1.95        12.71 o                         
  -2  12  23        801.56        814.04        19.88 o                         
  -1  12  23          3.21          6.21        12.34 o                         
   0  12  23        286.57        325.61        16.77 o                         
   1  12  23          3.47         -3.25        12.33 o                         
   2  12  23        800.87        830.11        31.20 o                         
   3  12  23         40.93         34.94        12.96 o                         
   4  12  23       1356.72       1345.64        44.63 o                         
   0   0  24     124862.82     110145.05     12153.38 o                         
   0   1  24         48.99         87.23         8.50 o                         
   1   1  24      34801.05      34655.56       562.96 o                         
  -1   2  24       4598.78       4423.95        90.84 o                         
   0   2  24      17533.31      16732.55       372.06 o                         
   1   2  24       4587.58       4748.70        53.35 o                         
   2   2  24       9746.22      10263.16       171.15 o                         
  -2   3  24        840.32        903.00        13.53 o                         
  -1   3  24        713.99        651.07        44.27 o                         
   0   3  24         62.08         70.58         8.88 o                         
   1   3  24        714.69        690.78        22.63 o                         
   2   3  24        837.77        857.68        14.96 o                         
   3   3  24       2687.30       2787.07        34.84 o                         
  -3   4  24        133.66         81.99         9.89 o                         
  -2   4  24        163.81        189.75         9.74 o                         
  -1   4  24       1175.58       1137.36        24.87 o                         
   0   4  24        355.14        281.74        14.18 o                         
   1   4  24       1173.71       1168.28        13.83 o                         
   2   4  24        165.03        173.27         9.74 o                         
   3   4  24        133.41        106.04         9.09 o                         
   4   4  24        142.37        169.27        11.79 o                         
  -4   5  24       5253.80       5317.21        62.47 o                         
  -3   5  24       6420.00       6291.50        56.55 o                         
  -2   5  24      10547.29      10697.57       187.46 o                         
  -1   5  24        116.91         78.27        11.35 o                         
   0   5  24       1176.39       1188.60        20.51 o                         
   1   5  24        117.14         83.70        14.31 o                         
   2   5  24      10572.86      10529.05       161.83 o                         
   3   5  24       6424.77       6318.13       102.03 o                         
   4   5  24       5241.67       5338.95        80.39 o                         
   5   5  24         17.50          9.91        11.19 o                         
  -5   6  24         14.54          6.84        10.14 o                         
  -4   6  24       2669.06       2584.12        40.64 o                         
  -3   6  24       4991.54       5038.85        83.78 o                         
  -2   6  24       2533.85       2618.31        45.84 o                         
  -1   6  24       1697.65       1638.07        22.95 o                         
   0   6  24        332.50        315.49        11.23 o                         
   1   6  24       1698.98       1688.94        16.16 o                         
   2   6  24       2575.43       2533.58        28.18 o                         
   3   6  24       4971.98       4763.13       121.87 o                         
   4   6  24       2667.63       2716.78        25.60 o                         
   5   6  24         14.76          3.37         9.72 o                         
   6   6  24          5.44         21.89        11.16 o                         
  -6   7  24        146.33        173.23        14.12 o                         
  -5   7  24       4503.06       4670.58        76.81 o                         
  -4   7  24        461.41        471.60        15.04 o                         
  -3   7  24        157.96        183.59        11.87 o                         
  -2   7  24        861.92        811.39        16.15 o                         
  -1   7  24       6314.62       6655.54        89.83 o                         
   0   7  24        372.34        389.11        12.86 o                         
   1   7  24       6391.67       6180.43       100.05 o                         
   2   7  24        866.51        784.69        20.73 o                         
   3   7  24        177.71        167.12        11.66 o                         
   4   7  24        467.11        465.88        12.87 o                         
   5   7  24       4502.49       4754.31       103.96 o                         
   6   7  24        142.76        168.96        11.81 o                         
   7   7  24        464.43        473.32        14.63 o                         
  -7   8  24        368.14        345.25        13.84 o                         
  -6   8  24         49.01         44.43        12.06 o                         
  -5   8  24       1120.73       1033.54        16.31 o                         
  -4   8  24       1646.40       1680.04        26.12 o                         
  -3   8  24       1114.55       1275.79        16.88 o                         
  -2   8  24       1279.02       1327.45        17.85 o                         
  -1   8  24       1849.32       2033.17        22.02 o                         
   0   8  24      12313.27      12201.63       679.88 o                         
   1   8  24       1844.98       1918.39        19.09 o                         
   2   8  24       1269.00       1259.53        42.37 o                         
   3   8  24       1119.49       1235.08        15.93 o                         
   4   8  24       1646.11       1660.53        32.18 o                         
   5   8  24       1125.01       1119.46        13.64 o                         
   6   8  24         50.70         46.58        11.81 o                         
   7   8  24        369.43        318.44        15.59 o                         
   8   8  24       2019.50       2034.12        34.74 o                         
  -8   9  24        240.69        165.23        16.46 o                         
  -7   9  24        492.94        453.26        15.84 o                         
  -6   9  24        138.69        103.08        13.15 o                         
  -5   9  24         43.59         39.30        13.53 o                         
  -4   9  24       1058.06       1084.78        17.73 o                         
  -3   9  24      10514.78      10719.75       161.09 o                         
  -2   9  24        725.08        735.93        21.33 o                         
  -1   9  24       2397.57       2098.19        52.98 o                         
   0   9  24         13.50         29.50        11.93 o                         
   1   9  24       2395.21       2259.07        28.68 o                         
   2   9  24        724.10        749.08        14.77 o                         
   3   9  24      10480.14      11078.31        97.98 o                         
   4   9  24       1054.47       1189.66        18.14 o                         
   5   9  24         44.20         24.01        11.20 o                         
   6   9  24        139.64        117.82        14.34 o                         
   7   9  24        494.57        475.04        14.23 o                         
   8   9  24        242.65        170.01        29.36 o                         
  -7  10  24        267.06        265.19        15.14 o                         
  -6  10  24         28.98         16.63        13.44 o                         
  -5  10  24        158.36        150.92        14.41 o                         
  -4  10  24        882.84        913.51        16.85 o                         
  -3  10  24        137.42        124.06        12.79 o                         
  -2  10  24        778.36        788.61        15.74 o                         
  -1  10  24         84.38         74.42        11.86 o                         
   0  10  24       4302.41       4372.44        71.31 o                         
   1  10  24         85.26         74.41        11.57 o                         
   2  10  24        771.43        750.50        18.77 o                         
   3  10  24        137.04        112.51        12.56 o                         
   4  10  24        886.15        939.72        16.52 o                         
   5  10  24        155.94        167.53        16.15 o                         
   6  10  24         27.61         16.19        14.03 o                         
   7  10  24        265.87        243.14        27.26 o                         
  -6  11  24         29.76         16.83        15.42 o                         
  -5  11  24        103.28         59.04        14.95 o                         
  -4  11  24        771.71        794.94        18.26 o                         
  -3  11  24         23.67         17.16        12.55 o                         
  -2  11  24        333.26        410.81        14.56 o                         
  -1  11  24       1281.73       1221.86        16.79 o                         
   0  11  24          0.16         99.26        15.89 o                         
   1  11  24       1281.24       1264.59        20.48 o                         
   2  11  24        331.50        328.00        16.41 o                         
   3  11  24         21.49         24.48        14.73 o                         
   4  11  24        770.64        815.62        21.98 o                         
   5  11  24        105.12         76.60        16.26 o                         
   6  11  24         30.27         11.70        13.41 o                         
  -4  12  24         13.14        -43.39        54.18 o                         
  -3  12  24        224.75        183.33        16.14 o                         
  -2  12  24       1092.57       1150.16        19.81 o                         
  -1  12  24        110.26        112.62        14.28 o                         
   0  12  24        262.18        318.57        22.26 o                         
   1  12  24        109.51         90.33        13.86 o                         
   2  12  24       1090.39       1147.93        25.93 o                         
   3  12  24        224.55        198.73        17.38 o                         
   0   1  25         13.96         21.54         7.73 o                         
  -1   2  25       5824.25       5380.59       182.78 o                         
   0   2  25      15759.88      14536.09       397.71 o                         
   1   2  25       5819.97       5717.22        84.48 o                         
   2   2  25       7400.99       7249.75       219.92 o                         
  -2   3  25        753.14        708.47        14.11 o                         
  -1   3  25        764.94        736.87        10.43 o                         
   0   3  25        145.44        121.76         9.32 o                         
   1   3  25        757.89        777.84        10.59 o                         
   2   3  25        754.03        726.55        14.91 o                         
   3   3  25       3388.70       3205.05        73.02 o                         
  -3   4  25        406.08        413.50        11.19 o                         
  -2   4  25       2789.10       2739.96        39.78 o                         
  -1   4  25       5845.48       5992.39       137.96 o                         
   0   4  25        194.16        205.41        10.86 o                         
   1   4  25       5854.03       6085.44       105.58 o                         
   2   4  25       2784.81       2812.36        39.06 o                         
   3   4  25        402.96        390.78        10.95 o                         
   4   4  25       3838.08       4261.13        53.78 o                         
  -4   5  25       1105.97       1110.24        22.84 o                         
  -3   5  25       5681.30       5404.09       126.43 o                         
  -2   5  25       6410.05       6064.41       143.48 o                         
  -1   5  25        417.57        399.13        10.96 o                         
   0   5  25          4.98         12.14         9.37 o                         
   1   5  25        401.23        375.40        10.77 o                         
   2   5  25       6402.81       6286.02       104.65 o                         
   3   5  25       5644.77       5402.08       137.83 o                         
   4   5  25       1111.48       1086.96        24.01 o                         
   5   5  25        100.73         95.41        11.97 o                         
  -5   6  25        305.15        262.66        14.06 o                         
  -4   6  25        688.44        705.44        13.17 o                         
  -3   6  25       3933.00       4010.60        47.27 o                         
  -2   6  25       7259.05       7662.55        98.10 o                         
  -1   6  25       2804.48       2860.49        43.81 o                         
   0   6  25        239.85        215.20        12.51 o                         
   1   6  25       2802.08       2783.82       129.69 o                         
   2   6  25       7228.98       7697.58        80.91 o                         
   3   6  25       3928.78       3911.32       125.16 o                         
   4   6  25        686.19        711.84        21.32 o                         
   5   6  25        304.03        311.50        11.78 o                         
   6   6  25         16.83          6.19        11.77 o                         
  -6   7  25        520.87        558.23        17.30 o                         
  -5   7  25        188.71        175.96        14.44 o                         
  -4   7  25        941.45        922.21        15.87 o                         
  -3   7  25        473.36        441.88        20.08 o                         
  -2   7  25       1743.68       1727.72        48.75 o                         
  -1   7  25       3724.17       3401.68        48.12 o                         
   0   7  25          0.03         -1.26        10.40 o                         
   1   7  25       3664.92       3532.23        36.86 o                         
   2   7  25       1745.68       1768.46        33.29 o                         
   3   7  25        465.08        447.48        15.39 o                         
   4   7  25        944.73        873.71        15.92 o                         
   5   7  25        207.16        171.06        13.41 o                         
   6   7  25        523.11        537.37        13.97 o                         
   7   7  25       2231.22       2265.31        16.97 o                         
  -7   8  25        102.76         97.85        14.08 o                         
  -6   8  25       4788.12       4687.61       112.80 o                         
  -5   8  25        581.12        628.87        17.59 o                         
  -4   8  25        884.80        832.20        15.16 o                         
  -3   8  25       1320.42       1262.93        47.26 o                         
  -2   8  25       1370.98       1459.88        16.14 o                         
  -1   8  25       2102.25       2037.60        37.38 o                         
   0   8  25       3973.78       4093.69       107.82 o                         
   1   8  25       2096.44       2047.84        47.17 o                         
   2   8  25       1372.92       1351.11        23.02 o                         
   3   8  25       1315.02       1318.08        24.70 o                         
   4   8  25        881.73        905.20        14.62 o                         
   5   8  25        583.88        577.27        13.76 o                         
   6   8  25       4795.11       4546.83       124.81 o                         
   7   8  25        103.94         68.93        14.78 o                         
   8   8  25        779.25        799.33        28.68 o                         
  -8   9  25       1006.20        960.02        18.50 o                         
  -7   9  25       1518.34       1430.20        22.16 o                         
  -6   9  25        751.25        742.23        58.59 o                         
  -5   9  25        933.67        985.67        17.84 o                         
  -4   9  25        394.97        432.02        14.12 o                         
  -3   9  25       7103.15       7447.20       115.17 o                         
  -2   9  25        389.71        371.09        16.52 o                         
  -1   9  25        121.53        111.75        13.74 o                         
   0   9  25        345.86        362.98        13.24 o                         
   1   9  25        119.61         86.20        13.16 o                         
   2   9  25        391.50        423.15        14.14 o                         
   3   9  25       7123.53       7223.49       160.41 o                         
   4   9  25        396.39        387.56        13.39 o                         
   5   9  25        931.89        967.77        13.79 o                         
   6   9  25        751.89        757.48        22.82 o                         
   7   9  25       1515.61       1468.40        20.49 o                         
   8   9  25       1003.72        964.74        73.43 o                         
  -7  10  25        194.35        161.67        15.93 o                         
  -6  10  25       1817.00       1967.36        28.42 o                         
  -5  10  25          2.49         15.87        12.18 o                         
  -4  10  25       1295.07       1390.49        22.39 o                         
  -3  10  25         76.97         76.92        14.06 o                         
  -2  10  25       1366.14       1325.50        34.21 o                         
  -1  10  25        112.34        131.52        13.43 o                         
   0  10  25        431.67        480.20        17.99 o                         
   1  10  25        113.42         79.33        12.16 o                         
   2  10  25       1363.33       1334.05        19.71 o                         
   3  10  25         77.50         62.70        13.68 o                         
   4  10  25       1304.59       1333.03        18.03 o                         
   5  10  25          2.53         -5.71        14.29 o                         
   6  10  25       1817.25       1859.06        30.51 o                         
   7  10  25        192.23        159.66        18.57 o                         
  -5  11  25       1397.90       1452.37        18.92 o                         
  -4  11  25        396.88        429.26        16.23 o                         
  -3  11  25        471.54        396.69        17.70 o                         
  -2  11  25        203.67        222.22        14.51 o                         
  -1  11  25        196.96        209.66        20.77 o                         
   0  11  25          0.05          5.05        12.78 o                         
   1  11  25        196.26        167.60        23.90 o                         
   2  11  25        202.69        207.43        16.66 o                         
   3  11  25        468.32        396.30        20.73 o                         
   4  11  25        396.55        444.55        16.22 o                         
   5  11  25       1401.56       1433.94        34.34 o                         
  -3  12  25        686.70        647.96        17.20 o                         
  -2  12  25        533.67        498.00        16.17 o                         
  -1  12  25         52.80         58.07        13.09 o                         
   0  12  25       1051.47       1125.05        19.14 o                         
   1  12  25         52.93         41.22        13.29 o                         
   2  12  25        526.51        582.10        18.60 o                         
   3  12  25        688.80        667.34        27.01 o                         
   0   1  26        326.84        306.95         9.69 o                         
   1   1  26        262.47        362.01        23.99 o                         
  -1   2  26      10977.68      10879.02       151.97 o                         
   0   2  26      13056.39      13113.89       151.05 o                         
   1   2  26      10946.76      10815.09       232.23 o                         
   2   2  26       1277.92       1309.83        24.54 o                         
  -2   3  26        253.08        279.91        10.95 o                         
  -1   3  26         31.21         10.49         9.95 o                         
   0   3  26         94.30         70.13         8.60 o                         
   1   3  26         31.46         23.36         8.67 o                         
   2   3  26        253.30        253.13         9.74 o                         
   3   3  26       7238.17       6942.86        47.24 o                         
  -3   4  26       1687.44       1628.45        27.86 o                         
  -2   4  26       1518.24       1588.84        24.07 o                         
  -1   4  26       2225.30       2190.95        21.72 o                         
   0   4  26       1777.19       1495.96        30.86 o                         
   1   4  26       2224.25       2127.89        45.66 o                         
   2   4  26       1526.59       1536.77        28.43 o                         
   3   4  26       1683.43       1666.81        33.62 o                         
   4   4  26        180.89        198.00        11.96 o                         
  -4   5  26       3558.57       3567.50        51.66 o                         
  -3   5  26       3245.89       3297.65        53.43 o                         
  -2   5  26         25.52         -8.45        11.43 o                         
  -1   5  26        382.71        420.62        11.22 o                         
   0   5  26        415.06        442.04        10.57 o                         
   1   5  26        400.75        420.48        11.61 o                         
   2   5  26         26.09        -13.20        13.20 o                         
   3   5  26       3265.92       3498.37        24.92 o                         
   4   5  26       3558.63       3727.18        42.59 o                         
   5   5  26       2391.48       2622.21        23.97 o                         
  -5   6  26       7207.39       6721.56       115.52 o                         
  -4   6  26       2964.88       3058.06        19.02 o                         
  -3   6  26        763.53        749.49        25.45 o                         
  -2   6  26       5159.48       5047.10        57.98 o                         
  -1   6  26        242.36        222.54        12.07 o                         
   0   6  26          5.25        -13.16        13.16 o                         
   1   6  26        243.01        195.42        11.44 o                         
   2   6  26       5148.81       5040.49        87.32 o                         
   3   6  26        767.92        726.31        13.92 o                         
   4   6  26       2955.32       3048.27        33.43 o                         
   5   6  26       7204.10       6876.47       129.56 o                         
   6   6  26       6311.30       6632.67        82.21 o                         
  -6   7  26         19.16         21.56        11.79 o                         
  -5   7  26       1870.14       1766.07        37.48 o                         
  -4   7  26       1004.84       1063.62        17.04 o                         
  -3   7  26       1181.30       1249.95        16.33 o                         
  -2   7  26       1762.11       1642.62        28.52 o                         
  -1   7  26       4644.62       4884.55        88.10 o                         
   0   7  26        496.71        466.74        14.67 o                         
   1   7  26       4655.51       4887.58        86.99 o                         
   2   7  26       1767.30       1628.45        45.67 o                         
   3   7  26       1196.78       1362.45        25.29 o                         
   4   7  26       1005.75        973.33        30.67 o                         
   5   7  26       1853.78       1871.33        33.27 o                         
   6   7  26         19.69         15.77        12.32 o                         
   7   7  26       5129.29       5176.04        66.95 o                         
  -7   8  26        305.11        298.89        29.43 o                         
  -6   8  26       3934.10       4076.79        66.55 o                         
  -5   8  26         85.59         88.00        12.62 o                         
  -4   8  26        963.67       1008.64        41.88 o                         
  -3   8  26       1669.58       1690.86        22.83 o                         
  -2   8  26          2.44         -4.62        11.39 o                         
  -1   8  26       1228.69       1126.72        29.30 o                         
   0   8  26        375.79        343.78        14.51 o                         
   1   8  26       1238.52       1306.59        17.44 o                         
   2   8  26          3.55          6.86        11.07 o                         
   3   8  26       1659.54       1621.11        22.14 o                         
   4   8  26        961.90        990.85        15.20 o                         
   5   8  26         85.13         70.01        11.26 o                         
   6   8  26       3939.94       4000.95        54.70 o                         
   7   8  26        305.40        297.70        15.97 o                         
   8   8  26          0.99          6.02        13.22 o                         
  -8   9  26       1219.60       1102.82        18.82 o                         
  -7   9  26         15.68         10.34        14.71 o                         
  -6   9  26        716.87        775.81        50.89 o                         
  -5   9  26        370.23        373.75        14.41 o                         
  -4   9  26        161.62        125.32        12.65 o                         
  -3   9  26       3275.40       3317.10        54.11 o                         
  -2   9  26         38.99         28.25        12.68 o                         
  -1   9  26       3013.91       3024.22       141.75 o                         
   0   9  26          1.98         -2.87        11.79 o                         
   1   9  26       3021.23       3337.97        20.90 o                         
   2   9  26         38.48         35.15        13.39 o                         
   3   9  26       3255.69       3340.31        59.50 o                         
   4   9  26        162.78        138.75        12.78 o                         
   5   9  26        378.91        362.35        14.89 o                         
   6   9  26        711.07        748.98        21.75 o                         
   7   9  26         15.04         13.25        13.92 o                         
   8   9  26       1223.01       1109.02        26.82 o                         
  -6  10  26        131.38         97.92        15.08 o                         
  -5  10  26         12.28          1.73        13.62 o                         
  -4  10  26        155.86        158.64        15.95 o                         
  -3  10  26        238.60        232.79        14.50 o                         
  -2  10  26        190.54        177.99        13.61 o                         
  -1  10  26        470.72        482.06        14.34 o                         
   0  10  26       1095.53       1083.34        16.88 o                         
   1  10  26        470.36        493.08        15.19 o                         
   2  10  26        190.42        207.55        13.53 o                         
   3  10  26        237.88        247.67        15.36 o                         
   4  10  26        152.18        124.03        15.93 o                         
   5  10  26         11.94         -1.67        13.20 o                         
   6  10  26        128.43        100.69        15.73 o                         
  -5  11  26        211.65        227.80        15.27 o                         
  -4  11  26        220.49        211.46        16.94 o                         
  -3  11  26       1591.74       1445.77        86.10 o                         
  -2  11  26         24.13         14.31        13.30 o                         
  -1  11  26       2631.41       2879.32        47.50 o                         
   0  11  26         13.68         24.59        13.83 o                         
   1  11  26       2643.14       2814.14        52.28 o                         
   2  11  26         23.93         28.48        12.96 o                         
   3  11  26       1597.53       1504.99       162.46 o                         
   4  11  26        220.37        230.02        23.69 o                         
   5  11  26        208.78        223.88        17.98 o                         
  -2  12  26        323.62        219.65        57.00 o                         
  -1  12  26          5.84         -6.08        13.27 o                         
   0  12  26        923.12        870.50        18.70 o                         
   1  12  26          5.94          0.45        14.79 o                         
   2  12  26        332.83        219.65        42.66 o                         
   0   1  27       1560.61       1649.25        12.76 o                         
   1   1  27          0.26         24.90         8.53 o                         
  -1   2  27        948.47       1098.24        24.84 o                         
   0   2  27        770.07       1013.89        36.90 o                         
   1   2  27        954.46       1127.91        40.53 o                         
   2   2  27        403.32        452.64        23.84 o                         
  -2   3  27       1879.62       1858.39        30.42 o                         
  -1   3  27       4079.28       4188.08        53.42 o                         
   0   3  27        491.18        482.46        10.23 o                         
   1   3  27       4102.70       4121.18        42.47 o                         
   2   3  27       1882.20       1812.67        43.94 o                         
   3   3  27       7766.80       7377.35        89.39 o                         
  -3   4  27        234.22        216.20        11.08 o                         
  -2   4  27        340.16        351.28         9.84 o                         
  -1   4  27        538.91        523.63        15.99 o                         
   0   4  27       2652.91       2574.14        46.73 o                         
   1   4  27        541.42        533.43        12.48 o                         
   2   4  27        334.43        367.69         9.77 o                         
   3   4  27        235.86        222.27        10.54 o                         
   4   4  27       3296.20       3652.01        23.90 o                         
  -4   5  27       2121.83       2195.62        21.16 o                         
  -3   5  27        281.51        250.23        12.48 o                         
  -2   5  27         16.77         36.02         8.96 o                         
  -1   5  27        715.48        748.62        18.68 o                         
   0   5  27          1.60          7.52         8.08 o                         
   1   5  27        718.63        808.40        12.10 o                         
   2   5  27         16.82         19.48         9.53 o                         
   3   5  27        296.47        254.73        11.04 o                         
   4   5  27       2114.22       2293.06        37.86 o                         
   5   5  27        848.85        752.16        21.31 o                         
  -5   6  27       1388.22       1418.80        49.75 o                         
  -4   6  27         87.81         46.34        11.91 o                         
  -3   6  27        137.88        125.44        11.86 o                         
  -2   6  27       3744.85       3672.37        26.94 o                         
  -1   6  27       2616.81       2745.56        41.12 o                         
   0   6  27      13107.60      13650.21       173.09 o                         
   1   6  27       2626.88       2643.44        34.18 o                         
   2   6  27       3788.30       3742.53        30.63 o                         
   3   6  27        138.11        144.99        11.84 o                         
   4   6  27         86.03         79.68        13.56 o                         
   5   6  27       1386.32       1295.17        30.21 o                         
   6   6  27       1249.59       1339.35        28.45 o                         
  -6   7  27        296.37        290.88        12.63 o                         
  -5   7  27        928.89        900.46        27.93 o                         
  -4   7  27        655.16        623.53        13.88 o                         
  -3   7  27       1727.45       1882.56        22.67 o                         
  -2   7  27       1039.20       1076.21        23.26 o                         
  -1   7  27      16225.50      17335.99       518.42 o                         
   0   7  27         51.33         47.94        10.53 o                         
   1   7  27      16200.19      15764.72       319.84 o                         
   2   7  27       1041.38       1053.63        23.17 o                         
   3   7  27       1715.99       1861.62        17.37 o                         
   4   7  27        656.09        651.37        12.86 o                         
   5   7  27        921.59        943.18        15.13 o                         
   6   7  27        296.34        330.18        14.76 o                         
   7   7  27       3521.42       3314.19        57.73 o                         
  -7   8  27        427.28        406.82        29.35 o                         
  -6   8  27       3690.81       3787.43        42.64 o                         
  -5   8  27         23.55         29.98        13.38 o                         
  -4   8  27       1307.58       1240.68        21.19 o                         
  -3   8  27       2162.55       2180.90        27.68 o                         
  -2   8  27        380.67        395.10        14.29 o                         
  -1   8  27        694.98        646.11        17.11 o                         
   0   8  27       4144.14       4162.05        30.54 o                         
   1   8  27        695.23        661.64        16.04 o                         
   2   8  27        376.72        332.19        14.99 o                         
   3   8  27       2163.37       2238.64        30.76 o                         
   4   8  27       1300.96       1321.43        17.33 o                         
   5   8  27         23.42         27.03        11.08 o                         
   6   8  27       3691.37       3714.83       117.39 o                         
   7   8  27        427.22        464.54        16.22 o                         
   8   8  27         13.51         17.99        13.56 o                         
  -7   9  27        150.04        144.45        15.46 o                         
  -6   9  27        838.40        931.64        17.17 o                         
  -5   9  27       2905.18       2980.49        37.42 o                         
  -4   9  27         48.06         48.98        14.29 o                         
  -3   9  27       5219.96       5502.83        86.59 o                         
  -2   9  27        444.47        431.22        14.92 o                         
  -1   9  27        972.94        957.84        24.56 o                         
   0   9  27        187.79        194.82        11.86 o                         
   1   9  27        972.90        965.43        20.57 o                         
   2   9  27        445.00        468.25        16.09 o                         
   3   9  27       5228.66       5243.17        46.68 o                         
   4   9  27         47.63         53.34        11.87 o                         
   5   9  27       2903.06       2734.18        73.04 o                         
   6   9  27        837.88        804.86        26.54 o                         
   7   9  27        141.46         45.05        16.91 o                         
  -6  10  27       1865.73       1726.10        91.28 o                         
  -5  10  27         47.48         36.18        14.23 o                         
  -4  10  27       2461.70       2372.13        56.05 o                         
  -3  10  27        162.17        176.28        13.47 o                         
  -2  10  27        527.89        533.24        19.78 o                         
  -1  10  27        248.31        250.90        15.10 o                         
   0  10  27         79.19         75.37        13.32 o                         
   1  10  27        249.32        266.94        16.74 o                         
   2  10  27        529.64        504.12        16.49 o                         
   3  10  27        163.96        165.29        15.34 o                         
   4  10  27       2462.09       2403.79        22.98 o                         
   5  10  27         46.97         30.21        13.78 o                         
   6  10  27       1864.11       1814.11        42.42 o                         
  -4  11  27        936.86        918.23        16.97 o                         
  -3  11  27       1460.52       1445.55        19.32 o                         
  -2  11  27        125.47        108.93        14.98 o                         
  -1  11  27        393.66        363.42        18.52 o                         
   0  11  27        130.29        120.04        13.89 o                         
   1  11  27        385.14        425.02        15.77 o                         
   2  11  27        126.30        101.90        17.86 o                         
   3  11  27       1456.48       1428.46        29.54 o                         
   4  11  27        938.23        964.13        24.37 o                         
   0   0  28         21.88        219.73        28.35 o                         
   0   1  28        100.74        149.86         8.59 o                         
   1   1  28       2232.61       2170.46        25.17 o                         
  -1   2  28       2855.27       3053.73        59.93 o                         
   0   2  28       5827.72       5579.04        72.57 o                         
   1   2  28       2863.67       2986.48        29.55 o                         
   2   2  28       2604.32       2581.89        58.69 o                         
  -2   3  28       5839.48       6065.12        97.32 o                         
  -1   3  28       4648.17       4685.23        53.01 o                         
   0   3  28        362.56        372.06        10.47 o                         
   1   3  28       4612.24       4896.63        53.51 o                         
   2   3  28       5846.85       5553.29       139.77 o                         
   3   3  28       3878.03       3671.27        68.43 o                         
  -3   4  28        600.97        646.94        11.60 o                         
  -2   4  28        106.45        117.59        10.68 o                         
  -1   4  28        900.57        829.04        20.74 o                         
   0   4  28       8704.72       8454.61       125.47 o                         
   1   4  28        902.42        906.14        11.96 o                         
   2   4  28        102.45        105.03         9.11 o                         
   3   4  28        596.14        613.96        12.07 o                         
   4   4  28        562.05        555.00        18.18 o                         
  -4   5  28       4729.58       4789.33        84.45 o                         
  -3   5  28        298.31        304.69        12.26 o                         
  -2   5  28        199.08        215.77        10.45 o                         
  -1   5  28       1190.74       1159.29        47.37 o                         
   0   5  28          9.28         16.11         8.50 o                         
   1   5  28       1180.62       1216.91        28.62 o                         
   2   5  28        197.04        175.20        10.92 o                         
   3   5  28        310.06        321.85        11.78 o                         
   4   5  28       4742.29       4788.97       102.29 o                         
   5   5  28         33.74         51.36        10.75 o                         
  -5   6  28       2748.20       2976.18        38.44 o                         
  -4   6  28       1652.53       1870.84        16.77 o                         
  -3   6  28       1979.11       2107.36        20.99 o                         
  -2   6  28        797.03        725.38        16.95 o                         
  -1   6  28         12.06        -10.62        10.62 o                         
   0   6  28       6322.50       6697.18       114.77 o                         
   1   6  28         12.40        -11.98        11.98 o                         
   2   6  28        784.32        732.69        13.85 o                         
   3   6  28       1971.12       1864.89        48.15 o                         
   4   6  28       1662.49       1758.42        32.65 o                         
   5   6  28       2757.30       2846.38        52.38 o                         
   6   6  28        192.57        205.42        15.46 o                         
  -6   7  28       1036.66        985.69        17.00 o                         
  -5   7  28        106.72         99.52        12.09 o                         
  -4   7  28        633.96        637.85        15.24 o                         
  -3   7  28        436.91        421.05        14.55 o                         
  -2   7  28       2011.21       2069.26        29.97 o                         
  -1   7  28       3126.15       2882.09       109.41 o                         
   0   7  28        134.66        125.64        14.58 o                         
   1   7  28       3167.07       3092.21        61.15 o                         
   2   7  28       2015.34       2027.30        27.12 o                         
   3   7  28        438.50        430.21        18.57 o                         
   4   7  28        629.89        643.41        14.64 o                         
   5   7  28        111.23        134.54        13.57 o                         
   6   7  28       1031.04       1091.73        17.97 o                         
   7   7  28       1005.75        952.67        16.94 o                         
  -7   8  28        610.19        642.38        25.19 o                         
  -6   8  28        332.07        324.32        15.44 o                         
  -5   8  28         21.32         39.11        14.58 o                         
  -4   8  28        552.59        524.20        16.88 o                         
  -3   8  28       2707.28       2697.96        32.86 o                         
  -2   8  28       1027.29        991.58        17.24 o                         
  -1   8  28        153.58        145.27        13.16 o                         
   0   8  28          0.34         -9.01        12.82 o                         
   1   8  28        152.35        171.25        14.95 o                         
   2   8  28       1031.01       1105.26        17.59 o                         
   3   8  28       2709.77       2639.43        39.94 o                         
   4   8  28        560.44        502.72        14.75 o                         
   5   8  28         20.66         18.12        12.87 o                         
   6   8  28        322.59        368.55        19.23 o                         
   7   8  28        606.09        610.80        21.69 o                         
   8   8  28         29.63         37.24        14.79 o                         
  -7   9  28        317.11        286.14        20.27 o                         
  -6   9  28         82.80         81.72        15.17 o                         
  -5   9  28        873.65        969.82        20.14 o                         
  -4   9  28        113.94        132.96        17.54 o                         
  -3   9  28        107.86        137.69        17.37 o                         
  -2   9  28        649.02        656.44        16.80 o                         
  -1   9  28        303.54        313.85        15.43 o                         
   0   9  28         51.18         43.88        12.60 o                         
   1   9  28        291.85        333.31        17.66 o                         
   2   9  28        649.66        641.20        18.10 o                         
   3   9  28        104.37         83.32        13.85 o                         
   4   9  28        114.59        112.75        13.16 o                         
   5   9  28        869.98        947.84        19.67 o                         
   6   9  28         83.40         85.23        15.23 o                         
   7   9  28        327.13        217.17        48.44 o                         
  -5  10  28         25.55          5.72        14.54 o                         
  -4  10  28        380.47        356.87        18.66 o                         
  -3  10  28        569.87        602.82        16.98 o                         
  -2  10  28        611.43        681.26        20.18 o                         
  -1  10  28        190.91        195.00        17.08 o                         
   0  10  28        128.49        118.89        15.54 o                         
   1  10  28        191.46        155.71        14.69 o                         
   2  10  28        609.70        660.40        18.93 o                         
   3  10  28        572.54        600.73        17.82 o                         
   4  10  28        374.85        376.33        16.32 o                         
   5  10  28         25.77         10.01        14.00 o                         
  -3  11  28        283.87        267.29        22.46 o                         
  -2  11  28         62.28         44.93        13.65 o                         
  -1  11  28       2007.55       2085.21        22.98 o                         
   0  11  28          7.59         -8.25        13.35 o                         
   1  11  28       2003.90       1990.69       146.67 o                         
   2  11  28         61.55         60.49        14.54 o                         
   3  11  28        283.06        258.03        18.97 o                         
   4  11  28          3.03         25.99        45.35 o                         
   0   1  29        986.66       1070.41        11.05 o                         
   1   1  29        923.16        954.27        12.74 o                         
  -1   2  29       3447.05       3564.11        41.63 o                         
   0   2  29       9145.90       9358.57        59.88 o                         
   1   2  29       3433.77       3482.95        53.56 o                         
   2   2  29        449.25        457.29        12.51 o                         
  -2   3  29       5688.27       5538.22       129.05 o                         
  -1   3  29       6931.18       6930.33        67.91 o                         
   0   3  29        345.06        364.35        10.59 o                         
   1   3  29       6954.77       6970.33        72.46 o                         
   2   3  29       5689.85       5625.07        71.25 o                         
   3   3  29       3026.83       2960.34        64.07 o                         
  -3   4  29        164.10        152.19        10.47 o                         
  -2   4  29        415.72        389.03        10.30 o                         
  -1   4  29       1006.99        892.09        26.98 o                         
   0   4  29      35403.96      37095.22       437.70 o                         
   1   4  29       1009.79        963.53        30.41 o                         
   2   4  29        407.23        380.77        11.28 o                         
   3   4  29        165.19        156.05        11.29 o                         
   4   4  29       1462.34       1466.96        22.81 o                         
  -4   5  29       1082.49        949.38        28.62 o                         
  -3   5  29       2908.63       3038.52        20.71 o                         
  -2   5  29       4379.08       4428.58        65.71 o                         
  -1   5  29      13969.23      14209.89       138.55 o                         
   0   5  29         35.57         49.33        10.90 o                         
   1   5  29      13964.46      14361.21       123.35 o                         
   2   5  29       4381.78       4699.06        56.12 o                         
   3   5  29       2894.78       3030.73        41.50 o                         
   4   5  29       1081.78       1016.79        20.34 o                         
   5   5  29        158.41        121.22        11.25 o                         
  -5   6  29        118.68        110.28        17.01 o                         
  -4   6  29        471.39        488.69        12.25 o                         
  -3   6  29         65.88         49.35        10.82 o                         
  -2   6  29         62.43         19.44        10.55 o                         
  -1   6  29       2916.07       3095.67        51.68 o                         
   0   6  29       1377.76       1325.23        17.80 o                         
   1   6  29       2915.09       3122.38        63.85 o                         
   2   6  29         63.71         53.04        11.15 o                         
   3   6  29         66.12         51.54        11.61 o                         
   4   6  29        458.20        533.05        14.59 o                         
   5   6  29        118.12        127.57        15.73 o                         
   6   6  29        881.76        919.19        16.73 o                         
  -6   7  29         35.39         25.44        12.96 o                         
  -5   7  29       1731.77       1747.79        32.71 o                         
  -4   7  29        372.81        314.66        14.15 o                         
  -3   7  29         84.90         85.70        12.11 o                         
  -2   7  29       2693.31       2707.80        55.06 o                         
  -1   7  29        512.34        399.22        16.19 o                         
   0   7  29          6.90         13.67        12.29 o                         
   1   7  29        484.21        429.55        14.18 o                         
   2   7  29       2693.98       2699.03        55.83 o                         
   3   7  29         95.43         91.78        14.92 o                         
   4   7  29        371.55        361.55        13.50 o                         
   5   7  29       1732.90       1744.48        62.96 o                         
   6   7  29         35.90         39.25        14.68 o                         
   7   7  29       1149.21       1216.22        19.90 o                         
  -7   8  29        429.65        364.89        26.67 o                         
  -6   8  29        489.38        551.91        16.70 o                         
  -5   8  29        594.30        574.97        35.62 o                         
  -4   8  29        714.99        678.16        17.00 o                         
  -3   8  29        999.76        995.44        18.89 o                         
  -2   8  29       1662.84       1618.10        19.24 o                         
  -1   8  29        152.22        126.78        15.51 o                         
   0   8  29        239.90        186.87        13.08 o                         
   1   8  29        150.84        118.69        13.39 o                         
   2   8  29       1662.70       1631.69        35.21 o                         
   3   8  29        997.40       1027.88        20.19 o                         
   4   8  29        717.68        724.78        13.95 o                         
   5   8  29        593.61        617.27        20.58 o                         
   6   8  29        499.04        530.82        15.31 o                         
   7   8  29        428.97        470.00        20.84 o                         
   8   8  29        138.69         24.15        40.94 o                         
  -6   9  29         61.21         50.24        14.48 o                         
  -5   9  29        252.62        224.43        16.09 o                         
  -4   9  29        378.96        373.38        19.33 o                         
  -3   9  29        532.05        618.85        17.97 o                         
  -2   9  29        614.17        631.30        16.46 o                         
  -1   9  29        708.02        720.33        17.76 o                         
   0   9  29         95.90         91.99        12.60 o                         
   1   9  29        716.86        747.17        19.75 o                         
   2   9  29        615.39        637.46        19.93 o                         
   3   9  29        536.49        585.07        16.34 o                         
   4   9  29        376.32        370.42        15.97 o                         
   5   9  29        252.35        168.31        15.48 o                         
   6   9  29         62.20         47.35        14.59 o                         
  -5  10  29          9.36         15.35        18.19 o                         
  -4  10  29       1031.54        892.32        46.16 o                         
  -3  10  29        120.91         98.18        15.45 o                         
  -2  10  29         49.11         48.65        14.99 o                         
  -1  10  29        218.54        212.81        16.54 o                         
   0  10  29          1.87         -9.78        13.96 o                         
   1  10  29        217.61        213.73        14.22 o                         
   2  10  29         54.93         30.22        14.28 o                         
   3  10  29        121.42        111.02        15.54 o                         
   4  10  29       1035.11        992.15        20.22 o                         
   5  10  29          9.43         16.31        15.17 o                         
  -2  11  29         69.57         27.20        16.51 o                         
  -1  11  29         70.46         77.40        16.54 o                         
   0  11  29         25.32          4.16        14.73 o                         
   1  11  29         76.94         62.10        14.70 o                         
   2  11  29         70.11         45.58        16.99 o                         
   0   1  30         68.01         62.92         9.75 o                         
   1   1  30        295.34        304.03        11.87 o                         
  -1   2  30       6434.84       6458.75       169.19 o                         
   0   2  30      12946.40      13389.43       241.16 o                         
   1   2  30       6411.27       6645.74       116.90 o                         
   2   2  30          6.38          7.48         9.30 o                         
  -2   3  30       2669.54       2639.92        24.03 o                         
  -1   3  30        279.01        303.78        19.10 o                         
   0   3  30         88.33         52.36         9.68 o                         
   1   3  30        307.66        354.32        13.33 o                         
   2   3  30       2670.63       2447.81        50.45 o                         
   3   3  30         93.15         65.04        12.06 o                         
  -3   4  30       1245.77       1300.53        24.22 o                         
  -2   4  30        150.00        101.72        10.49 o                         
  -1   4  30        109.56         81.27        10.26 o                         
   0   4  30        403.87        506.63       123.17 o                         
   1   4  30        107.05         70.10        11.96 o                         
   2   4  30        152.24         98.56        13.10 o                         
   3   4  30       1243.46       1283.67        20.78 o                         
   4   4  30       2955.07       2891.51        49.57 o                         
  -4   5  30       1795.43       1891.79        23.02 o                         
  -3   5  30        938.59        928.21        27.58 o                         
  -2   5  30       1013.37       1005.33        27.14 o                         
  -1   5  30        108.60        -29.97        29.97 o                         
   0   5  30        417.68        415.27        12.55 o                         
   1   5  30        111.65        -14.92        14.92 o                         
   2   5  30       1016.48       1051.04        14.13 o                         
   3   5  30        934.04        964.71        17.12 o                         
   4   5  30       1800.86       1858.30        20.58 o                         
   5   5  30        212.91        248.59        14.28 o                         
  -5   6  30       3383.88       3271.94        55.69 o                         
  -4   6  30        254.77        232.89        13.78 o                         
  -3   6  30         25.72         23.95        11.49 o                         
  -2   6  30         41.77         24.97        11.51 o                         
  -1   6  30        563.26        545.42        15.39 o                         
   0   6  30         42.40         37.57        12.29 o                         
   1   6  30        561.13        578.32        14.69 o                         
   2   6  30         45.76         65.24        11.77 o                         
   3   6  30         25.58         33.68        11.13 o                         
   4   6  30        247.39        264.06        13.39 o                         
   5   6  30       3381.17       3428.55        70.12 o                         
   6   6  30       9081.20       9734.97       133.74 o                         
  -6   7  30        422.13        410.91        18.69 o                         
  -5   7  30       9306.99       9535.43       284.13 o                         
  -4   7  30         77.28         48.27        13.11 o                         
  -3   7  30       1006.36       1020.71        25.99 o                         
  -2   7  30       1024.17        951.36        17.98 o                         
  -1   7  30       1137.53       1122.27        16.69 o                         
   0   7  30         61.07         53.99        11.83 o                         
   1   7  30       1140.66       1198.46        20.84 o                         
   2   7  30       1026.43       1010.19        16.71 o                         
   3   7  30       1003.03       1045.18        21.85 o                         
   4   7  30         78.68         54.26        12.23 o                         
   5   7  30       9312.81       9909.33       118.50 o                         
   6   7  30        422.82        464.65        16.90 o                         
   7   7  30        959.67        996.36        17.00 o                         
  -7   8  30         41.89         22.09        15.49 o                         
  -6   8  30       1213.91       1197.98        17.90 o                         
  -5   8  30        887.81        923.71        18.39 o                         
  -4   8  30       2615.31       2516.45        23.08 o                         
  -3   8  30         94.84         82.40        12.80 o                         
  -2   8  30        647.98        636.32        18.32 o                         
  -1   8  30        142.75        168.00        15.04 o                         
   0   8  30        322.52        298.25        16.62 o                         
   1   8  30        142.38        193.97        15.96 o                         
   2   8  30        644.27        690.10        15.99 o                         
   3   8  30         94.09         84.77        13.56 o                         
   4   8  30       2612.14       2525.11        21.25 o                         
   5   8  30        887.36        948.39        25.93 o                         
   6   8  30       1209.72       1193.29        19.10 o                         
   7   8  30         41.51         41.14        13.73 o                         
  -6   9  30        173.95        165.57        16.23 o                         
  -5   9  30        223.52        254.77        16.26 o                         
  -4   9  30         25.94          7.83        14.88 o                         
  -3   9  30        572.19        557.46        17.30 o                         
  -2   9  30        600.89        634.52        26.37 o                         
  -1   9  30       5850.75       5894.19       122.32 o                         
   0   9  30          9.41          4.35        13.63 o                         
   1   9  30       5849.43       5496.25       127.69 o                         
   2   9  30        600.56        620.89        19.82 o                         
   3   9  30        576.97        595.84        16.74 o                         
   4   9  30         26.25          8.56        13.03 o                         
   5   9  30        225.29        254.58        25.42 o                         
   6   9  30        175.17        132.61        15.00 o                         
  -4  10  30        561.30        577.13        20.08 o                         
  -3  10  30         35.67         -2.48        15.92 o                         
  -2  10  30         86.74         62.20        14.65 o                         
  -1  10  30        353.07        377.66        16.28 o                         
   0  10  30       1843.09       1859.05        21.46 o                         
   1  10  30        353.04        322.17        14.40 o                         
   2  10  30         81.51         39.93        17.63 o                         
   3  10  30         35.51          0.86        15.95 o                         
   4  10  30        555.92        579.45        18.56 o                         
   1  11  30         46.01          0.37        57.85 o                         
   0   1  31         40.02         47.29         9.81 o                         
   1   1  31        156.24        172.63         9.98 o                         
  -1   2  31       1693.04       1849.64        54.43 o                         
   0   2  31       1194.05       1356.16        15.40 o                         
   1   2  31       1692.02       1796.94        37.77 o                         
   2   2  31         41.71         51.00         9.31 o                         
  -2   3  31        612.96        574.13        13.54 o                         
  -1   3  31        410.62        398.16        12.49 o                         
   0   3  31          0.86          3.37         9.80 o                         
   1   3  31        391.33        387.16        11.83 o                         
   2   3  31        610.06        601.96        15.22 o                         
   3   3  31        712.50        720.90        20.66 o                         
  -3   4  31       1949.16       1991.33        45.10 o                         
  -2   4  31       4199.77       4344.78        89.47 o                         
  -1   4  31       1200.29       1185.69        29.06 o                         
   0   4  31        350.03        323.12        12.34 o                         
   1   4  31       1199.49       1144.31        23.51 o                         
   2   4  31       4192.91       4423.99        95.66 o                         
   3   4  31       1949.28       2022.38        34.56 o                         
   4   4  31         17.88         -1.20        11.87 o                         
  -4   5  31        845.48        864.96        15.46 o                         
  -3   5  31       1102.92       1085.41        17.10 o                         
  -2   5  31         15.89         10.87        11.03 o                         
  -1   5  31         17.20         14.87        10.66 o                         
   0   5  31         34.12         28.82        10.39 o                         
   1   5  31         16.31         23.12        10.65 o                         
   2   5  31         15.05         29.15        12.40 o                         
   3   5  31       1096.22       1124.20        21.25 o                         
   4   5  31        850.55        808.66        15.98 o                         
   5   5  31       1503.62       1595.12        22.97 o                         
  -5   6  31        845.97        850.36        19.87 o                         
  -4   6  31        369.50        354.72        18.00 o                         
  -3   6  31         80.26         82.52        11.57 o                         
  -2   6  31       1402.50       1378.44        19.47 o                         
  -1   6  31       2217.10       2367.25        19.76 o                         
   0   6  31       1235.43       1285.65        19.74 o                         
   1   6  31       2207.50       2332.95        28.49 o                         
   2   6  31       1429.12       1456.55        30.29 o                         
   3   6  31         81.68         51.21        12.59 o                         
   4   6  31        364.35        389.62        18.12 o                         
   5   6  31        846.73        863.92        16.68 o                         
   6   6  31       1114.98        983.06        17.39 o                         
  -6   7  31        188.08        137.65        27.20 o                         
  -5   7  31        173.51        165.85        19.13 o                         
  -4   7  31        219.16        196.30        14.47 o                         
  -3   7  31       3999.88       3979.88        64.27 o                         
  -2   7  31         38.54         24.48        12.95 o                         
  -1   7  31        794.79        799.86        31.24 o                         
   0   7  31         81.67         59.59        13.10 o                         
   1   7  31        800.78        831.36        14.85 o                         
   2   7  31         39.10         31.04        12.47 o                         
   3   7  31       3999.18       4156.82        47.37 o                         
   4   7  31        220.44        204.83        13.99 o                         
   5   7  31        171.41        172.82        16.47 o                         
   6   7  31        189.68        204.82        15.15 o                         
   7   7  31         25.70         17.65        13.67 o                         
  -7   8  31         92.34          8.39        35.10 o                         
  -6   8  31         25.90         25.21        13.55 o                         
  -5   8  31       1506.02       1703.68        23.27 o                         
  -4   8  31        131.90        106.12        15.18 o                         
  -3   8  31         23.45         14.48        13.66 o                         
  -2   8  31         14.61          8.53        13.10 o                         
  -1   8  31        780.10        805.61        25.98 o                         
   0   8  31        200.76        244.36        14.43 o                         
   1   8  31        777.42        788.73        20.34 o                         
   2   8  31         16.37         19.99        13.43 o                         
   3   8  31         23.98          3.33        14.17 o                         
   4   8  31        134.45        110.60        13.90 o                         
   5   8  31       1507.94       1568.12        51.40 o                         
   6   8  31         28.45         37.64        14.50 o                         
   7   8  31         93.69         52.30        29.45 o                         
  -5   9  31       3928.03       3929.40       109.15 o                         
  -4   9  31         65.56         28.43        15.48 o                         
  -3   9  31        136.23        130.57        15.04 o                         
  -2   9  31       1809.98       1861.77        33.16 o                         
  -1   9  31        519.90        485.28        18.24 o                         
   0   9  31         49.35         13.05        14.47 o                         
   1   9  31        524.98        511.94        24.23 o                         
   2   9  31       1807.31       1840.72        30.60 o                         
   3   9  31        136.98        137.91        14.11 o                         
   4   9  31         65.79         38.85        15.28 o                         
   5   9  31       3924.93       4137.45        33.92 o                         
  -3  10  31        642.34        690.04        19.65 o                         
  -2  10  31         52.16         26.57        15.78 o                         
  -1  10  31         34.57         26.57        13.87 o                         
   0  10  31         34.43         10.94        15.41 o                         
   1  10  31         34.49          7.01        14.51 o                         
   2  10  31         55.06         12.11        15.96 o                         
   3  10  31        642.55        720.71        18.94 o                         
   0   0  32      14185.00      14579.98       696.98 o                         
   0   1  32          1.18         15.08         9.65 o                         
   1   1  32       1558.98       1581.72        24.05 o                         
  -1   2  32        439.71        474.45        19.01 o                         
   0   2  32         34.26         41.31        14.90 o                         
   1   2  32        440.78        437.76        13.67 o                         
   2   2  32        882.70        993.04        14.50 o                         
  -2   3  32        381.32        411.22        13.46 o                         
  -1   3  32        202.67        207.57        10.93 o                         
   0   3  32        126.15         78.72        10.82 o                         
   1   3  32        202.71        261.69        12.36 o                         
   2   3  32        379.12        407.23        13.50 o                         
   3   3  32        759.54        835.92        13.37 o                         
  -3   4  32        757.49        759.79        13.34 o                         
  -2   4  32       1532.61       1487.84        15.87 o                         
  -1   4  32        188.92        206.65        12.08 o                         
   0   4  32       1068.48       1079.35        21.00 o                         
   1   4  32        191.57        203.77        11.79 o                         
   2   4  32       1523.93       1429.48        33.56 o                         
   3   4  32        759.84        712.18        14.28 o                         
   4   4  32          8.31         15.51        11.27 o                         
  -4   5  32        671.83        667.66        18.88 o                         
  -3   5  32       5438.28       5691.99       113.40 o                         
  -2   5  32        130.86        142.17        14.41 o                         
  -1   5  32        796.08        770.41        13.64 o                         
   0   5  32        377.60        373.32        12.38 o                         
   1   5  32        780.71        724.92        14.38 o                         
   2   5  32        130.10        125.68        12.19 o                         
   3   5  32       5454.21       5646.84        95.97 o                         
   4   5  32        675.04        694.11        16.76 o                         
   5   5  32         13.81          7.68        12.45 o                         
  -5   6  32          8.81         23.67        13.21 o                         
  -4   6  32      17495.18      18070.14       301.51 o                         
  -3   6  32        127.20        122.97        12.07 o                         
  -2   6  32       1167.80       1163.84        16.69 o                         
  -1   6  32         54.77         11.32        11.59 o                         
   0   6  32       1561.86       1533.39        36.07 o                         
   1   6  32         55.22          4.57        12.42 o                         
   2   6  32       1140.64       1082.89        31.69 o                         
   3   6  32        127.61        118.49        14.61 o                         
   4   6  32      17501.09      18271.18       464.39 o                         
   5   6  32          9.18         14.72        12.41 o                         
   6   6  32        115.57        118.93        14.24 o                         
  -6   7  32        175.60        169.27        16.15 o                         
  -5   7  32       1877.11       1888.54        29.58 o                         
  -4   7  32        228.91        231.33        14.66 o                         
  -3   7  32       7013.37       7332.89        85.15 o                         
  -2   7  32       1102.07       1133.89        16.49 o                         
  -1   7  32         21.41          0.92        12.29 o                         
   0   7  32        627.58        566.82        14.11 o                         
   1   7  32         20.78         13.17        12.35 o                         
   2   7  32       1103.51       1084.62        26.05 o                         
   3   7  32       7010.85       6987.79       295.92 o                         
   4   7  32        227.83        229.09        15.20 o                         
   5   7  32       1864.57       1946.05        47.01 o                         
   6   7  32        175.18        151.91        17.98 o                         
   7   7  32         24.40         10.50        14.14 o                         
  -6   8  32         69.52         47.91        15.00 o                         
  -5   8  32        529.03        508.43        18.65 o                         
  -4   8  32        403.82        393.59        16.42 o                         
  -3   8  32        243.68        188.11        17.61 o                         
  -2   8  32        242.77        237.47        16.65 o                         
  -1   8  32       3358.71       3189.46        45.64 o                         
   0   8  32        807.98        783.44        17.26 o                         
   1   8  32       3352.37       3084.54        45.19 o                         
   2   8  32        234.39        253.42        14.95 o                         
   3   8  32        242.81        207.01        15.60 o                         
   4   8  32        403.10        356.77        17.38 o                         
   5   8  32        531.74        523.13        19.44 o                         
   6   8  32         77.07         31.11        15.44 o                         
  -4   9  32        329.44        304.43        16.66 o                         
  -3   9  32        959.72        951.49        21.38 o                         
  -2   9  32       2692.28       2707.47        57.00 o                         
  -1   9  32         71.14         57.12        15.61 o                         
   0   9  32          3.71         17.72        14.74 o                         
   1   9  32         65.66         60.56        16.10 o                         
   2   9  32       2698.34       2920.68        37.41 o                         
   3   9  32        961.12        880.76        30.94 o                         
   4   9  32        326.40        328.07        18.03 o                         
  -2  10  32       2083.18       2175.19        66.62 o                         
  -1  10  32         45.02         43.54        15.51 o                         
   0  10  32        208.90         70.09        20.15 o                         
   1  10  32         45.05         18.76        14.99 o                         
   2  10  32       2084.55       1983.57        29.80 o                         
   0   1  33        677.12        676.66        11.93 o                         
   1   1  33        789.49        810.73        13.88 o                         
  -1   2  33        428.22        442.70        14.70 o                         
   0   2  33       1054.28       1103.05        28.08 o                         
   1   2  33        426.75        430.58        13.48 o                         
   2   2  33       1322.12       1260.57        21.42 o                         
  -2   3  33       1814.01       1828.62        55.37 o                         
  -1   3  33        753.14        714.06        13.16 o                         
   0   3  33          8.82         10.74        10.06 o                         
   1   3  33        742.67        723.56        20.25 o                         
   2   3  33       1810.82       1777.97        60.00 o                         
   3   3  33       2361.31       2432.35        20.72 o                         
  -3   4  33       1910.70       1902.96        49.62 o                         
  -2   4  33        952.16        972.23        20.10 o                         
  -1   4  33       2471.90       2486.03        26.93 o                         
   0   4  33       1742.60       1717.05        27.33 o                         
   1   4  33       2475.61       2680.53        31.93 o                         
   2   4  33        976.22        914.17        14.88 o                         
   3   4  33       1916.06       1951.19        45.27 o                         
   4   4  33         57.48        -11.68        15.88 o                         
  -4   5  33         71.13         74.27        12.23 o                         
  -3   5  33        875.51        892.67        16.77 o                         
  -2   5  33       4037.93       4034.71        86.32 o                         
  -1   5  33       3294.91       3251.76        44.92 o                         
   0   5  33         38.39         44.33        11.41 o                         
   1   5  33       3306.88       3034.91        33.90 o                         
   2   5  33       4021.42       4044.96        58.86 o                         
   3   5  33        872.51        802.77        15.68 o                         
   4   5  33         70.40         52.81        12.50 o                         
   5   5  33       1060.03       1066.46        25.72 o                         
  -5   6  33        260.07        243.25        13.75 o                         
  -4   6  33       2238.05       2240.96        70.94 o                         
  -3   6  33        282.72        312.73        13.84 o                         
  -2   6  33        655.13        623.62        14.39 o                         
  -1   6  33       1481.47       1435.37        17.44 o                         
   0   6  33       1923.27       1972.20        35.05 o                         
   1   6  33       1477.40       1438.07        35.32 o                         
   2   6  33        650.35        623.22        18.47 o                         
   3   6  33        282.02        285.49        16.13 o                         
   4   6  33       2238.79       2258.01        57.98 o                         
   5   6  33        261.02        228.83        14.81 o                         
   6   6  33        243.56        231.13        13.53 o                         
  -6   7  33         40.18         38.87        13.68 o                         
  -5   7  33        308.46        285.20        14.77 o                         
  -4   7  33        272.87        210.81        17.00 o                         
  -3   7  33        768.50        800.86        21.85 o                         
  -2   7  33       1894.70       1920.92        46.98 o                         
  -1   7  33        340.56        308.12        14.94 o                         
   0   7  33        416.00        378.99        15.13 o                         
   1   7  33        335.62        327.02        12.84 o                         
   2   7  33       1904.65       2011.87        34.32 o                         
   3   7  33        761.62        814.30        19.12 o                         
   4   7  33        272.65        284.23        16.57 o                         
   5   7  33        314.28        313.19        17.88 o                         
   6   7  33         40.92         53.51        14.10 o                         
  -5   8  33        478.63        497.73        15.78 o                         
  -4   8  33        453.87        507.59        17.93 o                         
  -3   8  33         43.21         22.40        14.66 o                         
  -2   8  33       1330.59       1366.73        49.78 o                         
  -1   8  33        778.99        778.65        19.40 o                         
   0   8  33       1760.43       1877.70        25.11 o                         
   1   8  33        774.73        806.13        18.94 o                         
   2   8  33       1343.16       1365.26        19.87 o                         
   3   8  33         43.74         31.63        13.07 o                         
   4   8  33        445.33        472.34        17.01 o                         
   5   8  33        480.97        508.74        16.51 o                         
  -4   9  33        230.31         37.39        58.22 o                         
  -3   9  33        423.70        359.93        20.19 o                         
  -2   9  33        230.62        205.15        19.41 o                         
  -1   9  33        237.93        243.89        16.47 o                         
   0   9  33        150.89        179.23        17.00 o                         
   1   9  33        224.32        191.49        16.78 o                         
   2   9  33        230.17        246.24        18.78 o                         
   3   9  33        421.99        364.34        18.58 o                         
   4   9  33        230.95        273.71        49.27 o                         
   0   1  34         20.83         21.93        11.85 o                         
   1   1  34         92.91        115.62        12.42 o                         
  -1   2  34        174.24        171.76        11.37 o                         
   0   2  34      11921.56      12458.60       159.08 o                         
   1   2  34        171.42        182.41        12.11 o                         
   2   2  34        753.97        784.04        13.29 o                         
  -2   3  34        611.81        636.96        14.83 o                         
  -1   3  34        794.56        757.42        15.41 o                         
   0   3  34        114.53         91.79        10.98 o                         
   1   3  34        829.49        848.06        18.23 o                         
   2   3  34        613.10        673.13        18.06 o                         
   3   3  34      10209.63      10472.38       177.96 o                         
  -3   4  34       1470.77       1505.80        40.04 o                         
  -2   4  34        846.42        894.86        18.49 o                         
  -1   4  34        212.26        225.29        12.28 o                         
   0   4  34         68.29         93.29        12.91 o                         
   1   4  34        212.79        207.15        15.22 o                         
   2   4  34        849.46        845.96        16.27 o                         
   3   4  34       1470.93       1453.77        21.98 o                         
   4   4  34      11379.41      11721.75       197.30 o                         
  -4   5  34        139.20        155.59        13.60 o                         
  -3   5  34       1262.16       1210.25        19.46 o                         
  -2   5  34        244.48        211.87        13.89 o                         
  -1   5  34        356.77        330.16        15.60 o                         
   0   5  34        422.86        435.36        15.49 o                         
   1   5  34        365.41        310.22        18.66 o                         
   2   5  34        245.79        185.40        13.64 o                         
   3   5  34       1276.71       1170.33        25.34 o                         
   4   5  34        139.37        154.73        13.68 o                         
   5   5  34       2128.18       2111.21        26.13 o                         
  -5   6  34        307.74        228.03        22.46 o                         
  -4   6  34        428.87        408.84        29.93 o                         
  -3   6  34        117.34        111.84        13.24 o                         
  -2   6  34        570.14        602.22        14.76 o                         
  -1   6  34        333.25        317.83        14.20 o                         
   0   6  34          0.02        -11.05        11.66 o                         
   1   6  34        331.99        298.47        14.71 o                         
   2   6  34        582.97        556.59        15.94 o                         
   3   6  34        118.05        133.32        15.41 o                         
   4   6  34        425.26        468.25        16.58 o                         
   5   6  34        307.96        289.35        17.40 o                         
   6   6  34          0.19          4.80        14.43 o                         
  -6   7  34        759.32        786.17        19.63 o                         
  -5   7  34        135.03         99.48        15.46 o                         
  -4   7  34        189.30        132.33        25.93 o                         
  -3   7  34        253.31        210.29        17.04 o                         
  -2   7  34        707.75        657.15        18.70 o                         
  -1   7  34         34.12         30.09        14.35 o                         
   0   7  34        255.73        229.27        13.08 o                         
   1   7  34         33.49          2.49        13.13 o                         
   2   7  34        710.79        672.53        17.84 o                         
   3   7  34        258.08        272.85        17.68 o                         
   4   7  34        189.29        211.20        16.11 o                         
   5   7  34        136.34        115.19        16.54 o                         
   6   7  34        757.38        758.55        24.03 o                         
  -4   8  34        650.75        669.41        18.26 o                         
  -3   8  34        270.34        292.77        19.51 o                         
  -2   8  34        993.64       1012.40        20.78 o                         
  -1   8  34       1129.94       1093.38        20.90 o                         
   0   8  34        506.49        518.08        18.95 o                         
   1   8  34       1131.30       1127.57        18.14 o                         
   2   8  34        981.16        956.59        20.18 o                         
   3   8  34        270.66        277.10        16.64 o                         
   4   8  34        650.48        670.17        16.53 o                         
  -2   9  34        102.21         92.29        17.29 o                         
  -1   9  34       2860.45       2959.55        33.95 o                         
   0   9  34          1.35         -1.47        14.69 o                         
   1   9  34       2863.75       2733.09        69.46 o                         
   2   9  34        102.50         42.69        16.77 o                         
   0   1  35          0.96         11.58        11.01 o                         
   1   1  35        186.48        199.33        13.70 o                         
  -1   2  35       1310.24       1418.38        16.61 o                         
   0   2  35       2783.73       2899.38        52.09 o                         
   1   2  35       1304.49       1388.31        28.89 o                         
   2   2  35        133.67        156.96        13.88 o                         
  -2   3  35       2866.74       3061.90        46.17 o                         
  -1   3  35       1213.47       1113.26        17.49 o                         
   0   3  35         10.09         11.61        11.14 o                         
   1   3  35       1199.82       1160.57        16.59 o                         
   2   3  35       2865.13       2998.68        35.06 o                         
   3   3  35       7470.88       7564.78       167.51 o                         
  -3   4  35       1732.44       1724.73        36.70 o                         
  -2   4  35       1697.35       1725.71        27.80 o
[truncated: 23,248 more chars]
